# Supplementary material for: Phenotypic and molecular analyses in diploid and tetraploid genotypes of Solanum tuberosum L. reveal promising genotypes and candidate genes associated with phenolic compounds, ascorbic acid contents, and antioxidant activity
Source: Front Plant Sci. 2023 Jan 18;13:1007104. doi: 10.3389/fpls.2022.1007104 (PMC9889998; doi:10.3389/fpls.2022.1007104)
Supplement: Supplementary file 10 [file Table_1.xlsx]

## Sheet: Table_S1
Table S1. List of diploid and tetraploid genotypes of Solanum tuberosum used in this study.
N°	Accession Name	Passport data	Ploidy	Population	Tuber Skin Color (TSC)	Tuber Flesh Color (TFC)	Total Phenol Content	Antioxidant Activity		Ascorbic Acid Content	Phenotype Index Selection
							TPC (mg GAE/100g FW)	DDPH (μmol TE/100g FW)	FRAP (mg AAE/100g FW)	AAC (mg AA/100g FW)	TPC Selection		DDPH Selection		FRAP Selection		AAC Selection		Integrated Index Selection
							Mean	Mean	Mean	Mean	Score	Rank	Score	Rank	Score	Rank	Score	Rank	Score	Rank
1	And_101	Perú	4X	Tetraploid	Purple-blackish	White-cream	1959.2	2411.63	1032.53	2.16	1362.82	22	1568.77	318	481.88	75	2.90214	380	3793.47	216
2	And_108	Colombia	4X	Tetraploid	White-cream	White-cream	773.74	5476.71	699.16	2.02	538.211	217	3562.6	142	326.298	184	3.10383	330	4757.11	143
3	And_11	Colombia	4X	Tetraploid	Pink-red	White-cream	656.37	2257.3	455.23	2.26	456.571	258	1468.38	329	212.457	336	3.52418	279.5	2416.9	325
4	And_112	Colombia	4X	Tetraploid	Pink-red	White-cream	184.76	1427.54	392.04	2.42	128.517	398	928.613	369	182.967	370	3.452	293.5	1533.6	384
5	And_117	Colombia	4X	Tetraploid	Purple-blackish	White-cream	872.8	1845.96	877.44	2.58	607.12	190	1200.79	354	409.5	115	3.70676	223	2440.41	324
6	And_118	Colombia	4X	Tetraploid	Purple-blackish	White-cream	1456.64	8810.01	1158.92	3.86	1013.24	59	5730.91	60	540.868	59	5.30113	47	7332.02	59
7	And_119	Colombia	4X	Tetraploid	Purple-blackish	White-cream	1237.95	7135.8	863.86	3.32	861.118	91	4641.84	84	403.163	121	4.98693	65	5971.12	89
8	And_120	Colombia	4X	Tetraploid	Purple-blackish	White-cream	759.49	3589.22	555.07	3.49	528.299	223	2334.79	251	259.051	272	4.81284	90	3212.14	266
9	And_121	Colombia	4X	Tetraploid	Pink-red	White-cream	451.62	6623.09	543.37	2.79	314.147	347	4308.32	99	253.592	279	3.67491	233	5109.06	127
10	And_122	Colombia	4X	Tetraploid	Purple-blackish	White-cream	759.89	6577.07	782.83	4.22	528.579	222	4278.38	102	365.345	144	6.4518	10	5182.31	122
11	And_126	Colombia	4X	Tetraploid	White-cream	Yellow	732.18	7578.88	681.51	2.53	509.307	228	4930.06	74	318.062	191	3.57301	267	6024.43	86
12	And_129	Colombia	4X	Tetraploid	Purple-blackish	White-cream	1453.17	5439.94	532.69	3.44	1010.83	60	3538.68	145	248.605	291	4.93385	72.5	4870.61	135
13	And_130	Colombia	4X	Tetraploid	Pink-red	White-cream	1080.96	7575.57	471.4	2.06	751.916	132	4927.91	75	220.004	328	2.82571	391	6290.83	77
14	And_133	Colombia	4X	Tetraploid	Pink-red	White-cream	336.56	1099.39	195.46	2.48	234.111	374	715.155	388	91.2196	402	3.54116	276	1316.49	394
15	And_134	Colombia	4X	Tetraploid	Purple-blackish	White-cream	701.07	7485.34	587.94	2.41	487.662	240	4869.22	76	274.393	244	3.51144	284	5915.27	91
16	And_136	Colombia	4X	Tetraploid	Unknown	Unknown	1032.71	3881.95	477.45	2.3	718.355	147	2525.21	227	222.827	325	2.99131	368	3834.39	211
17	And_139	Colombia	4X	Tetraploid	White-cream	White-cream	1041.8	2802.54	432.13	2.63	724.678	144	1823.05	292	201.675	350	3.51781	283	3032.41	279
18	And_141	Colombia	4X	Tetraploid	Unknown	Unknown	544.5	8709.04	888.53	3.5	378.757	310	5665.23	61	414.677	108	4.85105	86	6544.66	72
19	And_146	Colombia	4X	Tetraploid	Pink-red	White-cream	1621.47	10881.6	1900.58	2.63	1127.89	37	7078.48	43	887.002	28	3.45624	291	9384.38	39
20	And_149	Colombia	4X	Tetraploid	White-cream	White-cream	1752.74	1986.25	399.74	3.23	1219.21	29	1292.06	342	186.559	363	4.29695	141	2838.82	297
21	And_15	Colombia	4X	Tetraploid	White-cream	White-cream	474.71	1479.8	445.18	2.95	330.206	338	962.61	367	207.766	344	3.7938	202	1702.58	373
22	And_150	Colombia	4X	Tetraploid	White-cream	White-cream	1092.88	4718.77	626.79	2.53	760.205	127	3069.56	173	292.523	222	3.5539	273	4395.29	165
23	And_155	Colombia	4X	Tetraploid	White-cream	White-cream	949.31	4882.39	475.15	2.75	660.338	171	3176	166	221.751	326	3.69614	226.5	4284.59	174
24	And_156	Colombia	4X	Tetraploid	Purple-blackish	White-cream	999.73	4381.19	1025.68	3.16	695.41	159	2849.97	192	478.686	77	4.74703	94	4118.06	192
25	And_157	Colombia	4X	Tetraploid	Pink-red	White-cream	301.05	1529.76	530.38	2.65	209.41	383	995.107	366	247.527	294	3.54116	275	1727.04	371
26	And_16	Colombia	4X	Tetraploid	Pink-red	White-cream	2145.45	10783	814.65	2.88	1492.38	14	7014.35	44	380.199	133	4.1356	167	9053.93	41
27	And_160	Colombia	4X	Tetraploid	Pink-red	Yellow	279.85	2262.38	425.5	2.67	194.666	387	1471.68	328	198.581	354	3.54966	274	2138.93	344
28	And_163	Colombia	4X	Tetraploid	Yellow-orange	Yellow	2002.37	7232.46	1113.25	2.46	1392.85	19	4704.72	81	519.555	63	3.09109	333	6950.12	67
29	And_164	Colombia	4X	Tetraploid	Pink-red	White-cream	1165.38	12853	295.1	2.53	810.636	105	8360.87	25	137.725	390	3.48597	289	9598.24	33
30	And_166	Colombia	4X	Tetraploid	Pink-red	White-cream	1351.39	4395.49	574.35	2.51	940.027	73	2859.27	190	268.049	255	3.48809	288	4355.34	169
31	And_167	Colombia	4X	Tetraploid	Pink-red	White-cream	1029.38	8532.07	722.37	1.99	716.037	148	5550.11	63	337.13	171	2.84694	386	6989.28	65
32	And_169	Colombia	4X	Tetraploid	Pink-red	White-cream	955.21	5562.17	987.58	2.72	664.444	168	3618.19	132	460.902	82	3.60698	253	4996.54	130
33	And_17	Colombia	4X	Tetraploid	Pink-red	White-cream	1184.32	4390.6	725.05	2.85	823.815	102	2856.09	191	338.379	167	3.61759	250.5	4268.78	177
34	And_171	Colombia	4X	Tetraploid	Pink-red	White-cream	174.92	405.59	219.64	3.55	121.672	400	263.838	400	102.506	399	4.78949	92	580.016	403
35	And_172	Colombia	4X	Tetraploid	Pink-red	White-cream	1056.65	8500.29	1464.3	4.18	735.006	137	5529.44	64	683.387	43	6.05267	23	6970.83	66
36	And_176	Colombia	4X	Tetraploid	Pink-red	White-cream	600.69	6934.87	641.98	2.45	417.842	282	4511.13	88	299.612	211	3.62821	246	5474.59	106
37	And_177	Colombia	4X	Tetraploid	Pink-red	White-cream	1308.61	6188.6	885.96	2.82	910.269	80	4025.69	117	413.479	110	3.67704	232	5581.43	100
38	And_179	Colombia	4X	Tetraploid	White-cream	White-cream	1132.18	4942.18	915.69	2.26	787.542	115	3214.89	164	427.354	106	3.26093	310	4739.79	144
39	And_18	Colombia	4X	Tetraploid	Purple-blackish	White-cream	2730.96	16240.5	2372.67	1.92	1899.66	4	10564.4	14	1107.32	16	2.72593	398	13969.4	8
40	And_180	Colombia	4X	Tetraploid	Pink-red	White-cream	1084.45	985.53	588.09	2.22	754.343	131	641.087	391	274.463	243	3.44563	295	1964.89	354
41	And_181	Colombia	4X	Tetraploid	Purple-blackish	White-cream	1146.03	7338.09	623.37	2.24	797.176	111	4773.43	79	290.928	228	2.95309	372.5	6234.03	78
42	And_184	Colombia	4X	Tetraploid	White-cream	White-cream	686.71	3369.67	477.47	2.77	477.675	247	2191.97	265	222.837	324	3.66005	237	3129.48	273
43	And_186	Colombia	4X	Tetraploid	Purple-blackish	White-cream	3157.32	11863.8	3333.9	2.37	2196.23	2	7717.39	35	1555.93	2	3.49021	287	11756.5	17
44	And_19	Colombia	4X	Tetraploid	Pink-red	White-cream	1341.95	3907.45	572.52	2.65	933.458	76	2541.8	225	267.194	256	3.69402	228.5	3970.95	206
45	And_190	Colombia	4X	Tetraploid	Pink-red	White-cream	385.12	2908.09	570.18	2.9	267.889	362	1891.71	290	266.101	261	4.13773	166	2591.71	312
46	And_191	Colombia	4X	Tetraploid	White-cream	White-cream	1225.76	10948.8	920.19	2.39	852.641	93	7122.21	41	429.453	104	3.10595	328.5	8732.8	45
47	And_193	Colombia	4X	Tetraploid	Purple-blackish	White-cream	712	1877.05	449.56	2.68	495.265	236	1221.02	351	209.81	343	3.62184	248.5	2174.6	341
48	And_194	Colombia	4X	Tetraploid	Purple-blackish	White-cream	593.13	2666.67	411.23	1.67	412.579	285	1734.67	300	191.921	359	2.47542	403	2742.17	302
49	And_195	Colombia	4X	Tetraploid	Pink-red	White-cream	261.15	2551.42	266.26	3.6	181.658	392	1659.7	309	124.265	395	4.96357	70	2035.62	350
50	And_198	Colombia	4X	Tetraploid	Purple-blackish	White-cream	306.12	1390.73	230.01	2.86	212.937	380	904.67	371	107.346	398	3.51993	282	1506.95	385
51	And_199	Colombia	4X	Tetraploid	Pink-red	White-cream	541.08	1169.52	450.91	3.42	376.375	314	760.775	386	210.438	340	4.47953	118	1465.59	386
52	And_2	Colombia	4X	Tetraploid	Purple-blackish	Yellow	1241.75	12163.5	1053.55	1.99	863.761	90	7912.39	33	491.69	70	3.01254	361	9628.84	32
53	And_20	Colombia	4X	Tetraploid	Pink-red	Yellow	1140.24	5477.35	1597.22	3.71	793.151	112	3563.02	141	745.424	35	4.73217	95	5196.59	121
54	And_200	Colombia	4X	Tetraploid	Pink-red	Yellow	561.89	1156.63	414.09	2.39	390.848	302	752.39	387	193.256	357	3.30763	305	1641.49	377
55	And_201	Colombia	4X	Tetraploid	Purple-blackish	White-cream	1125.72	4810.15	561.1	2.87	783.049	117	3129	169	261.867	267	3.99973	179	4352.92	170
56	And_205	Colombia	4X	Tetraploid	Yellow-orange	White-cream	767.07	3865.2	799.83	2.96	533.574	219	2514.31	228	373.281	135	3.79592	201	3622.17	231
57	And_207	Colombia	4X	Tetraploid	Purple-blackish	White-cream	846.21	4593.29	840.51	3.01	588.626	198	2987.94	181	392.266	128	3.89783	188	4156.83	188
58	And_209	Colombia	4X	Tetraploid	Yellow-orange	White-cream	2651.92	16746.8	3113.36	2.5	1844.68	5	10893.8	11	1453.01	5	3.74922	215.5	14407	6
59	And_21	Colombia	4X	Tetraploid	Purple-blackish	White-cream	943.11	4004.83	520.13	2.64	656.025	174	2605.14	220	242.745	296	3.61759	250.5	3754.41	222
60	And_210	Colombia	4X	Tetraploid	Yellow-orange	White-cream	2899.24	20243.4	2627.86	2.48	2016.71	3	13168.3	4	1226.42	10	3.56876	268	16679.5	3
61	And_213	Colombia	4X	Tetraploid	Pink-red	White-cream	565.04	2175.62	289.18	3.04	393.042	299	1415.24	332	134.96	392	4.35215	132	2075.25	348
62	And_214	Colombia	4X	Tetraploid	Yellow-orange	White-cream	157.99	3298.89	396.42	2.85	109.896	403	2145.93	268	185.008	366	3.78106	205	2645.83	306
63	And_215	Colombia	4X	Tetraploid	Yellow-orange	White-cream	676.01	3224.9	950.86	2.59	470.235	251	2097.8	275	443.765	95	3.60061	256	3267.8	257
64	And_216	Colombia	4X	Tetraploid	Purple-blackish	White-cream	609.76	3730.59	424.38	2.84	424.151	278	2426.75	239	198.058	355	4.13348	168	3216.96	265
65	And_218	Colombia	4X	Tetraploid	White-cream	White-cream	670.14	5523.22	537.07	2.74	466.149	253	3592.86	138	250.651	287	3.82352	198	4507.66	157
66	And_219	Colombia	4X	Tetraploid	Pink-red	White-cream	477.29	4342.62	312.7	2.53	332.001	337	2824.87	195	145.936	385	3.57726	265	3567.81	235
67	And_22	Ecuador	4X	Tetraploid	White-cream	White-cream	461.71	1330.89	182.03	1.97	321.163	342	865.744	374	84.9534	403	2.79599	394	1665.86	375
68	And_220	Colombia	4X	Tetraploid	White-cream	White-cream	447.92	2430.24	395.89	2.98	311.571	349	1580.87	316	184.762	367	3.98275	180	2257.2	335
69	And_221	Colombia	4X	Tetraploid	Pink-red	White-cream	275.51	3255.36	468.37	3.27	191.642	389	2117.61	274	218.587	330	4.50501	115	2642.84	307
70	And_23	Ecuador	4X	Tetraploid	White-cream	White-cream	440.34	1067.28	338.11	2.11	306.298	353	694.266	389	157.796	383	2.90426	379	1537.36	383
71	And_233	Colombia	4X	Tetraploid	Pink-red	White-cream	1156.39	6470.5	772	3.16	804.383	108	4209.06	107	360.294	148	4.68971	99.5	5473.23	107
72	And_235	Colombia	4X	Tetraploid	Pink-red	White-cream	588.05	4614.41	778.51	3.05	409.045	289	3001.68	178	363.331	145	4.43495	123	3897.05	208
73	And_236	Colombia	4X	Tetraploid	Purple-blackish	Yellow	1037.9	6380.84	687.97	2.48	721.961	145	4150.73	110	321.076	189	3.63033	244.5	5438.27	109
74	And_237	Colombia	4X	Tetraploid	Pink-red	White-cream	383.29	4431.61	739.95	2.5	266.617	363	2882.76	189	345.336	162	3.81928	199	3693.71	225
75	And_238	Colombia	4X	Tetraploid	Pink-red	White-cream	479.17	3639.13	717.92	2.49	333.308	336	2367.25	243	335.052	173	3.73648	219	3254.61	260
76	And_241	Colombia	4X	Tetraploid	Purple-blackish	White-cream	612.31	2743.09	434.26	3.18	425.923	277	1784.38	297	202.671	349	4.29483	142	2554.97	318
77	And_242	Colombia	4X	Tetraploid	Pink-red	White-cream	601.37	4696.41	623.64	3.22	418.311	281	3055.02	174	291.051	225	4.97844	68	3832.38	212
78	And_243	Colombia	4X	Tetraploid	Pink-red	White-cream	542.55	4044.28	403.32	2.4	377.398	311	2630.8	219	188.231	362	3.08684	335.5	3531.93	240
79	And_244	Colombia	4X	Tetraploid	Pink-red	White-cream	618.5	2914.36	383.42	1.91	430.229	276	1895.79	289	178.942	372	2.92125	375.5	2880.46	296
80	And_246	Colombia	4X	Tetraploid	Pink-red	White-cream	1326.17	4595.92	700.38	2.81	922.486	77	2989.65	180	326.869	182	4.20142	159	4398	164
81	And_247	Colombia	4X	Tetraploid	Purple-blackish	White-cream	1057.75	6788.38	822.3	2.54	735.771	135	4415.84	92	383.769	130	3.7662	209.5	5744.88	95
82	And_25	Ecuador	4X	Tetraploid	White-cream	White-cream	314.16	1250.81	634.69	3.2	218.53	377	813.65	380	296.211	217	4.3564	131	1459.39	387
83	And_250	Colombia	4X	Tetraploid	White-cream	White-cream	1360.91	4348.9	575.9	2.41	946.649	69	2828.96	194	268.771	252	3.849	193	4237.38	179
84	And_252	Colombia	4X	Tetraploid	Yellow-orange	White-cream	204.08	215.68	348.52	2.61	141.958	395	140.302	403	162.653	381	4.13985	164.5	609.413	402
85	And_254	Colombia	4X	Tetraploid	Purple-blackish	White-cream	824.18	7709.67	868.55	3.05	573.297	206	5015.14	71	405.354	119	4.29271	143.5	6137.29	81
86	And_255	Colombia	4X	Tetraploid	Pink-red	White-cream	607.99	3853.41	877.92	2.99	422.916	279	2506.64	230	409.727	114	4.19929	160	3499.29	242
87	And_258	Colombia	4X	Tetraploid	Purple-blackish	White-cream	308.62	2151.51	368.22	2	214.678	379	1399.56	333	171.848	376	2.95309	372.5	2158.58	343
88	And_259	Colombia	4X	Tetraploid	Pink-red	White-cream	798.35	1908.6	792.43	2.8	555.33	210	1241.55	350	369.829	139	4.30969	136	2302.71	332
89	And_260	Colombia	4X	Tetraploid	Purple-blackish	White-cream	1105.94	8021.73	1367.15	3.43	769.294	122	5218.14	70	638.047	49	4.91687	77	6702.48	71
90	And_261	Colombia	4X	Tetraploid	Purple-blackish	White-cream	1085.15	7096.91	1091.19	3.65	754.828	130	4616.54	85	509.26	66	4.94234	71	5951.63	90
91	And_262	Colombia	4X	Tetraploid	Purple-blackish	White-cream	1808.23	12578.8	1528.16	3.3	1257.81	26	8182.49	30	713.194	38	4.77675	93	10246.5	28
92	And_263	Colombia	4X	Tetraploid	Purple-blackish	White-cream	2016.62	9789.01	1124.16	2.34	1402.76	17	6367.75	50	524.647	60	3.39892	298	8593.16	47
93	And_27	Ecuador	4X	Tetraploid	Pink-red	Yellow	1487.96	3943.86	502.27	2.03	1035.03	50	2565.48	224	234.411	314	2.84482	387	4221.92	180
94	And_271	Colombia	4X	Tetraploid	Purple-blackish	White-cream	1237.4	259.67	668.72	3.96	860.735	92	168.918	402	312.093	197	5.9996	24	1365.75	390
95	And_272	Colombia	4X	Tetraploid	White-cream	White-cream	1253.19	2574.23	1028.87	2.38	871.717	89	1674.54	308	480.175	76	3.57726	265	3291.43	256
96	And_273	Colombia	4X	Tetraploid	Pink-red	White-cream	1418.23	4517.75	641.86	2.26	986.523	62	2938.8	185	299.558	212.5	3.30763	305	4529.88	155
97	And_274	Colombia	4X	Tetraploid	Purple-blackish	White-cream	1996.45	6617.38	868.35	2.34	1388.73	20	4304.61	100	405.259	120	3.19087	314	6412.6	75
98	And_276	Colombia	4X	Tetraploid	Purple-blackish	White-cream	531.7	5546.8	675.69	2.47	369.851	317	3608.2	134	315.346	194	3.41803	297	4590.39	152
99	And_277	Colombia	4X	Tetraploid	Pink-red	White-cream	699.95	3348.55	539	2.08	486.885	242	2178.23	267	251.553	285.5	2.90639	378	3294.67	255
100	And_278	Colombia	4X	Tetraploid	Pink-red	White-cream	1026.36	4224.68	648.65	1.95	713.936	149	2748.16	208	302.723	206	3.06137	347	4111.82	193
101	And_28	Ecuador	4X	Tetraploid	Yellow-orange	Yellow	801	5093.04	519.46	2.17	557.176	208	3313.02	159	242.434	298	2.84057	389	4501.63	159
102	And_283	Colombia	4X	Tetraploid	Purple-blackish	Yellow	688.68	4237.93	376.07	1.83	479.046	245	2756.77	207	175.513	374	2.83845	390	3801.33	214
103	And_284	Colombia	4X	Tetraploid	Purple-blackish	White-cream	1279.81	8281.1	1370.99	1.88	890.234	84	5386.86	69	639.839	48	2.74079	396	7312.93	60
104	And_285	Colombia	4X	Tetraploid	Pink-red	White-cream	1097.82	1202.29	396.63	2.1	763.646	124	782.092	383	185.107	365	3.02528	358	2088.84	346
105	And_286	Colombia	4X	Tetraploid	Purple-blackish	White-cream	722.58	4460.27	1002.13	1.72	502.624	231	2901.41	187	467.693	81	2.35228	404	4275.72	175
106	And_288	Colombia	4X	Tetraploid	Purple-blackish	White-cream	1158.38	6166.32	1251.18	1.82	805.769	107	4011.19	119	583.924	52	2.48391	402	5802.89	93
107	And_290	Colombia	4X	Tetraploid	Purple-blackish	White-cream	481.56	18272	935.17	2.34	334.975	334	11885.9	5	436.442	97	3.62184	248.5	12905.8	14
108	And_291	Colombia	4X	Tetraploid	White-cream	White-cream	658.66	949.69	451.82	2.18	458.162	256	617.771	392	210.866	339	3.09958	332	1618.8	378
109	And_292	Colombia	4X	Tetraploid	Pink-red	White-cream	172.58	1950.65	344.92	2.27	120.047	401	1268.9	346	160.976	382	2.94885	374	1923.92	357
110	And_295	Colombia	4X	Tetraploid	Yellow-orange	Yellow	456.24	3600.05	436.39	2.25	317.358	346	2341.83	248	203.665	348	3.16327	317	3179.86	268
111	And_296	Colombia	4X	Tetraploid	Pink-red	White-cream	996.23	4580.5	508.35	2.78	692.978	160	2979.61	182	237.249	308	4.22052	155	4064.84	199
112	And_297	Colombia	4X	Tetraploid	Pink-red	White-cream	580.83	4749	689.77	2.01	404.023	293	3089.22	171	321.917	187	2.80873	393	4208.16	181
113	And_298	Colombia	4X	Tetraploid	Purple-blackish	White-cream	538.48	3842.93	714.55	1.78	374.569	315	2499.82	233	333.479	175	2.60492	399	3606.87	234
114	And_299	Colombia	4X	Tetraploid	Pink-red	White-cream	1358	2637.58	519.75	2.62	944.622	71	1715.75	302	242.567	297	3.66642	235	3137.94	271
115	And_30	Ecuador	4X	Tetraploid	Purple-blackish	White-cream	1609.28	10265.2	1517.71	3.05	1119.41	38	6677.52	46	708.315	39	4.40735	125	8630.25	46
116	And_309	Colombia	4X	Tetraploid	Purple-blackish	White-cream	509.52	1983.37	546.73	2.13	354.422	324	1290.18	343	255.157	276	3.08047	339	2238.76	338
117	And_310	Colombia	4X	Tetraploid	Pink-red	White-cream	645.12	2632.36	567.65	2.05	448.743	260	1712.35	304	264.924	264	2.97432	371	2797.02	300
118	And_311	Colombia	4X	Tetraploid	White-cream	White-cream	926.28	4550.61	885.44	2	644.323	180	2960.17	184	413.235	111	2.9998	364	4381.73	166
119	And_312	Colombia	4X	Tetraploid	White-cream	White-cream	908.15	2805.39	306.55	2.15	631.711	184	1824.91	291	143.065	388	3.02315	359.5	2959.19	288
120	And_313	Colombia	4X	Tetraploid	White-cream	White-cream	1323.27	6908.31	974.82	2.19	920.464	78	4493.85	90	454.95	90	3.07623	341	6210.27	79
121	And_314	Colombia	4X	Tetraploid	White-cream	White-cream	430.83	1565.47	441.52	1.94	299.688	355	1018.34	362	206.057	347	2.88516	382	1906.09	360
122	And_315	Colombia	4X	Tetraploid	White-cream	White-cream	687.25	3445.26	480.89	3.41	478.051	246	2241.14	261	224.433	321	4.92748	74	3017.63	283
123	And_317	Colombia	4X	Tetraploid	White-cream	White-cream	377.62	3608.76	1060.91	2.04	262.672	366	2347.5	247	495.127	69	3.13567	323	3428.3	247
124	And_319	Colombia	4X	Tetraploid	Purple-blackish	White-cream	1530.66	1972.63	810.43	2.47	1064.73	46	1283.2	344	378.229	134	3.85324	192	2918.15	292
125	And_321	Colombia	4X	Tetraploid	White-cream	White-cream	1086.11	4152.93	624.66	2.11	755.5	129	2701.48	213	291.53	224	3.13779	322	4070.51	196
126	And_322	Colombia	4X	Tetraploid	Purple-blackish	White-cream	1015.91	3813.86	1022.78	1.65	706.669	155	2480.92	235	477.331	78	2.48603	401	4065.92	197
127	And_324	Colombia	4X	Tetraploid	Purple-blackish	White-cream	1483.9	11608.8	2068.6	2.71	1032.2	51	7551.52	39	965.414	24	4.08465	172.5	9721.64	31
128	And_325	Colombia	4X	Tetraploid	Pink-red	White-cream	564.48	4045.04	638.05	2.14	392.65	300	2631.3	218	297.776	215	3.03377	356	3677.73	226
129	And_327	Colombia	4X	Tetraploid	Purple-blackish	Yellow	2176.96	3117.1	746.62	2.35	1514.3	12	2027.68	280	348.449	159	3.45412	292	4182.42	184
130	And_328	Colombia	4X	Tetraploid	Purple-blackish	White-cream	1768.7	3491.19	542.3	1.97	1230.31	28	2271.02	257	253.091	281	2.81934	392	4146.42	189
131	And_329	Colombia	4X	Tetraploid	Pink-red	White-cream	1189.81	5528.15	925.92	2.05	827.634	101	3596.06	137	432.128	101	3.19511	313	5168.82	123
132	And_331	Colombia	4X	Tetraploid	Pink-red	White-cream	1023.85	4266.55	773.58	2.26	712.192	151	2775.39	205	361.031	147	3.1293	326	4174.61	187
133	And_332	Colombia	4X	Tetraploid	Purple-blackish	White-cream	641.44	2055.97	840.64	2.58	446.183	264	1337.41	339	392.328	127	3.98062	181	2356.92	330
134	And_335	Colombia	4X	Tetraploid	Purple-blackish	White-cream	1033.06	3999.11	722.76	2.2	718.599	146	2601.42	221	337.312	169	3.16752	315.5	3972.83	205
135	And_339	Colombia	4X	Tetraploid	Purple-blackish	White-cream	637.1	1040.9	409.77	1.69	443.169	267	677.108	390	191.241	360	2.8618	385	1696.52	374
136	And_34	Colombia	4X	Tetraploid	Unknown	Unknown	337.06	778.34	399.34	3.14	234.459	373	506.308	395	186.372	364	4.12287	169	1096.14	397
137	And_347	Colombia	4X	Tetraploid	Yellow-orange	White-cream	584.28	5126.5	604.07	2.15	406.425	291	3334.79	157	281.918	234	3.08896	334	4357.13	168
138	And_348	Colombia	4X	Tetraploid	Yellow-orange	White-cream	1461.06	5726.48	968.56	1.9	1016.31	56.5	3725.07	125	452.029	93	3.03377	356	5549.41	104
139	And_349	Colombia	4X	Tetraploid	Yellow-orange	White-cream	591	2927.6	567.77	2.12	411.1	287	1904.4	287	264.98	263	3.08472	337	2917.48	293
140	And_352	Colombia	4X	Tetraploid	Purple-blackish	White-cream	1645.37	3854.8	702.4	1.89	1144.52	36	2507.55	229	327.812	180	2.87879	383	4362.88	167
141	And_353	Colombia	4X	Tetraploid	Purple-blackish	White-cream	931.21	4259.72	659.27	1.95	647.75	178	2770.95	206	307.68	200	2.98069	370	4096.38	195
142	And_354	Colombia	4X	Tetraploid	Purple-blackish	White-cream	1198.91	2399.04	923.49	2.08	833.962	98	1560.58	320	430.993	102	2.91063	377	3202.53	267
143	And_355	Colombia	4X	Tetraploid	Purple-blackish	White-cream	2006.15	6571.32	1121.62	2.29	1395.48	18	4274.64	103	523.46	62	3.68977	230	6423.58	74
144	And_356	Colombia	4X	Tetraploid	Yellow-orange	White-cream	1203.18	4163.51	634.32	2.33	836.932	96	2708.37	212	296.036	218	3.30763	305	4146.33	190
145	And_357	Colombia	4X	Tetraploid	Purple-blackish	White-cream	1067.64	2478.44	704.46	2.11	742.653	134	1612.23	312	328.773	178	3.12718	327	3010.65	284
146	And_358	Colombia	4X	Tetraploid	Purple-blackish	White-cream	898.33	2526.62	770.76	2.03	624.881	186	1643.57	310	359.715	150	3.27154	309	2937.16	289
147	And_359	Colombia	4X	Tetraploid	Purple-blackish	Yellow	570.42	2477.66	734.07	2.54	396.782	297	1611.72	313	342.592	165	3.58787	259	2610.09	311
148	And_36	Colombia	4X	Tetraploid	Purple-blackish	White-cream	911.4	2583.05	881.18	2.2	633.972	183	1680.27	307	411.247	113	3.452	293.5	3018.99	282
149	And_360	Colombia	4X	Tetraploid	Pink-red	White-cream	1094.93	1832.66	751.64	2.28	761.636	126	1192.15	355	350.789	157	3.20998	312	2616.57	310
150	And_361	Colombia	4X	Tetraploid	Purple-blackish	White-cream	330.91	5173.88	412.6	2.69	230.179	375	3365.61	154	192.562	358	3.77469	206	3994.35	203
151	And_362	Colombia	4X	Tetraploid	Purple-blackish	White-cream	709.85	6732.31	662.92	2.68	493.772	237	4379.37	93	309.386	199	3.75771	213	5395.53	111
152	And_363	Colombia	4X	Tetraploid	Purple-blackish	White-cream	560.95	2961.66	626.49	1.95	390.199	303	1926.56	283	292.383	223	2.92125	375.5	2984.64	287
153	And_369	Colombia	4X	Tetraploid	Pink-red	White-cream	500.1	5830.23	874.21	2.14	347.867	327	3792.56	122	407.992	118	3.15053	319	4867.42	136
154	And_37	Colombia	4X	Tetraploid	Purple-blackish	White-cream	1024.48	5077.12	926.53	2.34	712.628	150	3302.67	160	432.413	100	2.99555	365	4812.71	141
155	And_370	Colombia	4X	Tetraploid	Purple-blackish	White-cream	2181.91	2197.08	974.9	2.9	1517.74	11	1429.2	331	454.984	89	4.24812	151	3552.93	239
156	And_374	Colombia	4X	Tetraploid	Purple-blackish	White-cream	1850.98	7081.22	1851.59	2.36	1287.54	25	4606.33	86	864.135	30	3.56027	271	7029.01	63
157	And_377	Colombia	4X	Tetraploid	Purple-blackish	Yellow	1670.83	10904	2127.4	1.85	1162.23	32	7093.07	42	992.859	23	3.05712	348	9596.16	34
158	And_378	Colombia	4X	Tetraploid	Purple-blackish	White-cream	934.9	4286.95	1021.56	2.01	650.314	176	2788.66	201	476.764	79	3.04014	353.5	4269.24	176
159	And_379	Colombia	4X	Tetraploid	Pink-red	White-cream	779.91	3076.04	589.9	2.23	542.505	215	2000.97	281	275.306	241	3.16752	315.5	3134.28	272
160	And_38	Colombia	4X	Tetraploid	Pink-red	Yellow	171.15	5170.12	496.18	3.63	119.052	402	3363.17	155	231.566	317	4.82133	89	3802.78	213
161	And_381	Colombia	4X	Tetraploid	Pink-red	White-cream	677.02	4639.68	627.85	1.97	470.937	250	3018.11	176	293.019	221	3.06986	344	4126.07	191
162	And_383	Colombia	4X	Tetraploid	Pink-red	Yellow	319.17	3959.87	450.76	2.32	222.012	376	2575.9	223	210.368	341	3.30126	307	3315.28	254
163	And_386	Colombia	4X	Tetraploid	Purple-blackish	White-cream	2043.9	11638.4	2200.81	1.91	1421.74	16	7570.75	38	1027.12	20	3.03377	356	10375.6	26
164	And_387	Colombia	4X	Tetraploid	Purple-blackish	White-cream	1494.4	3281.63	982.36	2.82	1039.5	49	2134.7	271	458.469	87	4.26511	149	3781.67	218
165	And_393	Colombia	4X	Tetraploid	Purple-blackish	White-cream	877.55	5379.71	788.99	2.73	610.424	188	3499.5	147	368.22	140	3.94666	183	4661.14	149
166	And_397	Colombia	4X	Tetraploid	Pink-red	White-cream	520.46	3536.49	569.38	2.59	362.03	318	2300.49	253	265.73	262	3.70888	222	3150.25	270
167	And_402	Colombia	4X	Tetraploid	Pink-red	White-cream	577.1	3727.13	555.93	2.86	401.433	295	2424.5	240	259.453	270	4.04856	175.5	3260.88	258
168	And_403	Colombia	4X	Tetraploid	Pink-red	White-cream	627.63	4625.14	735.53	1.88	436.582	274	3008.66	177	343.272	163	2.8427	388	4176.51	186
169	And_404	Colombia	4X	Tetraploid	Pink-red	White-cream	1018.01	8442.18	931.56	2.69	708.128	154	5491.64	66	434.759	98	4.246	152	6786.52	68
170	And_409	Colombia	4X	Tetraploid	Purple-blackish	White-cream	2213.04	4488.83	2517.1	Unknown	1539.39	10	2919.99	186	1174.73	12	2.73442	397	6031.11	85
171	And_41	Colombia	4X	Tetraploid	Yellow-orange	White-cream	945.19	5189.85	571.74	2.04	657.474	173	3376	152	266.831	259	2.75565	395	4695.3	146
172	And_412	Colombia	4X	Tetraploid	Unknown	Unknown	559.15	3684.13	463.14	1.7	388.947	304	2396.53	241	216.149	332	3.66854	234	3235.62	263
173	And_42	Colombia	4X	Tetraploid	Purple-blackish	White-cream	290.82	4063.54	427.96	1.78	202.297	385	2643.33	216	199.73	352	2.89153	381	3426.36	248
174	And_422	Colombia	4X	Tetraploid	Pink-red	White-cream	720.07	5366.45	516.84	2.09	500.881	232	3490.88	148	241.211	302	3.35859	300	4532.97	154
175	And_424	Colombia	4X	Tetraploid	Purple-blackish	White-cream	3218.39	16678.7	2494.23	2.25	2238.71	1	10849.5	13	1164.06	14	3.59636	258	14510.2	5
176	And_425	Colombia	4X	Tetraploid	Yellow-orange	White-cream	204.15	4819.88	457.15	2.36	142.007	394	3135.33	168	213.353	335	3.56452	270	3760.69	221
177	And_427	Colombia	4X	Tetraploid	Yellow-orange	White-cream	605.23	5188.35	542.67	2.61	420.996	280	3375.02	153	253.264	280	3.01041	362	4411.28	162
178	And_429	Colombia	4X	Tetraploid	Pink-red	White-cream	747.73	2340.36	648.06	1.92	520.119	225	1522.41	325	302.448	208	3.13355	324.5	2669.47	304
179	And_430	Colombia	4X	Tetraploid	Pink-red	White-cream	762.29	3135.93	600.92	2.06	530.247	221	2039.92	279	280.448	238	3.75983	212	3062.61	275
180	And_436	Colombia	4X	Tetraploid	Unknown	Unknown	847.7	6725.42	571.84	2.65	589.658	197	4374.89	94	266.878	258	3.05075	350	5581.42	101
181	And_440	Colombia	4X	Tetraploid	Pink-red	White-cream	419.98	1856.14	388.44	2.14	292.138	357	1207.42	352	181.285	371	5.21197	52	1732.84	370
182	And_449	Colombia	4X	Tetraploid	Purple-blackish	White-cream	2356.71	15536.3	2610.62	2.24	1639.33	8	10106.3	16	1218.38	11	4.60691	105	13069	13
183	And_45	Estados unidos	4X	Tetraploid	Purple-blackish	White-cream	463.98	1848.34	589.26	3.33	322.747	341	1202.35	353	275.006	242	4.79798	91	1891.1	361
184	And_455	Colombia	4X	Tetraploid	Purple-blackish	White-cream	296.74	6934.32	666.33	1.81	206.415	384	4510.77	89	310.978	198	3.64944	239	5267.17	115
185	And_457	Colombia	4X	Tetraploid	Purple-blackish	White-cream	878.47	3475.45	492.35	2.29	611.066	187	2260.78	258	229.78	318	2.98918	369	3470.63	243
186	And_461	Colombia	4X	Tetraploid	Pink-red	White-cream	1664.39	9824.36	1767.68	1.9	1157.75	33	6390.74	49	824.975	31	2.99343	366.5	8739.97	44
187	And_462	Colombia	4X	Tetraploid	Purple-blackish	White-cream	952.91	5109.87	928.82	1.94	662.844	169	3323.97	158	433.48	99	3.7386	218	4638.3	150
188	And_464	Colombia	4X	Tetraploid	Pink-red	White-cream	393.73	4300.62	454.99	2.65	273.876	359	2797.55	200	212.342	337	3.00829	363	3646.77	229
189	And_465	Colombia	4X	Tetraploid	Unknown	Unknown	735.86	4566.9	595.09	1.86	511.862	227	2970.77	183	277.727	240	3.0826	338	4098.36	194
190	And_468	Colombia	4X	Tetraploid	Purple-blackish	White-cream	2636.28	11806	2338.57	2.05	1833.8	6	7679.82	36	1091.41	18	3.13355	324.5	10929.5	21
191	And_472	Colombia	4X	Tetraploid	Yellow-orange	White-cream	1853.06	4943.91	682.46	2.24	1288.99	24	3216.02	163	318.503	190	3.10595	328.5	5152	124
192	And_473	Colombia	4X	Tetraploid	Purple-blackish	White-cream	470.25	3853.27	532.9	1.84	327.108	339	2506.55	231	248.703	290	3.05287	349	3431.36	246
193	And_474	Colombia	4X	Tetraploid	Purple-blackish	White-cream	1586.91	9463.38	1907.23	2.36	1103.85	43	6155.93	52	890.106	27	3.06773	345	8494.89	49
194	And_476	Colombia	4X	Tetraploid	Pink-red	White-cream	1479.5	8609.87	1280.52	3.07	1029.14	54	5600.72	62	597.617	51	4.46467	120	7347.48	58
195	And_479	Colombia	4X	Tetraploid	Yellow-orange	White-cream	1053.72	5507.81	578.72	2.49	732.97	138	3582.83	140	270.09	247	3.53267	277	4862.89	138
196	And_48	Colombia	4X	Tetraploid	Unknown	Unknown	859.19	2450.4	602.34	2.7	597.65	195	1593.99	315	281.114	236	3.60061	256	2728.75	303
197	And_480	Colombia	4X	Tetraploid	Yellow-orange	White-cream	268.59	1276.44	234.34	2.03	186.829	390	830.326	377	109.366	397	3.1017	331	1457.52	388
198	And_483	Colombia	4X	Tetraploid	Unknown	Unknown	636.87	4602.77	821.76	2.49	443.004	269	2994.1	179	383.515	131	3.66217	236	4056.62	200
199	And_484	Colombia	4X	Tetraploid	Pink-red	White-cream	1913.26	9321.55	960.5	2.21	1330.87	23	6063.67	55	448.264	94	3.33948	301	8143.8	51
200	And_487	Colombia	4X	Tetraploid	Purple-blackish	White-cream	1780.33	12716.2	1433.94	2.56	1238.4	27	8271.9	28	669.22	45	3.7662	209.5	10389	25
201	And_488	Colombia	4X	Tetraploid	White-cream	White-cream	569.18	5022.92	578.61	1.93	395.919	298	3267.41	161	270.037	248	3.04226	351.5	4284.87	173
202	And_489	Colombia	4X	Tetraploid	Unknown	Unknown	460.36	3170.99	485.5	2.33	320.226	343	2062.73	277	226.583	320	3.33099	303	2912.54	294
203	And_49	Unknown	4X	Tetraploid	Unknown	Unknown	919.89	1465.35	512.41	3.66	639.873	181	953.212	368	239.142	303	5.52405	40	1872.23	362
204	And_492	Colombia	4X	Tetraploid	White-cream	White-cream	835.92	309	786.5	2.58	581.468	201	201.005	401	367.06	142	3.75559	214	1363.53	391
205	And_493	Colombia	4X	Tetraploid	Purple-blackish	White-cream	1210.21	2950.83	585.26	1.96	841.82	95	1919.51	284	273.139	245	3.07835	340	3374.47	251
206	And_496	Colombia	4X	Tetraploid	Purple-blackish	White-cream	1041.88	6261.5	555.11	2.68	724.732	143	4073.11	115	259.07	271	3.93604	184	5240.91	116
207	And_497	Colombia	4X	Tetraploid	Unknown	Unknown	2073.27	8814.7	983.19	2.43	1442.16	15	5733.96	59	458.855	86	3.57726	265	7899.98	54
208	And_498	Colombia	4X	Tetraploid	Yellow-orange	White-cream	650.98	7426.44	540.94	2.64	452.819	259	4830.9	77	252.455	283	3.72162	221	5757.17	94
209	And_499	Colombia	4X	Tetraploid	Purple-blackish	White-cream	1013.17	5623.22	511.69	2.07	704.761	156	3657.91	129	238.807	304	3.06349	346	4947.48	132
210	And_5	Colombia	4X	Tetraploid	Purple-blackish	White-cream	1293.1	3261.87	691	2.92	899.478	83	2121.84	273	322.49	186	4.46891	119	3462.81	244
211	And_503	Colombia	4X	Tetraploid	Purple-blackish	White-cream	2233.29	9350.92	2159.63	2.81	1553.48	9	6082.78	54	1007.9	21	4.2184	156.5	8800.65	42
212	And_504	Colombia	4X	Tetraploid	Yellow-orange	White-cream	966.12	5231.65	502.84	2.27	672.033	167	3403.19	151	234.674	313	3.15266	318	4627.9	151
213	And_505	Colombia	4X	Tetraploid	Yellow-orange	White-cream	1177.95	4973.44	977.7	2.5	819.382	103	3235.22	162	456.294	88	3.69402	228.5	4739.4	145
214	And_506	Colombia	4X	Tetraploid	White-cream	White-cream	1607.7	3464.92	607.32	3.11	1118.31	39	2253.93	260	283.438	233	4.86804	84	3739.68	223
215	And_509	Colombia	4X	Tetraploid	Pink-red	Yellow	313.52	3281.34	324.13	3.11	218.082	378	2134.51	272	151.271	384	4.50288	116	2619.86	309
216	And_51	Estados Unidos	4X	Tetraploid	Purple-blackish	White-cream	984.03	3366.67	673.98	2.89	684.489	164	2190.02	266	314.545	195	4.24388	153	3342.05	253
217	And_510	Colombia	4X	Tetraploid	Yellow-orange	Yellow	378.35	2081.28	544.18	3.23	263.178	365	1353.87	337	253.97	278	4.60903	104	1975.02	353
218	And_512	Colombia	4X	Tetraploid	Pink-red	Yellow	464.33	1272.88	798.11	2.4	322.986	340	828.011	378	372.479	136	3.74497	217	1740.48	368
219	And_516	Colombia	4X	Tetraploid	Purple-blackish	White-cream	1259.99	6399.94	973.12	3.21	876.451	87	4163.16	109	454.155	91	4.8829	83	5576.77	102
220	And_517	Colombia	4X	Tetraploid	Pink-red	Yellow	669.9	1560.74	472.24	3.36	465.985	254	1015.26	364	220.396	327	4.91899	76	1777.64	366
221	And_518	Colombia	4X	Tetraploid	Purple-blackish	White-cream	1389.11	4269.1	561.49	2.65	966.263	65	2777.05	204	262.049	266	3.82989	196.5	4201.86	182
222	And_520	Colombia	4X	Tetraploid	Pink-red	White-cream	787.33	5681.02	643.88	2.75	547.664	212	3695.51	127	300.5	209	4.25237	150	4693.67	147
223	And_523	Colombia	4X	Tetraploid	Pink-red	Yellow	553.63	4045.22	560.95	1.97	385.107	308	2631.42	217	261.797	268	3.08684	335.5	3613.82	232
224	And_527	Colombia	4X	Tetraploid	Purple-blackish	White-cream	1461.06	9970.32	1398.81	3.21	1016.31	56.5	6485.69	48	652.825	46	4.53473	110	8264.83	50
225	And_529	Colombia	4X	Tetraploid	Purple-blackish	White-cream	811.82	3560.87	641.55	2.7	564.7	207	2316.35	252	299.411	214	3.92543	186	3366.46	252
226	And_53	Perú	4X	Tetraploid	Yellow-orange	White-cream	931.98	2056.83	617.53	2.68	648.288	177	1337.97	338	288.203	229	3.46049	290	2564.46	316
227	And_530	Colombia	4X	Tetraploid	Purple-blackish	Yellow	489.27	7249.34	648.27	2.4	340.339	331	4715.7	80	302.548	207	3.70464	224	5582.58	99
228	And_534	Unknown	4X	Tetraploid	Unknown	Unknown	762.84	3469.54	539	2.69	530.632	220	2256.94	259	251.553	285.5	3.76196	211	3250.12	261
229	And_535	Colombia	4X	Tetraploid	Purple-blackish	Yellow	374.33	4360.16	462.65	2.3	260.384	367	2836.28	193	215.919	333	3.64094	241	3553.58	238
230	And_540	Colombia	4X	Tetraploid	Unknown	Unknown	718.63	4217.28	764.77	2.23	499.879	233	2743.34	209	356.92	152	3.52206	281	3881.14	210
231	And_542	Colombia	4X	Tetraploid	Unknown	Unknown	1533.61	7340.61	939.77	2.44	1066.78	45	4775.07	78	438.589	96	3.69614	226.5	6506.94	73
232	And_543	Colombia	4X	Tetraploid	Purple-blackish	White-cream	1165.58	4829.61	553.27	2.72	810.777	104	3141.66	167	258.213	273	3.89358	189	4399.65	163
233	And_547	Colombia	4X	Tetraploid	Pink-red	White-cream	542.12	7588.44	576.64	3.9	377.101	313	4936.28	73	269.119	250	5.25867	50	5632.5	98
234	And_548	Colombia	4X	Tetraploid	Purple-blackish	White-cream	238.45	1920.86	460.76	2.98	165.866	393	1249.52	348	215.035	334	4.02309	178	1808.42	365
235	And_549	Colombia	4X	Tetraploid	Purple-blackish	White-cream	1458.56	5541.24	641.86	2.58	1014.57	58	3604.58	135	299.558	212.5	4.04856	175.5	5094.21	128
236	And_550	Colombia	4X	Tetraploid	Purple-blackish	White-cream	591.54	4810.03	1122.19	3.17	411.473	286	3128.92	170	523.725	61	4.32243	134	4198.12	183
237	And_551	Colombia	4X	Tetraploid	Purple-blackish	Yellow	782.23	4277	676.49	2.51	544.119	213	2782.19	203	315.718	193	3.64731	240	3882.03	209
238	And_556	Colombia	4X	Tetraploid	Pink-red	White-cream	495.19	1779.9	504.02	2.86	344.452	328	1157.82	357	235.228	312	3.91906	187	1924.5	356
239	And_558	Colombia	4X	Tetraploid	Pink-red	White-cream	557.31	2343.86	623.44	3.64	387.667	306	1524.68	324	290.961	227	4.98268	67	2270.31	334
240	And_559	Colombia	4X	Tetraploid	Pink-red	White-cream	542.33	2381.73	578.33	3.8	377.247	312	1549.32	322	269.905	249	5.05699	60	2256.47	336
241	And_560	Colombia	4X	Tetraploid	Pink-red	White-cream	1673.03	12737.5	2442.74	2.6	1163.76	31	8285.77	26	1140.03	15	3.70039	225	10814.6	22
242	And_561	Colombia	4X	Tetraploid	Purple-blackish	White-cream	1546.38	8385.73	984.77	3	1075.66	44	5454.92	67	459.592	84	4.24175	154	7144.18	61
243	And_562	Colombia	4X	Tetraploid	Purple-blackish	White-cream	842.5	6217.9	743.31	2.65	586.045	199	4044.75	116	346.901	160	3.65156	238	5215.69	119
244	And_566	Colombia	4X	Tetraploid	Pink-red	White-cream	1519.69	783.63	596.58	2.51	1057.1	47	509.753	394	278.422	239	3.78743	203.5	2048.77	349
245	And_567	Colombia	4X	Tetraploid	Pink-red	White-cream	202.11	1228.21	290.31	2.32	140.588	396	798.953	381	135.486	391	2.99343	366.5	1441.53	389
246	And_568	Colombia	4X	Tetraploid	Purple-blackish	White-cream	512.69	4459.93	796.03	2.82	356.627	321	2901.18	188	371.506	138	4.29058	145	3774.32	219
247	And_572	Colombia	4X	Tetraploid	Purple-blackish	White-cream	1301.75	5455.24	911.95	2.93	905.495	82	3548.63	144	425.607	107	4.52836	111	4990.73	131
248	And_577	Colombia	4X	Tetraploid	Yellow-orange	White-cream	283.84	5782.54	509.43	2.96	197.441	386	3761.54	124	237.751	305	4.30969	136	4332.73	172
249	And_578	Colombia	4X	Tetraploid	Purple-blackish	White-cream	437.5	5384.78	548.51	3.17	304.325	354	3502.8	146	255.991	275	4.49864	117	4180.12	185
250	And_579	Colombia	4X	Tetraploid	Pink-red	White-cream	370.55	4319.06	784.42	2.8	257.752	369	2809.55	197	366.089	143	3.57938	263	3696.39	224
251	And_581	Colombia	4X	Tetraploid	Purple-blackish	White-cream	1223.38	12471.5	1467.68	2.67	850.983	94	8112.72	31	684.965	42	4.2736	148	9796.67	30
252	And_587	Colombia	4X	Tetraploid	Yellow-orange	White-cream	637.46	6173.25	501.81	2.84	443.415	266	4015.7	118	234.195	315	4.18443	162	4855.31	139
253	And_588	Colombia	4X	Tetraploid	Yellow-orange	White-cream	717.4	6534.13	658.19	3.12	499.026	235	4250.45	105	307.179	202	4.3012	140	5196.65	120
254	And_590	Colombia	4X	Tetraploid	Purple-blackish	White-cream	555.75	3531.79	519.41	3.2	386.58	307	2297.43	254	242.409	299	4.65786	102	3028.42	281
255	And_592	Colombia	4X	Tetraploid	Pink-red	White-cream	724.32	1295.69	167.74	3.28	503.835	230	842.844	376	78.2858	404	4.39249	128	1552.96	380
256	And_593	Colombia	4X	Tetraploid	Purple-blackish	White-cream	1152.23	6337.54	768.83	3.92	801.494	110	4122.57	113	358.813	151	5.69176	34	5316.87	113
257	And_594	Colombia	4X	Tetraploid	Purple-blackish	White-cream	1191.5	4899.8	985.72	2.82	828.81	99	3187.32	165	460.034	83	3.86174	190	4666.16	148
258	And_597	Colombia	4X	Tetraploid	Purple-blackish	White-cream	1378.86	6378.73	968.7	2.15	959.133	66	4149.36	111	452.094	92	3.36071	299	5859.59	92
259	And_598	Colombia	4X	Tetraploid	Pink-red	White-cream	399.17	2917.34	616.96	2.97	277.663	358	1897.73	288	287.935	230	4.08465	172.5	2635.83	308
260	And_6	Colombia	4X	Tetraploid	Purple-blackish	White-cream	1119.39	2403.41	731.56	2.1	778.65	119	1563.42	319	341.417	166	3.04226	351.5	3034.99	277
261	And_60	Colombia	4X	Tetraploid	Purple-blackish	White-cream	725.04	4093.83	720.49	2.53	504.338	229	2663.04	215	336.251	172	3.58362	262	3765.63	220
262	And_603	Colombia	4X	Tetraploid	White-cream	White-cream	301.35	1768.94	359.73	1.98	209.619	382	1150.7	358	167.886	379	2.87879	384	1912.2	358
263	And_604	Colombia	4X	Tetraploid	Unknown	Unknown	1052.03	6827	1236.33	2.49	731.792	139	4440.97	91	576.997	53	3.63458	243	5992.75	88
264	And_606	Colombia	4X	Tetraploid	Purple-blackish	White-cream	641.24	408.06	576.25	3.66	446.044	265	265.445	399	268.936	251	5.50706	41	1021.43	400
265	And_608	Colombia	4X	Tetraploid	Yellow-orange	White-cream	1004.76	6682.07	1214.26	3.1	698.909	157	4346.69	96	566.695	55	4.37338	130	5742.29	96
266	And_609	Colombia	4X	Tetraploid	Purple-blackish	White-cream	700.7	1965.2	508.64	3.61	487.407	241	1278.36	345	237.382	307	4.90625	78	2081.15	347
267	And_610	Colombia	4X	Tetraploid	Purple-blackish	White-cream	594.91	1360.61	394.74	2.79	413.819	284	885.077	372	184.225	368	4.44556	122	1605.12	379
268	And_612	Colombia	4X	Tetraploid	White-cream	White-cream	445.97	2379.36	546.49	3.01	310.217	350	1547.77	323	255.047	277	4.13985	164.5	2277.54	333
269	And_614	Holanda	4X	Tetraploid	Pink-red	White-cream	303.87	1267.19	507.46	3.84	211.372	381	824.305	379	236.832	309	5.12068	58	1330.51	393
270	And_616	Colombia	4X	Tetraploid	Purple-blackish	Yellow	1404.96	2615.22	530.91	3.47	977.29	63	1701.2	306	247.776	293	4.88715	82	3008.27	285
271	And_618	Colombia	4X	Tetraploid	Purple-blackish	White-cream	459.86	2623.12	642.98	2.63	319.879	344	1706.34	305	300.08	210	3.61335	252	2578.3	315
272	And_619	Colombia	4X	Tetraploid	Pink-red	White-cream	350.42	1562.64	680.6	3.18	243.75	370	1016.5	363	317.634	192	4.35215	133	1710.88	372
273	And_62	Colombia	4X	Tetraploid	Yellow-orange	White-cream	176.55	1557.89	207.6	3.55	122.808	399	1013.41	365	96.8869	401	5.02514	63	1296.1	396
274	And_620	Colombia	4X	Tetraploid	White-cream	White-cream	486.24	2414.75	570.99	3.04	338.229	333	1570.79	317	266.479	260	4.30332	138.5	2314	331
275	And_622	Colombia	4X	Tetraploid	Pink-red	Yellow	1654.53	5517.82	541.41	2.85	1150.89	34	3589.34	139	252.676	282	4.27572	147	5139.91	125
276	And_623	Colombia	4X	Tetraploid	Pink-red	White-cream	1362.76	4280.23	1688.25	2.46	947.938	68	2784.29	202	787.905	33	3.4244	296	4816.13	140
277	And_625	Colombia	4X	Tetraploid	White-cream	White-cream	1596.14	6599.14	1108.24	2.4	1110.27	41	4292.74	101	517.217	64	3.68128	231	6151.23	80
278	And_63	Ecuador	4X	Tetraploid	Purple-blackish	White-cream	441.73	1790.36	427.86	3.73	307.267	352	1164.63	356	199.684	353	5.00179	64	1735.58	369
279	And_637	Colombia	4X	Tetraploid	Pink-red	White-cream	1021.32	5533.04	796.06	2.56	710.433	152	3599.24	136	371.521	137	3.84475	194.5	4875.7	133
280	And_638	Colombia	4X	Tetraploid	Purple-blackish	White-cream	840.21	2133.19	478.34	2.18	584.45	200	1387.64	336	223.243	322	3.25456	311	2506.33	320
281	And_640	Colombia	4X	Tetraploid	Pink-red	White-cream	830.13	3418.51	365.93	2.35	577.441	203	2223.74	263	170.78	378	3.4987	286	3257.96	259
282	And_642	Colombia	4X	Tetraploid	Purple-blackish	White-cream	1483.61	8352.97	840.35	2.33	1032	52	5433.6	68	392.191	129	3.52843	278	7135.8	62
283	And_644	Colombia	4X	Tetraploid	Pink-red	White-cream	1466.61	4723.68	534.75	3.24	1020.18	55	3072.75	172	249.568	289	4.18656	161	4503.5	158
284	And_645	Colombia	4X	Tetraploid	Pink-red	White-cream	1074.44	3745.15	497.54	2.81	747.378	133	2436.22	238	232.2	316	4.29271	143.5	3559.3	236
285	And_646	Colombia	4X	Tetraploid	Pink-red	White-cream	1358.28	4338.45	746.7	2.4	944.822	70	2822.16	196	348.485	158	3.33099	302	4417.47	161
286	And_647	Colombia	4X	Tetraploid	Pink-red	White-cream	717.96	3143.19	381.27	1.99	499.411	234	2044.65	278	177.94	373	3.13992	321	3043	276
287	And_649	Colombia	4X	Tetraploid	White-cream	White-cream	1480.45	1221.79	758.31	1.99	1029.8	53	794.774	382	353.902	155	3.04014	353.5	2531.97	319
288	And_651	Colombia	4X	Tetraploid	Pink-red	White-cream	1259.57	7201.41	715.4	2.67	876.157	88	4684.52	82	333.877	174	3.84475	194.5	6089.05	83
289	And_652	Colombia	4X	Tetraploid	Yellow-orange	Yellow	866.94	5608.94	788.89	2.68	603.046	193	3648.62	130	368.175	141	3.63033	244.5	4864.34	137
290	And_654	Colombia	4X	Tetraploid	Pink-red	White-cream	1443.76	13195.2	1384.81	2.78	1004.28	61	8583.46	21	646.292	47	4.30969	136	10370	27
291	And_655	Perú	4X	Tetraploid	Yellow-orange	White-cream	519.62	2275.25	469.74	2.11	361.45	319	1480.05	327	219.229	329	3.14416	320	2380.73	328
292	And_656	Perú	4X	Tetraploid	Yellow-orange	Yellow	1056.8	5920.18	623.58	2.27	735.108	136	3851.08	120	291.025	226	3.60061	256	5133.21	126
293	And_658	Colombia	4X	Tetraploid	Yellow-orange	White-cream	751.42	6440.2	575.84	3.41	522.688	224	4189.35	108	268.746	253	4.93385	72.5	5053.28	129
294	And_661	Colombia	4X	Tetraploid	Pink-red	White-cream	918.19	3961.93	532.26	2.29	638.691	182	2577.23	222	248.404	292	3.77257	207	3671.33	228
295	And_664	Colombia	4X	Tetraploid	Unknown	Unknown	381.75	1566.09	633.16	2.8	265.545	364	1018.74	361	295.497	219	3.58575	260.5	1840.29	363
296	And_667	Unknown	4X	Tetraploid	Pink-red	White-cream	637.07	5639.54	734.78	3.11	443.144	268	3668.52	128	342.923	164	4.83619	87	4541.59	153
297	And_668	Unknown	4X	Tetraploid	Purple-blackish	White-cream	500.72	3592.01	504.63	2.65	348.301	326	2336.6	250	235.512	311	3.78743	203.5	3123.92	274
298	And_672	Unknown	4X	Tetraploid	Yellow-orange	White-cream	488.66	2674.18	506.36	3.01	339.91	332	1739.55	299	236.318	310	4.28634	146	2461.78	322
299	And_677	Unknown	4X	Tetraploid	Unknown	Unknown	966.55	4203.02	858.66	2.82	672.332	166	2734.06	210	400.737	122	4.10376	170	3977.13	204
300	And_680	Unknown	4X	Tetraploid	White-cream	White-cream	1120.6	7012.83	983.92	2.69	779.492	118	4561.85	87	459.195	85	3.58575	260.5	6061.04	84
301	And_683	Unknown	4X	Tetraploid	Pink-red	Yellow	701.75	2657.37	669.47	2.29	488.135	239	1728.62	301	312.443	196	3.62396	247	2776.2	301
302	And_685	Unknown	4X	Tetraploid	Purple-blackish	White-cream	992.9	3851.81	691.45	2.72	690.659	162	2505.6	232	322.7	185	4.20566	158	3676.96	227
303	And_690	Unknown	4X	Tetraploid	Purple-blackish	White-cream	928.52	6285.66	688.37	2.5	645.876	179	4088.82	114	321.264	188	3.63882	242	5297.96	114
304	And_696	Perú	4X	Tetraploid	Yellow-orange	White-cream	1202.63	3281.64	705.36	2.89	836.547	97	2134.7	270	329.192	177	4.2184	156.5	3456.94	245
305	And_697	Unknown	4X	Tetraploid	Purple-blackish	White-cream	628.77	4318.47	566.46	3.16	437.37	273	2809.16	198	264.365	265	4.68971	99.5	3610.4	233
306	And_698	Colombia	4X	Tetraploid	Purple-blackish	Yellow	2173.32	5566.65	703.58	3.59	1511.76	13	3621.1	131	328.362	179	4.92111	75	5536.23	105
307	And_7	Colombia	4X	Tetraploid	Yellow-orange	White-cream	459.27	2512.38	443.55	2.53	319.471	345	1634.31	311	207.006	346	3.81715	200	2360.78	329
308	And_72	Bolivia	4X	Tetraploid	Yellow-orange	Yellow	370.74	489.73	300.11	2.99	257.887	368	318.567	397	140.063	389	3.73436	220	936.517	401
309	And_73	Bolivia	4X	Tetraploid	Pink-red	White-cream	1137.9	6551.53	760.93	2.73	791.523	113	4261.77	104	355.126	154	3.50932	285	5693.42	97
310	And_74	Bolivia	4X	Tetraploid	White-cream	White-cream	686.17	1416.9	559.69	3.6	477.298	248	921.693	370	261.209	269	4.71094	97	1757.2	367
311	And_76	Bolivia	4X	Tetraploid	Pink-red	Yellow	736.76	2766.38	247.43	2.8	512.49	226	1799.53	296	115.474	396	4.38187	129	2556.49	317
312	And_77	Perú	4X	Tetraploid	Pink-red	White-cream	694.53	2945.13	310.99	3.8	483.115	243	1915.81	285	145.137	386	5.36907	46	2590.06	313
313	And_8	Colombia	4X	Tetraploid	Pink-red	White-cream	850.63	1645.68	509.39	2.04	591.701	196	1070.51	360	237.732	306	3.0741	342.5	2242.45	337
314	And_81	Perú	4X	Tetraploid	Pink-red	Yellow	1162.6	4182.06	518.67	4.26	808.707	106	2720.43	211	242.063	301	5.95502	26	3797.2	215
315	And_87	Perú	4X	Tetraploid	Purple-blackish	White-cream	1980.51	11997.6	2048.2	2.45	1377.64	21	7804.41	34	955.893	26	3.55815	272	10409.9	24
316	And_89	Perú	4X	Tetraploid	Pink-red	White-cream	276.54	1172.68	449.6	3.36	192.364	388	762.828	385	209.827	342	4.30332	138.5	1303.52	395
317	And_91	Perú	4X	Tetraploid	Purple-blackish	Yellow	489.76	2213.78	699.93	2.43	340.675	330	1440.07	330	326.657	183	3.02315	359.5	2466.9	321
318	And_92	Perú	4X	Tetraploid	White-cream	White-cream	144.65	192.85	218.2	3.13	100.621	404	125.449	404	101.835	400	4.09739	171	498.905	404
319	And_95	Bolivia	4X	Tetraploid	Purple-blackish	White-cream	776.11	558.95	523.59	2.92	539.862	216	363.597	396	244.358	295	3.76832	208	1355.82	392
320	And_96	Perú	4X	Tetraploid	Pink-red	Yellow	789.72	6483.99	1096.23	2.42	549.327	211	4217.84	106	511.612	65	3.52418	279.5	5558.27	103
321	Cha_1	Colombia	2X	Diploid	White-cream	White-cream	1347.71	3749.32	1020.32	4.16	937.469	75	2438.93	237	476.182	80	5.29476	48	3900.59	207
322	Cha_11	Colombia	2X	Diploid	White-cream	White-cream	445.75	9284	848.26	4.97	310.064	351	6039.24	56	395.881	125	6.33079	11	6756.19	69
323	Cha_12	Unknown	2X	Diploid	Yellow-orange	Yellow	589.13	10192.1	722.85	3.36	409.801	288	6629.98	47	337.356	168	4.15683	163	7540.13	56
324	Cha_13	Unknown	2X	Diploid	Pink-red	Yellow	1002.54	15308.3	2779.24	4.11	697.369	158	9958.03	17	1297.07	8	5.18437	55	12007.5	16
325	Cha_15	Colombia	2X	Diploid	Pink-red	Yellow	868.78	17292.2	3206.34	4.35	604.326	192	11248.6	7.5	1496.4	3	5.45186	43	13392.3	11
326	Cha_16	Unknown	2X	Diploid	Pink-red	Yellow	951.96	17292.2	3177.55	5.9	662.181	170	11248.6	7.5	1482.96	4	7.43475	3	13396.7	10
327	Cha_17	Colombia	2X	Diploid	Pink-red	Yellow	994.57	11066.2	2506.57	3.73	691.821	161	7198.57	40	1169.82	13	4.70032	98	9158.21	40
328	Cha_19	Colombia	2X	Diploid	Yellow-orange	Yellow	557.67	1948.47	392.62	3.46	387.915	305	1267.48	347	183.236	369	4.44981	121	1959.63	355
329	Cha_2	Colombia	2X	Diploid	Yellow-orange	Yellow	977.6	2284.8	888.52	6.61	680.021	165	1486.26	326	414.674	109	8.3901	1	2581.95	314
330	Cha_20	Unknown	2X	Diploid	Pink-red	White-cream	1097.5	16927.1	2981.93	3.74	763.419	125	11011.1	9	1391.67	6	4.89139	80	13246.1	12
331	Cha_24	Colombia	2X	Diploid	Yellow-orange	Yellow	1314.47	2767.36	1060.92	4.5	914.343	79	1800.17	295	495.133	68	5.80004	29	3238.65	262
332	Cha_28	Colombia	2X	Diploid	Pink-red	Yellow	1132.75	17522.8	2743.48	4.47	787.939	114	11398.6	6	1280.38	9	5.76607	31	13497.9	9
333	Cha_29	Colombia	2X	Diploid	Purple-blackish	White-cream	825.37	15211.1	1856.3	3.66	574.125	205	9894.85	18	866.334	29	4.72155	96	11431.3	20
334	Cha_32	Colombia	2X	Diploid	White-cream	White-cream	1363.38	9411.55	884.11	4.33	948.369	67	6122.21	53	412.613	112	5.59198	38	7521.2	57
335	Cha_33	Colombia	2X	Diploid	Yellow-orange	Yellow	641.88	11671.6	762.08	3.57	446.489	263	7592.37	37	355.664	153	4.58143	108	8502.53	48
336	Cha_34	Colombia	2X	Diploid	Purple-blackish	White-cream	991.29	12916	2217.76	4.82	689.541	163	8401.83	24	1035.03	19	6.21614	18	10144.4	29
337	Cha_35	Colombia	2X	Diploid	Pink-red	White-cream	1190.39	3657.11	1664.63	4	828.038	100	2378.95	242	776.884	34	5.15677	56	4039.87	201
338	Cha_37	Colombia	2X	Diploid	Yellow-orange	Yellow	1357.05	3498.74	752.59	4.02	943.964	72	2275.93	256	351.232	156	5.19286	54	3625.13	230
339	Cha_39	Colombia	2X	Diploid	Yellow-orange	Yellow	1653.13	14723.1	1458.33	3.43	1149.91	35	9577.36	19	680.603	44	4.40098	126	11533.9	19
340	Cha_40	Colombia	2X	Diploid	Purple-blackish	Yellow	1389.11	3894.73	915.72	3.87	966.265	64	2533.52	226	427.365	105	4.97207	69	3996.15	202
341	Cha_41	Colombia	2X	Diploid	Purple-blackish	White-cream	1019.52	12605.2	1327.97	5.19	709.18	153	8199.68	29	619.765	50	6.78935	7	9535.63	36
342	Cha_42	Colombia	2X	Diploid	Purple-blackish	Yellow	704.66	12735.9	1477.14	4.04	490.159	238	8284.71	27	689.38	41	5.23532	51	9515.24	37
343	Cha_45	Colombia	2X	Diploid	Pink-red	White-cream	1107.29	4308.78	1042.04	5.23	770.229	121	2802.86	199	486.32	73	6.88064	6	4065.41	198
344	Cha_46	Colombia	2X	Diploid	Pink-red	White-cream	1588.83	22313.4	1165.33	4.84	1105.19	42	14514.8	3	543.858	57	6.19916	19	16182.9	4
345	Cha_49	Unknown	2X	Diploid	Unknown	Unknown	1041.95	22580	4086.43	4.47	724.783	142	14688.3	2	1907.14	1	5.72361	33	17353.2	2
346	Cha_56	Unknown	2X	Diploid	Unknown	Unknown	598.59	16714.6	2353.98	4.86	416.382	283	10872.8	12	1098.6	17	6.2586	15	12402.8	15
347	Cha_60	Unknown	2X	Diploid	Unknown	Unknown	1119.25	7619.02	1159.15	4.17	778.548	120	4956.17	72	540.974	58	5.39242	44	6319.69	76
348	Cha_62	Unknown	2X	Diploid	Unknown	Unknown	1153.58	6659.86	1230.19	2.51	802.433	109	4332.24	98	574.128	54	3.29277	308	6016.8	87
349	Cha_7	Colombia	2X	Diploid	Yellow-orange	Yellow	1101.83	436.37	583.61	3.12	766.431	123	283.857	398	272.371	246	3.74922	215.5	1538.16	382
350	Cha_9	Colombia	2X	Diploid	Yellow-orange	Yellow	510.9	7142.33	490.79	3.16	355.384	323	4646.09	83	229.05	319	3.82989	196.5	5427.02	110
351	Phu_1	Colombia	2X	Diploid	Purple-blackish	White-cream	874.58	6673.6	1045.77	4.84	608.356	189	4341.18	97	488.062	72	6.27559	13	5450.59	108
352	Phu_11	Colombia	2X	Diploid	Pink-red	Yellow	582.07	3380.14	550.24	3.11	404.888	292	2198.78	264	256.797	274	4.05918	174	3034.46	278
353	Phu_13	Colombia	2X	Diploid	Yellow-orange	Yellow	428.97	840.34	283.46	3.95	298.394	356	546.643	393	132.291	393	5.08671	59	1036.33	399
354	Phu_14	Colombia	2X	Diploid	Pink-red	Yellow	628.99	9160.06	574.78	3.87	437.523	272	5958.62	57	268.248	254	4.9848	66	6730.39	70
355	Phu_15	Colombia	2X	Diploid	Yellow-orange	Yellow	642.33	3512.38	519.09	4	446.802	262	2284.81	255	242.258	300	5.14615	57	3030.87	280
356	Phu_17	Colombia	2X	Diploid	White-cream	White-cream	515.79	5146.55	922.86	3.4	358.781	320	3347.83	156	430.7	103	4.39461	127	4264.31	178
357	Phu_18	Colombia	2X	Diploid	Purple-blackish	White-cream	946.14	5254.78	856.72	4.04	658.137	172	3418.24	150	399.833	123	5.20347	53	4529.21	156
358	Phu_2	Colombia	2X	Diploid	Purple-blackish	White-cream	644.61	3294.55	648.66	4.49	448.393	261	2143.11	269	302.731	205	5.834	28	2922.23	291
359	Phu_20	Colombia	2X	Diploid	Yellow-orange	Yellow	872.02	3751.61	722.41	4.82	606.579	191	2440.42	236	337.149	170	6.22039	17	3401.15	250
360	Phu_21	Colombia	2X	Diploid	Purple-blackish	White-cream	579.82	13449.6	876.81	4.43	403.32	294	8748.95	20	409.206	117	5.74059	32	9593.48	35
361	Phu_24	Colombia	2X	Diploid	Pink-red	Yellow	1684.65	13164	2060.65	3.88	1171.84	30	8563.15	22	961.705	25	5.02726	62	10758.7	23
362	Phu_25	Colombia	2X	Diploid	Pink-red	Yellow	1303.45	9491.05	1481.78	4.89	906.68	81	6173.93	51	691.545	40	6.28408	12	7784.15	55
363	Phu_26	Colombia	2X	Diploid	White-cream	White-cream	633.11	12251.2	634.74	4.29	440.394	270	7969.4	32	296.233	216	5.59623	36.5	8742.53	43
364	Phu_27	Colombia	2X	Diploid	Pink-red	White-cream	512.2	2683.82	572.09	4.53	356.289	322	1745.83	298	266.996	257	5.85523	27	2396.11	326
365	Phu_28	Colombia	2X	Diploid	Yellow-orange	Yellow	490.86	1909.9	452	4.48	341.44	329	1242.39	349	210.948	338	5.77668	30	1824.78	364
366	Phu_3	Colombia	2X	Diploid	Pink-red	Yellow	504.08	2149.84	445.08	3.07	350.638	325	1398.47	334	207.717	345	3.95727	182	2138.83	345
367	Phu_30	Colombia	2X	Diploid	Purple-blackish	White-cream	562.28	5468.2	877.43	3.58	391.122	301	3557.06	143	409.495	116	4.65362	103	4460.68	160
368	Phu_33	Perú	2X	Diploid	Purple-blackish	White-cream	935.37	10617.7	771.54	4.78	650.646	175	6906.84	45	360.079	149	6.22464	16	7933.56	52
369	Phu_34	Colombia	2X	Diploid	Pink-red	Yellow	585.42	2392.61	465.12	4.94	407.216	290	1556.39	321	217.073	331	6.57705	9	2189.68	339
370	Phu_35	Bolivia	2X	Diploid	Pink-red	Yellow	189.4	1190.31	271.26	4.14	131.747	397	774.294	384	126.595	394	5.37968	45	1077.64	398
371	Phu_36	Estados unidos	2X	Diploid	Yellow-orange	Yellow	901.36	3432.11	702.08	4.3	626.986	185	2232.59	262	327.662	181	5.59623	36.5	3223.73	264
372	Phu_37	Colombia	2X	Diploid	Purple-blackish	White-cream	673.08	12920.4	1037.82	3.52	468.194	252	8404.71	23	484.352	74	4.58568	107	9464.25	38
373	Phu_38	Colombia	2X	Diploid	Pink-red	Yellow	2584.49	16773.6	2908.31	4.53	1797.77	7	10911.2	10	1357.31	7	5.47309	42	14108.3	7
374	Phu_39	Colombia	2X	Diploid	Purple-blackish	White-cream	827.12	2799.13	540.71	4.72	575.347	204	1820.84	293	252.351	284	6.16095	20	2668.53	305
375	Phu_4	Colombia	2X	Diploid	White-cream	White-cream	1262.33	6708.54	1050.53	1.94	878.079	86	4363.91	95	490.281	71	2.50514	400	6132.27	82
376	Phu_42	Colombia	2X	Diploid	Pink-red	Yellow	1507.87	23677.4	2138.73	4.87	1048.87	48	15402.1	1	998.144	22	6.2671	14	17463.2	1
377	Phu_43	Colombia	2X	Diploid	Purple-blackish	White-cream	393.63	3625.44	602.67	4.69	273.807	360	2358.35	245	281.265	235	6.10575	22	2935.42	290
378	Phu_45	Colombia	2X	Diploid	Pink-red	Yellow	1049.72	5709.8	652.25	4.71	730.183	141	3714.22	126	304.404	204	6.13972	21	4769.81	142
379	Phu_48	Colombia	2X	Diploid	Pink-red	Yellow	667.01	4666.07	600.99	5.24	463.974	255	3035.28	175	280.48	237	6.92947	5	3784.73	217
380	Phu_5	Colombia	2X	Diploid	Pink-red	Yellow	799.8	2969.04	613.35	4.07	556.343	209	1931.36	282	286.249	232	5.26079	49	2822.95	299
381	Phu_51	Unknown	2X	Diploid	Yellow-orange	Yellow	1050.19	6339.07	658.48	3.88	730.51	140	4123.57	112	307.313	201	5.03151	61	5222.39	118
382	Phu_59	Unknown	2X	Diploid	Yellow-orange	Yellow	833.47	3830.1	707.37	3.47	579.762	202	2491.48	234	330.128	176	4.52199	112.5	3513.87	241
383	Phu_6	Colombia	2X	Diploid	Pink-red	Yellow	343.67	2144.2	353.29	3.13	239.057	371	1394.8	335	164.882	380	4.03795	177	1975.74	352
384	Phu_60	Unknown	2X	Diploid	Pink-red	Yellow	1091.23	8462.05	1559.8	4.64	759.057	128	5504.56	65	727.96	36	5.98261	25	7016.58	64
385	Phu_61	Unknown	2X	Diploid	Pink-red	Yellow	1605.59	9109.74	1730.81	3.78	1116.85	40	5925.88	58	807.767	32	4.90413	79	7929.5	53
386	Phu_63	Unknown	2X	Diploid	Yellow-orange	Yellow	450.59	1333.9	367.18	2.97	313.428	348	867.702	373	171.364	377	3.85961	191	1543.49	381
387	Phu_64	Unknown	2X	Diploid	Yellow-orange	Yellow	631.69	3222.91	404.02	3.61	439.406	271	2096.5	276	188.556	361	4.66211	101	2825.46	298
388	Phu_66	Unknown	2X	Diploid	Pink-red	White-cream	690.15	3598.79	845.81	2.35	480.071	244	2341.01	249	394.74	126	3.0741	342.5	3558.32	237
389	Phu_67	Unknown	2X	Diploid	Pink-red	Yellow	1128.56	5789.77	1184.39	2.71	785.024	116	3766.24	123	552.753	56	3.56664	269	5373.02	112
390	Phu_68	Unknown	2X	Diploid	Yellow-orange	Yellow	480.28	5320.44	773.77	3.03	334.08	335	3460.95	149	361.117	146	3.9318	185	4341.15	171
391	Phu_7	Colombia	2X	Diploid	Pink-red	Yellow	1272.51	5549.17	1555.6	5.83	885.158	85	3609.74	133	726	37	7.55363	2	5222.9	117
392	Phu_70	Unknown	2X	Diploid	Yellow-orange	Yellow	681.66	1738.19	417.68	3.52	474.163	249	1130.69	359	194.933	356	4.5602	109	1908.79	359
393	Phu_73	Perú	2X	Diploid	Yellow-orange	Yellow	781.73	2933	742.17	3.51	543.769	214	1907.92	286	346.371	161	4.52199	112.5	2910.56	295
394	Phu_74	Unknown	2X	Diploid	Yellow-orange	Yellow	657.74	2041.6	628.82	3.74	457.522	257	1328.06	340	293.47	220	4.86592	85	2164.05	342
395	Phu_75	Colombia	2X	Diploid	Yellow-orange	Yellow	571.31	2020.65	655.43	5.52	397.406	296	1314.43	341	305.889	203	7.25641	4	2021.73	351
396	Phu_78	Perú	2X	Diploid	Yellow-orange	Yellow	1348.42	15609.3	1084.39	5.03	937.961	74	10153.9	15	506.086	67	6.64924	8	11605.9	18
397	Phu_79	Perú	2X	Diploid	Pink-red	White-cream	547.19	3613.7	817.82	4.28	380.628	309	2350.71	246	381.675	132	5.57075	39	3152.01	269
398	Phu_83	Unknown	2X	Diploid	Purple-blackish	White-cream	532.07	4105.89	615.81	3.76	370.108	316	2670.88	214	287.397	231	4.89139	81	3409.39	249
399	Phu_85	Unknown	2X	Diploid	Pink-red	White-cream	389.69	3629.83	535.39	3.41	271.071	361	2361.2	244	249.868	288	4.43282	124	3006.14	286
400	Phu_88	Unknown	2X	Diploid	Yellow-orange	White-cream	342.57	2796.21	477.97	3.56	238.289	372	1818.93	294	223.069	323	4.60266	106	2386.29	327
401	Phu_9	Colombia	2X	Diploid	Yellow-orange	Yellow	622.63	2450.96	374.44	2.78	433.101	275	1594.35	314	174.751	375	3.60485	254	2456.2	323
402	Phu_91	Unknown	2X	Diploid	Pink-red	White-cream	266.62	2637.37	428.12	3.71	185.461	391	1715.61	303	199.802	351	4.8277	88	2188.87	340
403	Phu_97	Unknown	2X	Diploid	White-cream	White-cream	862.03	5904.75	852.47	4.33	599.628	194	3841.04	121	397.848	124	5.60047	35	4873.52	134
404	Phu_98	Unknown	2X	Diploid	Unknown	Unknown	772.43	1320.41	306.8	3.48	537.3	218	858.925	375	143.185	387	4.5135	114	1653.41	376

## Sheet: Table S2
Table S2. SNP Genotype matrix in genotype potato analyzed in this study
Marker	Chrom	Position	And_101	And_108	And_11	And_112	And_117	And_118	And_119	And_120	And_121	And_122	And_126	And_129	And_130	And_133	And_134	And_136	And_139	And_141	And_146	And_149	And_15	And_150	And_155	And_156	And_157	And_16	And_160	And_163	And_164	And_166	And_167	And_169	And_17	And_171	And_172	And_176	And_177	And_179	And_18	And_180	And_181	And_184	And_186	And_19	And_190	And_191	And_193
c2_36608	1	25102	0	1	0	0	0	0	0	0	0	2	2	0	0	1	1	0	0	0	0	1	0	1	0	2	2	0	0	0	0	0	0	0	0	0	0	0	0	0	0	0	0	0	0	0	0	0	1
c2_36617	1	39305	0	1	3	4	1	1	1	1	1	0	1	4	4	1	1	0	3	3	3	1	NA	3	3	0	3	3	1	4	4	3	3	3	3	1	4	1	4	1	1	4	1	1	3	3	4	1	1
c2_6865	1	150856	4	4	4	4	4	4	4	4	4	4	2	4	4	3	3	3	4	4	4	1	3	2	4	4	2	3	4	3	4	3	3	4	4	4	4	4	4	4	4	4	4	4	4	3	4	4	3
c2_51460	1	151047	1	0	0	0	0	0	0	0	0	0	0	0	0	0	0	1	0	0	0	2	0	1	0	0	0	1	0	0	0	1	1	0	0	0	0	0	0	0	0	0	0	0	0	1	0	0	0
c2_36615	1	253077	0	0	0	0	0	0	0	0	0	2	2	0	0	1	1	0	0	0	0	1	0	NA	0	2	2	0	0	0	0	0	0	0	0	0	0	0	0	0	0	0	0	0	0	0	0	0	1
c2_53521	1	266749	3	3	2	0	2	2	2	2	2	2	3	1	1	3	3	3	2	2	2	2	3	2	2	2	2	3	2	0	2	3	3	3	1	1	0	3	2	3	2	2	1	2	2	3	1	1	3
c2_36658	1	269400	3	4	4	4	4	4	4	4	4	4	4	4	4	4	4	3	4	4	4	2	4	3	4	4	4	3	4	4	4	3	3	4	4	4	4	4	4	4	4	4	4	4	4	3	4	4	4
c1_10930	1	309342	3	4	4	4	4	4	4	4	4	4	4	4	4	4	4	3	4	4	4	2	4	3	4	4	4	3	4	4	4	3	3	4	4	4	4	4	4	4	4	4	4	4	4	3	4	4	4
c2_43984	1	369757	4	4	4	4	4	4	4	4	4	4	4	4	4	4	4	4	4	4	4	4	4	4	4	4	4	3	4	4	4	3	3	4	4	4	4	4	4	4	4	4	4	4	4	3	4	4	4
c1_12938	1	392443	3	4	4	4	4	4	4	4	4	3	2	4	4	3	3	3	4	4	4	4	4	4	4	3	3	3	4	4	4	3	3	4	4	4	4	4	4	4	4	4	4	4	4	3	4	4	3
c2_19420	1	400257	1	0	0	0	0	0	0	0	0	1	1	0	0	0	0	0	0	0	0	0	0	0	0	1	0	0	0	0	0	0	0	0	0	0	0	0	0	0	0	0	0	0	0	0	0	0	0
c2_36629	1	433801	3	4	4	4	4	4	4	4	4	4	4	4	4	4	4	3	4	4	4	2	4	3	4	4	4	3	4	4	4	3	3	4	4	4	4	4	4	4	4	4	4	4	4	3	4	4	4
c1_10915	1	481295	1	0	0	0	0	0	0	1	1	1	0	0	0	0	0	1	1	1	1	2	0	1	0	1	0	1	1	0	0	1	1	1	1	1	0	1	0	1	0	0	1	1	0	1	1	0	0
c2_36642	1	508566	1	0	0	0	0	0	0	0	0	0	0	0	0	0	0	NA	0	0	0	NA	0	2	0	0	0	2	0	0	0	NA	2	0	0	0	0	0	0	0	0	0	0	0	0	NA	0	0	0
c2_36660	1	534626	2	1	1	2	1	1	1	3	3	2	0	2	3	1	1	1	2	2	2	3	2	3	3	2	2	1	3	2	3	1	1	3	3	1	1	2	3	3	1	3	3	2	3	1	4	1	1
c2_36664	1	535454	2	3	3	2	3	3	3	1	1	0	2	2	1	2	2	3	2	2	2	0	2	1	1	0	0	3	1	2	1	3	3	1	1	3	3	2	1	1	3	1	1	2	1	3	0	3	2
c2_43970	1	545189	1	3	0	0	2	2	2	1	1	2	NA	1	0	3	3	2	1	1	1	0	3	1	1	2	2	3	1	0	2	3	3	2	1	1	0	2	2	2	2	2	1	2	1	3	1	1	3
c1_12926	1	545700	0	0	0	0	1	1	1	1	1	0	0	0	0	1	1	0	0	0	0	0	0	0	0	0	0	0	1	0	1	0	0	1	0	1	0	1	NA	0	1	NA	1	1	0	0	1	0	1
c1_13293	1	550530	3	4	4	4	4	4	4	4	4	4	3	4	4	2	2	3	4	4	4	4	4	4	4	4	3	3	4	3	4	3	3	4	4	4	4	4	4	4	4	4	4	4	4	3	4	4	2
c1_10924	1	551280	4	NA	4	4	4	4	4	4	4	2	2	4	4	3	3	4	4	4	4	3	4	3	4	2	2	4	4	4	4	4	4	4	4	4	4	4	4	4	4	4	4	4	4	4	4	4	3
c2_36668	1	559640	3	3	2	3	3	3	3	4	4	4	2	3	3	3	3	2	3	3	3	4	2	4	4	4	4	3	4	4	3	3	3	4	4	4	3	2	4	3	3	4	4	4	4	3	4	2	3
c2_36672	1	560593	4	4	4	4	4	4	4	4	4	4	4	4	4	4	4	4	4	4	4	4	4	4	4	4	4	4	4	4	4	4	4	4	4	4	4	4	4	4	4	4	4	4	4	4	4	4	4
c2_27878	1	607098	3	4	2	3	3	3	3	2	2	3	4	2	2	4	4	3	3	3	3	3	4	3	2	3	4	3	2	2	2	3	3	4	4	4	3	3	2	2	3	2	2	3	2	3	3	3	4
c2_54355	1	740819	1	1	0	1	0	0	0	1	1	3	1	2	0	0	0	0	1	1	1	2	2	2	1	3	1	0	1	1	2	1	0	0	1	0	1	0	3	1	0	3	1	0	1	0	1	0	0
c2_54353	1	747185	2	1	1	1	1	1	1	1	1	3	3	2	2	1	1	2	0	0	0	1	1	1	0	3	3	2	1	1	1	2	2	0	1	2	1	0	2	2	1	2	0	1	0	2	1	0	1
c2_54797	1	817205	1	1	1	3	1	1	1	2	2	3	2	2	4	2	2	0	2	2	2	2	4	NA	3	3	3	0	2	2	2	0	0	1	2	0	1	2	3	2	1	3	1	1	3	0	2	0	2
c1_12858	1	1095918	3	4	4	4	4	4	4	4	4	3	3	4	4	4	4	3	4	4	4	4	4	4	4	3	4	2	4	4	4	2	2	3	4	4	4	4	4	4	4	4	4	4	4	2	4	4	4
c2_54815	1	1125639	1	1	1	1	2	2	2	2	2	2	1	1	1	3	3	1	1	1	1	2	1	NA	1	2	2	1	2	3	1	1	1	1	1	1	1	1	3	2	2	3	1	1	1	1	1	1	3
c2_6906	1	1606674	2	4	3	4	3	3	3	4	4	4	3	4	4	3	3	2	4	4	4	4	4	4	4	4	4	4	4	4	4	4	4	4	4	4	4	3	4	3	3	4	4	4	4	4	4	2	3
c2_6683	1	1828457	3	4	4	4	4	4	4	4	4	2	3	4	4	3	3	4	4	4	4	4	4	4	4	2	3	4	4	4	4	4	4	4	4	4	4	4	4	4	4	4	4	4	4	4	4	4	3
c1_2417	1	1838864	3	4	4	4	4	4	4	4	4	2	3	4	4	3	3	4	4	4	4	4	4	4	4	2	3	4	4	4	4	4	4	4	4	4	4	4	4	4	4	4	4	4	4	4	4	4	3
c2_6713	1	2068305	3	4	4	4	4	4	4	4	4	2	3	4	4	3	3	4	4	4	4	4	4	4	4	2	3	4	4	4	4	4	4	4	4	4	4	4	4	4	4	4	4	4	4	4	4	4	3
c2_21078	1	2497514	3	3	3	1	2	2	2	1	1	2	4	3	0	3	3	2	3	3	3	3	3	2	1	2	4	3	1	2	3	3	3	3	3	1	2	2	2	2	2	2	3	3	1	3	3	4	3
c2_21099	1	2591087	1	0	1	1	0	0	0	1	1	1	0	1	1	0	0	1	1	1	1	0	1	NA	1	1	1	0	1	0	1	0	0	0	2	1	1	1	0	1	0	0	1	0	1	0	1	0	0
c2_21100	1	2591141	3	NA	4	4	4	4	4	4	4	2	2	4	4	2	2	3	4	4	4	3	3	3	4	2	2	3	4	3	4	3	2	4	4	4	4	4	4	4	4	4	4	4	4	NA	4	4	2
c1_6668	1	2753906	4	4	4	4	4	4	4	4	4	4	4	4	4	4	4	4	4	4	4	4	4	4	4	4	4	4	4	4	4	4	4	3	4	4	4	4	4	3	4	4	4	3	4	4	4	4	4
c2_21227	1	2951280	3	3	4	4	4	4	4	4	4	2	2	4	4	2	2	3	4	4	4	3	3	4	4	2	2	3	4	3	4	3	3	4	4	4	4	4	4	4	4	4	4	4	4	3	4	4	2
c2_21233	1	2956117	2	0	0	0	0	0	0	0	0	2	1	0	0	1	1	1	0	0	0	2	0	1	0	2	1	1	0	0	0	1	1	0	0	0	0	0	0	0	0	0	0	0	0	1	0	0	1
c2_21234	1	2956294	3	3	3	3	3	3	3	3	3	3	4	4	3	3	3	4	3	3	3	4	4	3	2	3	3	4	3	4	2	4	4	3	3	2	2	2	4	2	3	4	2	4	2	4	3	NA	3
c1_6704	1	2957398	3	3	4	1	2	2	2	2	2	1	2	3	1	1	1	2	3	3	3	2	2	2	2	1	2	3	2	1	4	3	3	3	3	3	4	3	2	2	2	2	4	3	2	3	3	4	1
c2_21236	1	2958410	2	4	2	4	3	3	3	4	4	2	1	3	4	2	2	2	3	3	3	3	3	4	4	2	1	2	4	2	4	2	2	3	3	4	3	4	4	4	3	4	3	2	4	2	3	3	2
c2_21247	1	3087549	3	4	3	3	3	3	3	3	3	4	3	3	4	3	3	3	2	2	2	4	3	4	3	4	3	3	3	4	2	NA	3	2	2	2	2	2	2	3	3	2	2	2	3	3	2	1	3
c1_6123	1	3296181	3	2	3	3	1	1	1	2	2	2	2	3	3	1	1	1	1	1	1	2	1	3	3	2	1	1	2	2	4	1	1	2	2	1	2	2	3	2	1	3	2	0	3	1	2	2	1
c1_3693	1	3640189	1	0	0	0	0	0	0	0	0	0	1	0	0	0	0	1	0	0	0	0	0	0	0	0	1	2	0	0	1	2	2	0	0	0	0	0	2	0	0	2	0	0	0	2	0	0	0
c1_6114	1	3693421	3	3	2	3	3	3	3	NA	2	2	3	2	2	4	4	3	3	3	3	2	4	2	1	2	3	3	2	2	1	3	3	4	3	3	3	3	2	2	3	2	2	3	1	3	2	3	4
c1_6083	1	3953090	2	2	4	1	1	1	1	3	3	2	2	3	2	1	1	1	1	1	1	1	4	2	2	2	0	2	3	3	2	2	2	1	1	1	1	2	2	1	1	2	2	1	2	2	2	0	1
c2_51812	1	4258102	0	1	1	2	2	2	2	3	3	2	1	0	2	1	1	1	2	2	2	1	0	1	1	2	0	0	3	2	0	0	0	2	0	2	0	1	2	1	2	2	1	2	1	0	2	0	1
c2_51810	1	4258310	4	2	3	2	2	2	2	1	1	2	3	4	2	3	3	3	2	2	2	1	3	1	2	2	4	4	1	1	3	4	4	2	3	2	4	3	2	2	2	2	3	2	2	4	2	4	3
c2_51808	1	4258451	1	0	0	0	0	0	0	0	0	1	1	0	0	1	1	1	0	0	0	1	1	NA	0	1	2	1	0	1	0	1	1	0	0	0	0	0	0	0	0	0	0	0	0	1	1	0	1
c2_51807	1	4258490	3	4	4	4	4	3	3	3	3	3	3	3	4	3	3	3	4	4	3	3	4	3	3	3	3	4	3	3	4	3	4	3	4	4	3	3	3	3	4	4	3	4	3	4	4	4	4
c2_51806	1	4262027	1	0	1	0	0	0	0	0	0	1	2	1	0	2	2	2	0	0	0	1	1	NA	0	1	3	3	0	1	0	3	3	0	0	0	1	0	0	0	0	0	0	0	0	3	1	0	2
c2_51803	1	4263748	4	4	4	4	4	4	4	4	4	4	4	4	4	3	3	4	4	4	4	4	4	4	4	4	4	4	4	3	4	4	4	4	4	4	4	4	4	4	4	4	4	4	4	4	4	4	3
c2_51800	1	4277333	2	NA	3	2	4	4	4	3	3	3	3	2	2	2	2	3	3	3	3	4	3	4	3	3	1	3	3	3	2	3	3	2	2	3	2	2	3	3	4	3	2	4	3	3	3	2	2
c2_51797	1	4289434	3	2	4	3	3	3	3	4	4	4	3	2	3	3	3	3	3	3	3	3	2	3	4	4	2	3	4	4	3	3	3	3	3	4	3	3	2	4	3	2	2	3	4	3	4	2	3
c2_51791	1	4309411	4	4	4	4	4	4	4	4	4	4	4	4	4	3	3	4	4	4	4	4	4	4	4	4	4	4	4	3	4	4	4	4	4	4	4	4	4	4	4	4	4	4	4	4	4	4	3
c1_16690	1	4508089	0	0	0	0	0	0	0	0	0	1	1	0	0	0	0	0	0	0	0	0	0	0	0	1	0	1	0	0	1	1	1	0	0	0	0	0	1	0	0	1	0	0	0	1	0	0	0
c2_40112	1	4575770	3	4	4	4	4	4	4	4	4	4	3	4	4	4	4	3	4	4	4	4	4	4	4	4	3	NA	4	4	3	3	3	4	4	4	4	4	2	4	4	2	4	4	4	3	4	4	4
c2_49938	1	4598036	1	0	1	0	1	1	1	0	0	0	1	0	0	1	1	1	1	1	1	0	1	NA	1	0	0	1	0	0	0	1	NA	0	1	0	0	1	0	1	1	0	0	1	1	NA	0	1	1
c2_49937	1	4601532	3	4	4	3	4	4	4	4	4	4	4	3	3	4	4	4	3	3	3	4	4	4	4	4	4	4	4	4	3	4	4	3	4	3	3	3	3	4	4	3	3	4	4	4	4	3	4
c2_56594	1	4686764	3	4	4	3	4	4	4	4	4	4	4	3	3	4	4	4	3	3	3	4	4	4	4	4	4	4	4	4	3	4	4	3	4	4	4	3	3	4	4	3	3	4	4	4	4	3	4
c2_55010	1	4952171	3	3	3	3	3	3	3	3	3	3	4	4	3	4	4	4	4	4	4	4	4	3	3	3	3	4	3	4	2	4	4	3	3	3	3	3	4	3	3	4	2	3	3	4	3	2	4
c2_55012	1	4954114	2	3	3	4	2	2	2	4	4	3	1	2	4	1	1	2	3	3	3	2	1	2	2	3	2	1	4	2	2	1	1	4	1	3	2	3	2	2	2	2	3	2	2	1	4	2	1
c2_686	1	5024358	2	0	3	3	3	3	3	2	2	3	2	3	4	2	2	3	3	3	3	3	0	3	2	3	0	2	2	3	0	2	2	3	1	2	2	3	1	4	3	1	2	3	2	2	0	4	2
c2_48051	1	5079220	3	4	4	4	4	4	4	4	4	4	4	4	4	4	4	4	4	4	4	4	4	4	4	4	4	4	4	4	4	4	4	4	4	4	4	4	4	4	4	4	4	4	4	4	4	4	4
c1_14211	1	5141014	0	0	0	0	0	0	0	0	0	0	0	0	0	0	0	0	0	0	0	1	1	1	1	0	0	0	0	1	0	0	0	0	1	0	0	0	0	1	0	0	0	0	1	0	0	0	0
c2_56125	1	5291766	4	2	2	1	2	2	2	1	1	2	3	3	2	3	3	3	2	2	2	3	3	3	3	2	2	3	1	1	3	3	3	1	3	1	2	3	2	3	2	2	3	2	3	3	0	3	3
c2_45058	1	5347312	0	1	0	2	1	1	1	2	2	1	0	1	2	0	0	1	2	2	2	NA	1	2	1	1	0	0	2	2	1	0	0	1	1	1	0	0	NA	1	1	NA	0	1	1	0	1	0	0
c2_45071	1	5386865	1	2	2	0	2	2	2	1	1	2	3	1	0	4	4	1	1	1	1	0	2	NA	1	2	3	3	1	1	1	3	3	1	0	2	2	2	0	1	2	0	1	2	1	3	2	1	4
c1_13318	1	5431075	1	2	2	2	3	3	3	4	4	3	1	2	3	2	2	2	3	3	3	3	1	NA	4	3	1	0	4	2	3	0	0	2	1	2	0	3	3	4	3	3	2	3	4	0	3	1	2
c2_45056	1	5477755	1	NA	NA	4	3	3	3	4	4	3	1	1	4	2	2	2	4	4	4	4	1	4	4	3	2	0	4	2	3	0	0	4	2	3	1	4	2	4	3	2	3	3	4	0	4	3	2
c2_45061	1	5498171	4	3	4	4	3	3	3	4	4	4	4	3	4	4	4	4	4	4	4	4	3	4	4	4	4	4	4	4	3	4	4	4	4	3	3	4	3	4	3	3	3	3	4	4	4	3	4
c2_45064	1	5502048	3	2	2	1	1	1	1	0	0	1	3	3	1	2	2	2	1	1	1	2	3	1	0	1	2	4	0	2	1	4	4	1	2	1	3	1	2	0	1	2	2	1	0	4	0	2	2
c1_13289	1	5505021	1	2	3	3	3	3	3	4	4	NA	1	3	3	2	2	2	3	3	3	3	2	3	4	3	2	2	4	2	4	NA	2	3	NA	3	2	3	3	4	3	3	2	3	4	2	4	2	2
c1_13296	1	5523061	2	3	3	3	4	4	4	4	4	4	3	2	3	4	4	3	3	3	3	2	2	3	4	4	4	3	4	3	3	3	3	3	2	4	3	3	2	4	4	2	3	4	4	NA	4	3	4
c2_32338	1	5754024	1	1	0	1	1	1	1	1	1	2	1	2	0	2	2	0	0	0	0	0	4	1	1	2	2	0	1	2	1	0	0	0	1	1	2	1	0	1	1	0	1	1	1	0	1	2	2
c2_20890	1	6010905	0	1	0	0	0	0	0	0	0	0	0	0	0	1	1	0	0	0	0	1	0	1	0	0	0	1	0	1	0	1	1	0	0	0	0	0	0	0	0	0	0	0	0	1	0	0	1
c2_20895	1	6026558	1	3	3	3	3	3	3	2	2	3	4	2	3	3	3	3	2	2	2	2	3	2	2	3	3	4	2	4	3	4	4	3	2	2	1	3	3	3	3	NA	3	4	2	4	3	4	3
c2_27879	1	6071498	0	1	1	0	0	0	0	0	0	0	NA	1	0	0	0	NA	0	0	0	0	0	NA	1	0	1	0	0	0	0	0	0	0	0	0	0	0	0	0	0	0	0	0	1	0	1	0	0
c2_27881	1	6071711	4	4	3	4	4	4	4	4	4	4	4	3	4	4	4	4	4	4	4	4	4	4	4	4	4	3	4	3	4	3	3	4	4	3	2	4	4	4	4	4	4	4	4	3	4	4	4
c2_27882	1	6071776	NA	1	0	1	0	0	0	0	0	1	2	0	1	2	2	1	1	1	1	2	2	1	0	1	2	2	0	1	0	2	2	1	0	0	0	1	0	0	0	0	1	0	0	2	0	1	2
c2_27885	1	6071917	4	NA	4	4	4	4	4	4	4	3	3	4	4	4	4	4	4	4	4	4	4	4	4	NA	3	4	4	4	4	4	4	4	4	4	4	4	4	4	4	4	4	4	4	4	4	4	4
c2_27887	1	6142925	3	4	3	4	4	4	4	3	3	3	4	4	3	4	4	3	4	4	4	3	4	3	3	3	4	4	3	3	3	4	4	4	4	4	4	3	4	2	4	4	3	4	3	4	4	4	4
c2_41339	1	6293076	0	2	0	0	0	0	0	0	0	0	0	0	0	0	0	0	0	0	0	0	0	0	0	0	0	0	0	0	0	0	0	0	0	0	0	0	0	0	0	0	0	0	0	0	0	0	0
c2_27903	1	6295542	3	3	4	2	2	2	2	3	3	1	2	4	3	1	1	2	2	2	2	3	NA	3	3	1	1	2	3	1	2	2	2	2	2	2	3	3	3	2	NA	2	4	2	3	2	3	2	1
c2_27900	1	6303560	1	NA	0	2	2	2	2	1	1	2	2	0	1	3	3	2	2	2	2	1	1	1	1	2	3	2	1	2	2	2	2	2	2	2	1	1	1	2	2	1	0	2	1	2	1	2	3
c2_27899	1	6303615	4	3	4	2	2	2	2	3	3	3	4	4	3	3	3	3	2	2	2	3	4	NA	3	3	3	4	3	3	2	4	4	2	2	2	3	3	3	2	2	3	4	2	3	4	3	2	3
c1_8619	1	6529837	2	2	1	2	2	2	2	1	1	3	3	1	1	3	3	3	2	2	2	1	3	1	1	3	3	4	1	2	2	4	4	2	4	2	3	1	2	3	2	2	0	2	1	4	1	2	3
c2_27918	1	6587872	4	3	4	3	3	3	3	4	4	4	4	4	4	3	3	4	3	3	3	4	4	3	3	4	3	4	4	4	2	4	4	3	2	3	3	3	4	3	3	4	4	3	3	4	3	2	3
c2_14623	1	6643007	3	4	3	4	4	4	4	4	4	4	3	4	4	4	4	3	3	3	3	2	2	3	4	4	4	2	4	3	4	2	2	4	1	4	4	4	4	3	4	4	4	4	4	2	4	4	4
c2_16039	1	6672307	1	1	2	0	1	1	1	1	1	0	1	1	0	3	3	2	1	1	1	1	1	NA	0	0	3	2	1	1	1	2	2	1	1	1	2	1	1	1	1	1	0	1	0	2	3	0	3
c2_20569	1	6700319	3	3	3	4	4	4	4	4	4	4	3	3	4	4	4	4	4	4	4	4	2	4	4	4	4	4	4	4	4	4	4	4	2	3	2	4	4	4	4	4	4	4	4	4	4	4	4
c2_39834	1	6938102	0	3	1	3	3	3	3	1	1	3	2	1	2	4	4	3	3	3	3	1	4	2	3	3	4	2	1	3	4	2	2	2	3	0	1	2	3	3	3	3	2	3	3	2	3	3	4
c2_48155	1	7165230	2	1	1	2	3	3	3	2	2	2	3	2	1	4	4	3	2	2	2	3	3	2	1	2	3	3	2	2	3	3	3	3	3	4	3	2	3	3	3	3	1	3	1	3	2	2	4
c2_12215	1	7205038	4	3	3	3	3	3	3	3	3	3	3	4	2	2	2	4	4	4	4	2	3	3	3	3	3	4	3	4	4	4	4	3	4	3	4	4	2	2	3	2	3	3	3	4	3	4	2
c1_3850	1	7211104	0	NA	0	0	0	0	0	0	0	2	1	0	0	0	0	0	0	0	0	0	0	0	0	2	0	0	0	0	0	0	0	0	0	0	0	0	0	0	0	0	0	0	0	0	0	0	0
c2_31821	1	7253063	4	2	3	2	2	2	2	3	3	3	3	3	3	2	2	4	2	2	2	3	4	2	1	3	4	4	3	2	3	4	4	3	3	2	2	4	3	3	2	3	1	3	1	4	4	0	2
c1_6294	1	7334030	0	1	2	3	3	3	3	1	1	2	2	2	2	1	1	0	1	1	1	3	3	3	3	2	2	1	1	2	3	1	1	2	2	2	2	2	2	2	3	2	3	1	3	1	1	4	1
c1_4622	1	7436002	3	2	4	2	2	2	2	4	4	4	4	2	3	4	4	4	3	3	3	3	2	3	3	4	3	4	4	3	1	4	4	3	3	3	1	2	4	3	NA	4	4	3	3	4	3	3	4
c2_50011	1	7447081	4	3	2	4	4	4	4	4	4	2	2	1	4	3	3	4	4	4	4	2	2	3	3	2	2	3	4	3	3	3	3	4	4	4	3	4	3	3	4	3	4	4	3	3	3	4	3
c2_50014	1	7448477	0	2	0	1	1	1	1	1	1	0	0	1	1	1	1	0	1	1	1	0	1	0	0	0	0	0	1	0	0	0	0	2	NA	NA	2	2	1	0	1	1	2	1	0	0	1	1	1
c2_58375	1	7624240	0	1	0	1	2	2	2	0	0	0	0	1	1	1	1	0	NA	1	1	0	1	0	1	0	1	0	0	1	0	0	0	1	1	0	0	1	0	1	2	0	0	1	1	0	0	1	1
c2_2465	1	7719040	2	2	2	2	4	4	4	2	2	4	4	4	2	4	4	2	2	2	2	3	3	NA	4	4	4	2	2	4	4	2	2	4	3	2	4	2	4	4	4	4	4	4	4	2	2	4	4
c2_2466	1	7719050	1	1	1	1	0	0	0	1	1	0	0	0	1	0	0	2	1	1	1	1	1	1	0	0	0	2	1	0	0	2	2	0	1	1	0	1	0	0	0	0	0	0	0	2	1	0	0
c2_2507	1	7735105	4	4	4	4	4	4	4	4	4	3	3	4	4	3	3	4	4	4	4	4	4	4	4	3	3	4	4	3	4	4	4	4	4	4	4	4	4	4	4	4	4	4	4	4	4	4	3
c1_737	1	7740017	1	1	0	0	0	0	0	0	0	1	1	0	0	1	1	0	0	0	0	0	0	0	0	1	1	0	0	0	0	0	0	0	0	0	0	0	0	0	0	0	0	0	0	0	0	0	1
c1_601	1	7816800	1	1	1	1	0	0	0	2	2	1	0	1	1	0	0	3	2	2	2	1	1	1	1	1	0	2	2	0	1	2	2	0	2	1	1	2	2	1	0	2	2	2	1	2	1	2	0
c2_50485	1	7875690	0	1	0	0	0	0	0	1	1	1	0	NA	0	0	0	1	1	NA	1	1	1	1	1	1	0	1	1	0	1	NA	1	0	2	0	1	1	2	1	0	2	3	2	1	1	0	2	0
c2_9988	1	8100179	1	1	2	2	1	1	1	2	2	3	3	1	2	2	2	1	2	2	2	3	3	2	1	3	3	1	2	1	1	1	1	2	1	3	1	2	1	2	1	1	2	0	1	1	4	1	2
c1_3241	1	8192490	3	1	4	4	4	4	4	4	4	4	4	3	4	4	4	4	4	4	4	4	3	4	4	4	3	4	4	4	3	4	4	4	2	4	3	4	3	4	4	3	4	4	4	4	4	4	4
c2_4860	1	8300290	4	4	4	4	4	4	4	4	4	4	3	4	4	4	4	3	4	4	4	4	4	4	4	4	3	3	4	4	4	3	3	4	4	4	4	4	4	4	4	4	4	4	4	3	4	4	4
c2_4864	1	8308255	1	0	0	0	0	0	0	0	0	0	0	0	0	0	0	0	0	0	0	2	0	2	1	0	1	0	0	0	0	0	0	1	0	1	1	0	0	0	0	0	1	1	1	0	0	1	0
c2_52716	1	8498565	3	4	3	4	4	4	4	3	3	4	4	4	3	4	4	3	4	4	4	3	4	3	3	4	4	4	3	4	3	4	4	4	4	4	4	3	4	3	4	4	4	4	3	4	4	4	4
c2_52715	1	8498611	1	1	2	0	1	1	1	0	0	1	3	1	0	0	0	0	0	0	0	0	1	0	1	1	1	0	0	0	1	0	0	0	1	1	1	0	2	0	1	2	1	1	1	0	1	1	0
c2_49897	1	8616460	3	4	4	4	4	4	4	4	4	4	4	4	4	4	4	3	4	4	4	4	4	4	4	4	4	3	4	4	4	3	3	4	4	4	4	4	4	4	4	4	4	4	4	3	4	4	4
c2_14707	1	8635530	4	4	4	3	4	4	4	4	4	4	3	4	3	4	4	3	4	4	4	4	4	4	4	4	3	3	4	4	4	3	3	4	4	4	4	4	4	4	4	4	4	4	4	3	4	2	4
c2_52709	1	8645709	4	2	3	2	3	3	3	3	3	3	4	3	1	4	4	2	2	2	2	3	3	3	4	3	4	2	3	2	4	2	2	2	4	3	3	3	3	3	3	3	3	3	4	2	4	3	4
c2_52705	1	8653509	1	1	2	2	3	3	3	2	2	2	2	2	2	1	1	2	1	1	1	1	3	1	1	2	1	2	2	2	1	2	2	2	3	3	2	1	3	2	3	3	2	3	1	2	2	2	1
c2_52704	1	8653542	2	2	2	3	2	2	2	3	3	1	0	2	2	2	2	1	3	3	3	2	1	3	3	1	1	2	3	1	3	2	2	3	2	3	3	4	1	3	2	1	3	2	3	2	3	3	2
c1_9430	1	8796503	0	3	0	1	0	0	0	0	0	0	1	1	1	0	0	2	0	0	0	0	1	NA	1	0	2	2	0	0	1	2	2	1	2	1	1	0	0	0	0	0	1	1	1	2	1	3	0
c2_48549	1	10570836	2	3	2	3	4	4	4	2	2	3	3	2	4	4	4	3	2	2	2	2	3	NA	1	3	2	4	2	4	1	4	4	3	1	2	1	3	3	2	4	3	3	4	1	4	1	4	4
c2_48563	1	10573476	1	0	0	1	0	0	0	1	1	1	0	1	0	0	0	0	1	1	1	1	1	1	1	NA	0	0	1	0	1	0	0	0	1	1	2	0	1	0	0	1	1	0	1	0	1	0	0
c2_48546	1	10633726	4	4	4	4	4	4	4	4	4	4	4	4	4	4	4	4	4	4	4	4	4	4	4	4	4	4	4	4	4	4	4	4	4	4	4	4	4	4	4	4	4	4	4	4	4	4	4
c1_16515	1	11769718	1	0	2	1	1	1	1	0	0	0	1	1	0	1	1	0	0	0	0	1	0	1	0	0	0	1	0	2	0	1	1	0	0	0	1	0	0	0	1	0	2	0	0	1	0	2	1
c2_57284	1	11774418	0	3	0	0	1	1	1	0	0	1	0	0	0	1	1	0	1	1	1	0	1	NA	1	1	0	0	0	0	1	0	0	0	1	0	0	0	0	1	1	0	0	1	1	0	0	1	1
c2_45626	1	12000688	0	0	0	0	0	0	0	0	0	1	1	0	0	0	0	0	0	0	0	0	0	0	0	1	0	1	0	0	0	1	1	0	0	0	0	0	0	0	0	0	0	0	0	1	0	0	0
c2_45625	1	12000832	0	0	0	0	0	0	0	0	0	1	1	0	0	0	0	0	0	0	0	0	0	0	0	1	0	1	0	0	0	1	1	0	0	0	0	0	0	0	0	0	0	0	0	1	0	0	0
c2_45622	1	12005526	1	0	2	1	1	1	1	0	0	0	NA	1	0	1	1	0	0	0	0	1	0	NA	0	0	0	1	0	2	0	1	NA	0	0	0	1	0	0	0	1	0	2	0	0	1	0	2	1
c2_55008	1	12994277	4	2	4	4	4	4	4	4	4	4	4	4	4	4	4	3	4	4	4	4	3	4	4	4	4	3	4	4	4	3	3	4	4	4	4	4	4	4	4	4	4	4	4	3	4	4	4
c2_49867	1	16399217	4	4	4	4	4	4	4	4	4	4	4	4	4	4	4	4	4	4	4	4	4	4	4	4	4	NA	4	4	4	NA	NA	4	4	4	4	4	4	4	4	4	4	4	4	3	4	4	4
c2_57185	1	16912211	1	0	0	0	0	0	0	0	0	0	1	0	0	0	0	1	0	0	0	0	0	0	0	0	1	2	0	0	1	2	2	0	0	0	0	0	2	0	0	2	0	0	0	2	0	0	0
c2_48568	1	17370636	2	0	1	1	1	1	1	2	2	NA	1	0	2	0	0	3	1	1	1	2	0	1	1	1	2	2	2	1	2	2	2	1	0	1	0	1	3	2	1	3	0	1	1	2	1	0	0
c1_8593	1	17664121	4	4	4	4	4	4	4	4	4	3	4	4	4	4	4	4	4	4	4	4	4	4	4	3	4	4	4	4	4	4	4	4	4	4	4	4	4	3	4	4	4	4	4	4	4	4	4
c1_15521	1	18393787	4	3	4	4	3	3	3	3	3	4	4	4	4	3	3	4	4	4	4	4	3	4	4	4	4	4	3	4	4	4	4	NA	4	3	4	3	4	4	3	4	3	3	4	4	3	4	3
c2_56844	1	18925794	0	0	0	0	0	0	0	0	0	0	0	0	0	0	0	0	0	0	0	0	0	0	0	0	0	1	0	0	0	1	1	0	0	0	0	0	0	0	0	0	0	0	0	1	0	0	0
c1_16423	1	18927026	1	1	1	2	2	2	2	2	2	1	0	0	2	1	1	2	2	2	2	2	0	2	2	1	1	1	2	2	NA	1	1	1	0	1	0	2	2	3	2	NA	0	NA	2	1	1	1	1
c1_16425	1	18927247	4	4	4	3	3	3	3	3	3	3	4	4	2	4	4	2	4	4	4	4	4	4	4	3	4	2	3	3	4	2	2	4	4	3	4	4	3	3	3	3	4	3	4	2	4	4	4
c1_15612	1	18998405	1	1	1	2	2	2	2	2	2	1	0	0	2	1	1	2	2	2	2	2	0	2	2	1	1	1	2	2	1	1	1	1	0	1	0	2	1	3	2	1	0	2	2	1	1	1	1
c1_14664	1	19663894	3	3	4	2	2	2	2	3	3	3	3	4	2	3	3	1	3	3	3	4	4	3	3	3	3	2	3	2	3	2	2	4	4	2	3	3	1	1	2	1	4	2	3	2	4	3	3
c1_14663	1	19663967	1	NA	0	0	0	0	0	0	0	0	0	0	0	0	0	1	0	0	0	0	0	0	0	0	0	1	0	0	1	1	1	0	0	0	0	0	2	0	0	2	0	0	0	1	0	0	0
c2_49758	1	19667145	3	2	3	1	1	1	1	3	3	3	3	3	0	2	2	0	1	1	1	4	4	3	3	3	NA	0	NA	1	2	0	0	3	4	2	NA	NA	1	1	1	1	2	1	3	0	3	0	2
c2_49324	1	20548838	2	0	1	1	1	1	1	1	1	2	1	0	2	0	0	NA	0	0	0	1	0	1	0	2	0	0	1	1	0	0	0	0	0	1	0	0	1	2	1	1	0	1	0	0	0	0	0
c1_5477	1	23656980	3	4	3	3	3	3	3	3	3	2	3	4	2	4	4	3	4	4	4	3	4	NA	4	2	4	4	3	3	4	4	4	4	4	2	3	4	3	2	3	3	4	3	4	4	4	4	4
c1_15876	1	24687642	4	3	4	4	4	4	4	4	4	4	4	3	4	4	4	2	4	4	4	4	4	NA	3	4	4	2	4	4	4	2	2	4	4	4	4	3	4	4	4	4	4	4	3	2	4	3	4
c2_54581	1	24708276	4	3	4	4	4	4	4	4	4	4	4	3	4	4	4	2	4	4	4	4	4	NA	3	4	4	2	4	4	4	2	2	4	4	4	4	3	4	4	4	4	4	4	3	2	4	3	4
c2_43643	1	29180791	0	0	0	0	0	0	0	0	0	1	0	0	0	0	0	0	0	0	0	0	0	0	0	1	0	0	0	0	0	0	0	0	0	0	0	0	0	1	0	0	0	0	0	0	0	0	0
c1_7143	1	29676849	0	0	0	0	0	0	0	0	0	1	0	0	0	0	0	0	0	0	0	0	0	0	0	1	0	0	0	0	0	0	0	0	0	0	0	0	0	1	0	0	0	0	0	0	0	0	0
c2_22549	1	29678334	3	4	4	4	4	4	4	4	4	3	4	4	4	4	4	4	4	4	4	4	4	4	4	3	4	4	4	4	4	4	4	4	4	4	4	4	4	3	4	4	4	4	4	4	4	4	4
c2_22545	1	29679855	2	0	1	0	0	0	0	1	1	0	1	0	0	0	0	2	1	1	1	2	0	2	1	0	2	2	1	0	2	2	2	1	0	0	0	1	2	1	0	2	0	0	1	2	1	0	0
c1_7142	1	29683870	4	4	4	4	4	4	4	4	4	3	4	4	4	4	4	4	4	4	4	4	4	4	4	3	4	4	4	4	4	4	4	4	4	4	4	4	4	3	4	4	4	4	4	4	4	4	4
c2_22531	1	29684899	4	4	4	4	4	4	4	4	4	4	3	4	4	4	4	3	4	4	4	4	4	4	4	4	3	3	4	4	4	3	3	4	4	4	4	4	4	4	4	4	4	4	4	3	4	4	4
c2_22530	1	29685008	4	4	4	4	4	4	4	4	4	3	4	4	4	4	4	4	4	4	4	4	4	4	4	3	4	4	4	4	4	4	4	4	4	4	4	4	4	3	4	4	4	4	4	4	4	4	4
c1_7136	1	30124981	4	4	4	4	4	4	4	4	4	3	4	4	4	4	4	4	4	4	4	4	4	4	4	3	4	4	4	4	4	4	4	4	4	4	4	4	4	3	4	4	4	4	4	4	4	4	4
c2_24677	1	30837971	2	1	3	1	3	3	3	3	3	3	4	2	2	3	3	4	1	1	1	3	2	3	2	3	4	2	3	2	3	2	2	3	2	4	2	2	3	3	3	3	3	3	2	2	3	2	3
c2_54308	1	31088895	0	0	0	0	0	0	0	0	0	0	0	0	0	0	0	0	0	0	0	0	0	0	0	0	0	1	0	0	0	1	1	0	0	0	0	0	0	0	0	0	0	0	0	1	0	0	0
c1_11066	1	32091882	4	4	4	4	4	4	4	4	4	3	4	4	4	4	4	4	4	4	4	4	4	4	4	3	4	4	4	4	4	4	4	4	4	4	4	4	4	3	4	4	4	4	4	4	4	4	4
c2_25753	1	32954612	1	0	0	0	0	0	0	0	0	0	0	0	0	0	0	0	0	0	0	0	0	0	0	0	0	0	0	0	0	0	0	0	0	0	0	0	0	0	0	0	0	0	0	0	0	0	0
c2_25746	1	33354366	1	1	1	0	1	1	1	1	1	0	1	0	0	1	1	1	0	0	0	0	1	0	0	1	0	1	1	1	0	1	1	1	0	1	1	1	0	0	1	0	1	1	0	1	1	0	1
c1_14956	1	35477582	3	4	4	4	4	4	4	4	4	4	3	4	4	4	4	3	4	4	4	4	4	4	4	4	3	2	4	4	3	2	2	4	4	4	4	4	2	4	4	2	4	4	4	2	4	4	4
c2_27682	1	37067567	0	NA	0	0	0	0	0	0	0	1	0	0	0	0	0	0	0	0	0	0	1	0	0	1	1	0	0	0	0	0	0	0	0	0	0	0	0	1	0	0	0	0	0	0	0	0	0
c2_27680	1	37067730	1	0	0	0	0	0	0	0	0	0	1	0	0	0	0	1	0	0	0	0	0	0	0	0	1	2	0	0	1	2	2	0	0	0	0	0	2	0	0	2	0	0	0	2	0	0	0
c1_8535	1	37070102	4	4	4	4	4	4	4	4	4	4	4	4	4	4	4	4	4	4	4	4	4	4	4	4	4	3	4	4	4	NA	3	4	4	4	4	4	4	4	4	4	4	4	4	3	4	4	4
c2_27677	1	37071429	4	4	4	4	4	4	4	4	4	3	4	4	4	4	4	4	4	4	4	4	3	4	4	3	3	4	4	4	4	4	4	4	4	4	4	4	4	3	4	4	4	4	4	4	4	4	4
c1_8541	1	37276804	1	NA	0	0	0	0	0	0	0	0	1	0	0	0	0	1	0	0	0	0	0	0	0	0	1	2	0	0	1	2	2	0	0	0	0	0	2	0	0	2	0	0	0	2	0	0	0
c1_15714	1	39325733	1	1	1	2	2	2	2	2	2	1	1	0	2	1	1	3	2	2	2	2	0	2	2	1	2	2	2	2	2	2	2	1	0	2	1	2	3	3	2	3	0	2	2	2	1	1	1
c2_45395	1	39529156	0	0	1	0	0	0	0	0	0	1	2	1	0	1	1	0	0	0	0	1	0	1	1	1	1	0	0	0	1	0	0	0	1	0	0	0	0	0	0	0	0	0	1	0	1	0	1
c2_34940	1	39931061	4	4	4	4	4	4	4	4	4	4	4	4	4	4	4	4	4	4	4	4	4	4	4	4	4	3	4	4	4	3	3	4	4	4	4	4	4	4	4	4	4	4	4	3	4	4	4
c2_49732	1	41859222	4	4	4	4	3	3	3	3	3	4	4	4	4	3	3	4	4	4	4	4	4	4	4	4	4	4	3	4	4	4	4	3	4	3	4	3	4	4	3	4	3	3	4	4	3	4	3
c1_14647	1	41947310	1	2	0	1	0	0	0	1	1	1	0	1	0	0	0	0	1	1	1	1	1	1	1	1	0	1	1	1	2	1	1	0	1	0	1	0	2	0	0	2	1	0	1	1	1	0	0
c1_14649	1	41947422	2	1	4	0	0	0	0	1	1	0	NA	2	1	1	1	2	1	1	1	2	2	2	2	0	2	2	1	1	1	2	2	1	3	1	2	1	0	1	0	0	0	0	2	2	2	0	1
c2_49719	1	41947504	0	0	0	0	0	0	0	0	0	0	0	0	0	0	0	0	0	0	0	0	0	0	0	0	0	0	0	0	0	0	0	0	0	0	0	0	0	0	0	0	0	0	0	0	0	0	0
c2_49722	1	41948237	4	NA	4	4	4	4	4	4	4	4	4	4	4	4	4	4	4	4	4	4	3	4	4	4	3	4	4	4	4	4	4	4	4	4	4	4	4	4	4	4	4	4	4	4	4	4	4
c2_49724	1	41949345	3	4	4	3	4	4	4	3	3	3	4	3	4	4	4	4	3	3	3	3	3	3	3	3	4	3	3	3	2	3	3	4	3	4	3	4	1	4	4	NA	3	4	3	3	3	4	4
c2_49726	1	41949463	3	4	4	3	4	4	4	3	3	3	4	3	4	4	4	4	3	3	3	3	3	3	3	3	4	3	3	3	2	3	3	4	3	4	3	4	1	4	4	1	3	4	3	3	3	4	4
c2_32110	1	42197367	3	3	2	2	2	2	2	3	3	3	3	2	2	2	2	2	1	1	1	2	4	2	2	3	4	2	3	2	4	2	2	2	4	4	3	1	4	2	2	4	2	2	2	2	4	0	2
c2_32111	1	42197532	4	4	4	4	4	4	4	4	4	4	4	4	4	4	4	4	4	4	4	4	4	4	4	4	4	3	4	4	4	NA	3	4	4	4	4	4	4	4	4	4	4	4	4	NA	4	4	4
c2_32112	1	42197568	3	4	4	4	4	4	4	4	4	4	3	4	4	3	3	3	4	4	4	4	4	4	4	4	3	3	4	4	4	3	3	4	4	4	4	4	4	4	4	4	4	4	4	3	4	4	3
c2_50023	1	43196026	3	3	2	0	2	2	2	2	2	2	3	1	1	3	3	3	2	2	2	3	3	3	2	2	2	3	2	0	2	3	3	3	1	1	0	3	2	2	NA	2	1	2	2	3	1	1	3
c2_49042	1	43330728	4	1	2	1	2	2	2	3	3	2	3	1	1	3	3	2	3	3	3	4	2	NA	3	2	2	2	3	1	3	2	2	3	1	1	1	3	3	2	2	3	2	2	3	2	2	1	3
c1_14249	1	44696600	4	4	4	4	4	4	4	4	4	3	4	4	4	4	4	4	4	4	4	4	4	4	4	3	4	4	4	4	4	4	4	4	4	4	4	4	4	4	4	4	4	4	4	4	4	4	4
c1_14259	1	44700958	4	4	4	4	4	4	4	4	4	3	3	4	4	4	4	4	4	4	4	4	4	4	4	3	4	3	4	4	4	3	3	4	4	4	4	4	4	4	4	4	4	4	4	3	4	4	4
c1_14261	1	44702400	3	2	4	4	3	3	3	3	3	3	2	4	4	2	2	2	4	4	4	3	3	3	4	3	2	1	3	3	3	1	1	3	4	2	3	3	2	4	3	2	3	3	4	1	3	4	2
c2_53708	1	44890251	2	3	1	2	2	2	2	2	2	3	2	0	4	1	1	3	3	3	3	1	3	2	2	3	3	2	2	1	3	2	2	3	1	1	0	3	3	4	2	3	0	3	2	2	1	2	1
c2_52477	1	45567820	4	4	4	4	3	3	3	4	4	4	4	4	4	3	3	4	3	3	3	4	4	NA	3	4	4	4	4	4	4	4	4	4	4	4	4	4	4	3	3	4	4	3	3	4	4	3	3
c2_40131	1	45751290	2	2	2	1	2	2	2	2	2	0	1	1	2	3	3	3	3	3	3	2	1	2	2	0	3	4	2	1	2	4	4	3	0	2	2	4	2	3	2	2	1	3	2	4	2	2	3
c2_54811	1	46270954	1	2	2	2	3	3	3	2	2	3	2	2	2	2	2	2	2	2	2	2	2	3	3	3	3	0	2	2	2	0	0	2	3	2	1	1	1	4	3	1	2	2	3	0	2	3	2
c2_35220	1	47299582	2	1	1	0	0	0	0	1	1	0	1	0	0	0	0	2	1	1	1	1	2	1	1	0	3	2	1	0	2	2	2	2	1	0	0	1	2	1	0	2	0	0	1	2	1	0	0
c2_35218	1	47299905	1	0	0	0	0	0	0	0	0	0	1	0	0	0	0	1	0	0	0	0	0	0	0	0	1	2	0	0	1	2	2	0	0	0	0	0	2	0	0	2	0	0	0	2	0	0	0
c2_14939	1	47761676	3	4	4	4	4	4	4	4	4	4	3	4	4	4	4	3	4	4	4	4	4	4	4	4	3	2	4	4	3	2	2	4	4	4	4	4	2	4	4	2	4	4	4	2	4	4	4
c2_35601	1	50790985	3	4	4	4	4	4	4	4	4	4	3	4	4	3	3	3	4	4	4	4	4	4	4	4	3	3	4	4	4	NA	3	4	4	4	4	4	4	4	4	4	4	4	4	3	4	4	3
c2_694	1	51290205	4	4	4	4	4	4	4	4	4	4	4	4	4	4	4	4	4	4	4	4	4	4	4	4	4	3	4	4	4	3	3	4	4	4	4	4	4	4	4	4	4	4	4	3	4	4	4
c1_12152	1	52318789	3	3	4	4	4	4	4	4	4	4	3	4	4	3	3	3	4	4	4	4	3	4	4	4	2	3	4	4	3	3	3	4	4	4	4	4	2	4	4	2	4	4	4	3	4	4	3
c2_41438	1	52487732	0	0	0	0	0	0	0	0	0	0	0	0	0	0	0	0	0	0	0	0	1	0	0	0	1	0	0	0	0	0	0	0	0	0	0	0	0	0	0	0	0	0	0	0	0	0	0
c2_55113	1	54580281	4	4	4	4	4	4	4	4	4	4	4	4	4	4	4	4	4	4	4	4	4	4	4	4	4	3	4	4	4	3	3	4	4	4	4	4	4	4	4	4	4	4	4	3	4	4	4
c2_2871	1	55163476	0	0	0	0	0	0	0	0	0	0	0	0	0	0	0	0	0	0	0	0	0	0	0	0	0	1	0	0	0	1	1	0	0	0	0	0	0	0	0	0	0	0	0	1	0	0	0
c2_2873	1	55163677	3	4	1	3	3	3	3	2	2	2	4	3	1	3	3	1	3	3	3	1	4	2	3	2	3	2	2	2	3	2	2	3	4	3	3	3	3	1	3	2	4	3	3	2	3	4	3
c2_2874	1	55163751	4	4	4	4	4	4	4	4	4	4	4	4	4	4	4	4	4	4	4	4	4	4	4	4	4	3	4	4	4	3	3	4	4	4	4	4	4	4	4	4	4	4	4	3	4	4	4
c2_55621	1	55427311	4	4	4	4	4	4	4	4	4	4	4	4	4	4	4	4	4	4	4	4	4	4	4	4	4	3	4	4	4	3	3	4	4	4	4	4	4	4	4	4	4	4	4	3	4	4	4
c2_55618	1	55427702	2	3	1	1	1	1	1	2	2	1	2	2	0	2	2	1	1	1	1	1	4	1	2	1	3	2	2	1	3	2	2	2	4	3	3	1	3	0	1	3	2	1	2	2	3	0	2
c1_14219	1	57040112	3	3	3	3	2	2	2	2	2	2	3	4	NA	3	3	2	2	2	2	3	2	NA	2	2	2	4	2	2	3	4	4	3	3	3	4	3	3	1	2	3	3	2	2	4	3	3	3
c2_32334	1	57540991	2	4	4	4	4	3	3	3	3	3	3	3	4	2	2	3	4	4	3	3	3	3	3	3	3	4	3	3	4	3	4	3	4	4	3	3	3	3	4	4	3	4	3	4	4	4	3
c2_32335	1	57541012	0	0	0	0	0	0	0	0	0	2	0	0	0	0	0	0	0	0	0	0	0	0	0	2	0	0	0	0	0	0	0	0	0	0	0	0	0	0	0	0	0	0	0	0	0	0	0
c1_14633	1	57931888	3	3	2	4	3	3	3	3	3	4	3	3	4	3	3	4	4	4	4	4	4	4	4	4	4	3	3	3	4	3	3	2	4	2	2	3	4	4	3	4	4	3	4	3	3	4	3
c2_2721	1	58197448	2	2	1	2	2	2	2	1	1	0	0	0	2	2	2	2	3	3	3	2	2	2	2	0	1	1	1	1	3	1	1	2	1	1	1	3	2	2	2	2	2	1	2	1	0	4	2
c1_805	1	58567030	4	4	4	4	4	4	4	4	4	4	4	4	4	4	4	4	4	4	4	4	4	4	4	4	3	4	4	4	4	4	4	4	4	4	4	4	4	4	4	4	4	4	4	4	4	4	4
c2_2653	1	58737722	2	NA	0	2	0	0	0	1	1	3	2	1	2	1	1	2	1	1	1	3	1	2	1	3	2	3	1	1	2	3	3	0	1	0	1	0	1	0	0	1	2	0	1	3	1	2	1
c2_2591	1	58985411	4	4	4	4	4	4	4	4	4	3	3	4	4	4	4	4	4	4	4	4	4	4	4	3	4	3	4	4	4	3	3	3	4	4	4	4	4	4	4	4	4	4	4	3	4	4	4
c2_2582	1	59070738	4	4	4	4	4	4	4	4	4	4	4	4	4	4	4	2	4	4	4	4	4	4	4	4	4	2	4	4	4	2	2	4	4	4	4	4	4	4	4	4	4	4	4	2	4	4	4
c2_45302	1	59361412	3	4	4	4	4	4	4	4	4	4	4	4	4	4	4	3	4	4	4	4	4	4	4	4	4	3	4	4	4	3	3	4	4	4	4	4	4	4	4	4	4	4	4	3	4	4	4
c1_13430	1	59363461	1	1	0	0	0	0	0	0	0	1	1	0	0	1	1	1	0	0	0	0	0	0	0	1	1	2	0	1	1	2	2	1	0	0	0	0	2	0	0	2	0	0	0	2	0	0	1
c1_13429	1	59363481	3	4	4	4	4	4	4	4	4	4	4	4	4	4	4	3	4	4	4	4	4	4	4	4	3	3	4	4	4	3	3	4	4	4	4	4	4	4	4	4	4	4	4	3	4	4	4
c2_45301	1	59364003	2	2	3	1	2	2	2	2	2	0	1	2	1	2	2	1	2	2	2	1	2	1	1	0	0	1	2	2	1	NA	1	3	0	2	2	4	2	1	2	2	1	1	1	1	1	1	2
c2_46522	1	59974287	0	0	0	0	0	0	0	0	0	0	0	0	0	0	0	1	0	0	0	0	0	0	0	0	0	1	0	0	0	1	1	0	0	0	0	0	0	0	0	0	0	0	0	1	0	0	0
c2_46521	1	59974382	1	1	1	1	1	1	1	1	1	2	2	1	1	2	2	1	1	1	1	2	1	2	1	2	1	2	1	1	1	2	2	2	1	1	1	1	1	1	1	1	1	1	1	2	1	1	2
c2_46520	1	59974416	3	1	4	2	2	2	2	3	3	1	2	3	2	2	2	1	2	2	2	2	2	2	3	1	2	1	3	2	1	1	1	2	1	NA	3	2	1	2	2	1	2	2	3	1	4	2	2
c2_53347	1	60027044	1	0	0	0	0	0	0	0	0	1	1	0	0	1	1	1	0	0	0	1	0	NA	0	1	1	2	0	0	0	2	2	1	0	0	0	0	0	0	0	0	0	0	0	2	0	0	1
c2_35483	1	60240569	1	1	0	0	0	0	0	0	0	0	0	0	0	0	0	1	0	0	0	0	0	0	0	0	0	1	0	0	0	1	1	0	0	0	0	0	0	0	0	0	0	0	0	1	0	0	0
c2_35503	1	60414182	3	3	4	4	4	4	4	4	4	4	4	4	4	4	4	4	4	4	4	4	4	4	4	4	3	4	4	4	4	4	4	4	4	4	4	4	4	4	4	4	4	4	4	4	4	4	4
c2_35518	1	60512580	0	1	0	0	0	0	0	0	0	0	0	0	0	0	0	0	0	0	0	0	0	0	0	0	0	0	0	0	0	0	0	0	0	0	0	0	0	0	0	0	0	0	0	0	0	0	0
c2_35536	1	60515967	4	4	4	4	4	4	4	4	4	4	4	4	4	4	4	4	4	4	4	4	4	4	4	4	3	4	4	4	4	4	4	4	4	4	4	4	4	4	4	4	4	4	4	4	4	4	4
c2_35537	1	60516974	4	4	4	4	4	4	4	4	4	4	4	4	4	4	4	4	4	4	4	4	4	4	4	4	3	4	4	4	4	4	4	4	4	4	4	4	4	4	4	4	4	4	4	4	4	4	4
c2_43926	1	60887937	4	3	4	4	4	4	4	4	4	3	3	4	4	3	3	4	4	4	4	3	4	3	4	3	4	3	4	4	4	3	3	3	4	4	4	4	4	4	4	4	4	4	4	3	4	4	3
c2_56267	1	60919390	0	1	0	0	0	0	0	0	0	1	1	0	0	1	1	0	0	0	0	1	0	1	0	1	0	1	0	0	0	1	1	1	0	0	0	0	0	0	0	0	0	0	0	1	0	0	1
c2_20798	1	60951473	2	3	3	2	2	2	2	2	2	3	4	2	2	3	3	3	1	1	1	2	3	2	2	3	3	4	2	4	3	4	4	2	2	2	1	1	3	3	2	3	3	4	2	4	3	4	3
c2_20799	1	60951506	2	1	1	2	2	2	2	2	2	1	0	2	2	1	1	1	3	3	3	2	1	2	2	1	1	0	2	0	1	0	0	2	2	2	3	3	1	1	2	1	1	0	2	0	1	0	1
c2_20803	1	60987055	4	3	4	4	4	4	4	4	4	2	3	4	4	3	3	4	4	4	4	3	4	NA	4	NA	4	3	4	4	4	3	3	3	4	4	4	4	4	4	4	4	4	4	4	3	4	4	3
c2_50903	1	61774592	1	4	1	3	3	3	3	1	1	1	1	0	3	2	2	3	1	1	1	2	3	2	1	1	3	3	1	2	1	3	3	1	2	1	0	2	3	2	3	3	2	2	1	3	NA	2	2
c2_38406	1	62145016	0	NA	1	0	1	1	1	0	0	0	1	0	0	1	1	0	0	0	0	0	0	0	0	0	2	0	0	0	0	0	0	0	1	0	0	0	0	1	1	0	0	1	0	0	2	0	1
c2_38405	1	62145049	3	2	4	3	3	3	3	4	4	4	4	4	3	3	3	3	3	3	3	2	2	3	4	4	3	3	4	4	3	3	3	3	3	3	3	2	2	4	3	2	4	4	4	3	4	4	3
c2_38404	1	62148278	3	3	4	3	3	3	3	4	4	4	4	4	3	3	3	4	3	3	3	3	3	NA	4	4	3	4	4	4	3	4	4	3	4	4	4	2	3	4	3	3	4	4	4	4	4	4	3
c2_35556	1	62266029	4	4	4	4	4	4	4	4	4	4	4	4	4	4	4	4	4	4	4	4	4	4	4	4	4	4	4	4	4	4	4	4	4	4	4	4	4	4	4	4	4	4	4	4	4	4	4
c1_12118	1	62612685	0	1	0	1	1	1	1	0	0	1	1	1	1	2	2	1	1	1	1	2	0	1	0	1	0	1	0	1	1	1	1	1	0	1	1	2	1	0	1	1	1	0	0	1	0	1	2
c1_12106	1	62802774	0	1	0	2	1	1	1	1	1	1	0	2	1	1	1	1	1	1	1	1	3	1	2	1	1	1	1	1	2	1	1	0	2	1	2	0	2	0	1	2	1	0	2	1	1	2	1
c1_12108	1	62803009	4	4	4	4	4	4	4	4	4	4	4	4	4	4	4	4	4	4	4	4	3	4	4	4	4	4	4	4	4	4	4	4	4	4	4	4	4	4	4	4	4	4	4	4	4	4	4
c1_12114	1	62851452	0	2	1	0	1	1	1	0	0	0	1	0	0	1	1	0	0	0	0	0	1	0	0	0	2	0	0	0	0	0	0	0	1	0	0	0	0	1	1	0	0	1	0	0	2	0	1
c2_41335	1	62930839	4	3	4	3	3	3	3	3	3	3	4	NA	4	2	2	3	3	3	3	3	NA	3	3	3	4	3	3	4	2	3	3	4	3	3	2	4	2	4	3	2	2	3	3	3	3	3	2
c2_41336	1	62930860	0	1	0	1	1	1	1	1	1	1	0	NA	0	2	2	1	1	1	1	1	NA	1	1	1	0	2	1	0	2	2	1	0	2	2	2	0	2	0	1	2	2	1	1	2	1	1	2
c2_41337	1	62930893	0	3	0	3	2	2	2	2	2	2	0	3	2	2	2	2	1	1	1	1	4	NA	2	2	1	2	2	1	2	2	2	0	2	2	2	0	3	1	2	3	3	2	2	2	1	3	2
c1_12131	1	62935879	4	3	4	4	4	4	4	4	4	4	4	4	4	4	4	4	4	4	4	4	4	4	4	4	4	4	4	4	4	4	4	4	4	4	4	4	4	4	4	4	4	4	4	4	4	4	4
c2_32367	1	63183063	4	2	4	3	4	4	4	4	4	4	4	4	3	4	4	4	4	4	4	4	4	NA	3	4	3	4	4	3	4	4	4	4	4	4	4	4	4	4	4	4	4	4	3	4	4	2	4
c2_32359	1	63208319	3	3	NA	3	2	2	2	3	3	3	3	3	4	2	2	2	3	3	3	3	1	3	3	3	2	2	3	4	3	2	2	4	1	3	2	4	2	3	2	2	3	3	3	2	1	4	2
c1_9679	1	63338127	3	NA	3	4	4	4	4	4	4	3	3	3	4	4	4	4	3	3	3	4	4	4	4	3	3	3	4	3	4	3	3	2	3	4	4	4	3	3	4	3	3	4	4	3	4	3	4
c1_9676	1	63469625	1	0	0	0	0	0	0	0	0	1	1	1	0	0	0	0	1	1	1	0	0	0	0	1	1	0	0	0	0	0	0	2	0	0	0	0	1	1	0	1	1	0	0	0	0	1	0
c2_40954	1	63756796	0	0	0	1	0	0	0	0	0	0	0	0	1	0	0	0	0	0	0	0	0	NA	1	0	1	0	0	1	0	0	0	0	0	0	0	0	0	0	0	0	0	0	1	0	0	2	0
c1_13686	1	64120888	1	0	0	1	0	0	0	0	0	0	0	1	1	0	0	0	0	0	0	0	0	1	2	0	1	0	0	1	2	0	0	0	0	1	1	0	0	0	0	0	1	1	2	0	0	NA	0
c2_46195	1	64259758	1	1	0	3	2	2	2	1	1	1	0	1	3	0	0	2	1	1	1	1	1	1	2	1	1	2	1	1	3	2	2	1	0	2	1	2	3	1	2	3	3	2	2	2	0	4	0
c2_13751	1	64614014	1	4	1	1	0	0	0	0	0	1	2	3	1	1	1	2	1	1	1	1	4	1	1	1	1	4	0	2	2	4	4	0	3	2	3	0	1	1	0	1	1	1	1	4	0	3	1
c1_4415	1	65036884	4	1	3	3	3	3	3	3	3	2	2	2	4	2	2	3	2	2	2	4	0	NA	3	2	3	1	3	3	3	1	1	3	1	3	2	4	3	3	3	3	2	4	3	1	3	3	2
c2_13675	1	65036893	3	4	3	4	4	4	4	4	4	3	3	4	4	4	4	4	4	4	4	4	4	4	4	3	4	4	4	4	4	4	4	4	4	4	4	4	4	4	NA	4	4	4	4	4	4	4	4
c2_13676	1	65037777	1	0	1	0	0	0	0	0	0	1	1	0	0	0	0	0	0	0	0	0	0	0	0	NA	0	0	0	0	0	0	0	0	0	0	0	0	0	0	0	0	0	0	0	0	0	0	0
c2_13671	1	65062749	0	3	0	1	1	1	1	1	1	2	1	3	0	2	2	0	2	2	2	0	3	0	1	2	1	0	1	0	2	0	0	1	2	2	2	0	1	1	1	1	2	1	1	0	1	2	2
c2_13653	1	65270050	2	3	2	2	3	3	3	3	3	2	2	2	3	3	3	1	3	3	3	3	2	2	2	2	4	0	3	2	1	0	0	4	2	3	2	4	2	4	3	2	3	3	2	0	3	2	3
c2_13650	1	65277443	2	4	3	2	3	3	3	3	3	2	3	2	3	3	3	3	3	3	3	4	3	3	2	2	4	4	3	3	2	4	4	4	3	3	3	4	3	4	3	3	3	3	2	4	3	2	3
c1_4744	1	65472778	3	3	3	3	2	2	2	2	2	2	3	3	2	2	2	4	3	3	3	3	4	3	3	2	2	4	2	2	4	4	4	3	3	2	3	3	3	1	2	3	3	1	3	4	1	4	2
c2_14467	1	65694481	3	3	4	3	3	3	3	3	3	3	4	3	4	2	2	3	3	3	3	3	3	3	3	3	3	4	3	4	2	4	4	4	3	3	3	4	3	4	3	3	3	3	3	4	3	3	2
c2_14468	1	65694528	1	1	0	1	1	1	1	1	1	1	0	1	0	2	2	1	1	1	1	1	1	1	1	1	1	0	1	0	2	0	0	0	1	1	1	0	1	0	1	1	1	1	1	0	1	1	2
c2_14470	1	65696918	2	1	2	3	3	3	3	2	2	3	3	3	4	2	2	1	2	2	2	1	2	2	3	3	3	1	2	4	1	1	1	2	2	3	2	3	2	3	3	2	2	3	3	1	3	2	2
c1_4706	1	65779952	2	3	2	3	3	3	3	1	1	3	4	2	3	2	2	2	2	2	2	2	3	2	3	3	3	4	1	3	2	4	4	2	3	2	2	2	3	3	3	3	3	2	3	4	2	3	2
c2_14489	1	65782007	4	NA	4	3	3	3	3	3	3	3	4	3	4	2	2	3	3	3	3	3	3	3	3	3	3	4	3	4	2	4	4	4	3	3	3	4	3	3	3	3	3	3	3	4	3	3	2
c2_14490	1	65782289	4	4	3	3	3	3	3	3	3	3	3	4	3	4	4	4	4	4	4	4	4	NA	3	3	4	2	3	4	4	2	2	3	4	3	3	4	3	3	3	3	2	3	3	2	4	3	4
c2_14491	1	65782411	2	2	3	2	2	2	2	4	4	2	1	2	2	3	3	4	3	3	3	2	2	2	2	2	1	4	4	2	3	4	4	3	1	3	3	2	3	3	2	3	3	3	2	4	2	2	3
c2_14492	1	65782472	2	2	3	3	2	2	2	4	4	2	1	2	3	3	3	4	3	3	3	2	2	3	3	2	1	4	4	4	NA	4	4	3	2	3	3	2	2	3	2	2	3	3	3	4	2	3	3
c2_14493	1	65782960	4	3	4	3	3	3	3	3	3	3	4	3	4	2	2	3	3	3	3	3	3	3	3	3	3	4	3	4	2	4	4	4	3	3	3	4	3	3	3	3	3	3	3	4	3	3	2
c1_4745	1	66093982	1	0	0	0	0	0	0	NA	1	1	1	NA	0	0	0	1	1	1	1	1	1	NA	0	1	0	1	1	0	0	1	1	1	1	NA	NA	1	0	0	0	0	0	0	0	1	1	0	0
c2_14580	1	66218939	2	4	3	4	4	4	4	4	4	4	3	4	4	4	4	4	4	4	4	2	3	3	4	4	4	4	4	4	4	4	4	4	2	4	4	4	4	4	4	4	4	4	4	4	4	4	4
c1_4748	1	66259225	4	3	3	2	2	2	2	3	3	2	2	2	3	1	1	3	2	2	2	3	4	3	2	2	2	4	3	3	1	4	4	2	4	3	2	2	2	3	2	2	1	3	2	4	3	1	1
c2_14589	1	66283056	2	NA	1	0	0	0	0	0	0	0	1	0	0	0	0	1	0	0	0	2	1	1	0	0	0	2	0	0	0	2	1	0	3	0	0	0	0	0	0	0	0	0	0	NA	0	0	0
c2_14608	1	66349597	4	4	4	4	4	4	4	4	4	3	3	3	4	4	4	4	4	4	4	4	3	4	4	3	4	4	4	4	4	4	4	4	3	3	3	4	4	4	4	4	4	4	4	4	4	4	4
c1_4757	1	66354337	4	2	4	3	3	3	3	4	4	4	4	3	3	3	3	4	3	3	3	3	4	3	3	4	3	4	4	4	2	4	4	3	4	3	3	2	2	4	3	2	3	4	3	4	4	3	3
c2_14613	1	66374958	2	4	2	2	2	2	2	3	3	2	2	3	3	1	1	1	3	3	3	2	3	2	2	2	1	2	3	2	2	2	2	3	2	4	4	4	3	2	2	3	2	2	2	2	1	1	1
c1_4763	1	66376215	3	1	2	0	0	0	0	1	1	0	1	1	1	0	0	2	1	1	1	2	2	1	0	0	0	3	1	2	0	3	3	1	3	1	1	1	0	1	0	0	0	1	0	3	0	0	0
c2_14616	1	66427942	1	1	1	0	0	0	0	0	0	0	1	0	0	0	0	0	1	1	1	2	1	1	0	0	0	1	0	1	0	1	1	0	3	0	0	0	0	1	0	0	0	0	0	1	0	0	0
c2_37575	1	66552387	1	1	1	1	1	1	1	0	0	1	2	0	1	0	0	0	1	1	1	NA	1	2	1	1	1	0	0	0	1	0	0	2	2	0	0	NA	1	0	1	1	2	0	1	0	0	2	0
c1_5150	1	66675618	3	2	NA	2	2	2	2	2	2	3	4	3	2	1	1	3	3	NA	3	4	3	3	2	3	1	4	2	2	2	4	4	3	4	3	2	3	2	2	2	2	3	2	2	4	1	3	1
c1_5145	1	66903971	3	2	3	4	4	4	4	4	4	3	2	4	4	4	4	3	3	3	3	2	2	3	4	3	3	3	4	4	4	3	3	3	2	4	4	4	4	3	4	4	3	4	4	3	4	3	4
c2_20500	1	67211029	2	1	2	0	0	0	0	1	1	1	1	1	1	1	1	1	0	0	0	0	1	0	0	1	0	1	1	2	0	1	1	1	1	2	2	1	1	0	0	1	0	1	0	1	0	0	1
c2_20501	1	67211502	0	1	0	1	1	1	1	1	1	2	1	3	1	1	1	1	1	1	1	0	0	NA	1	2	2	2	1	0	1	2	2	1	0	3	3	0	1	2	1	1	2	3	1	2	0	2	1
c2_20502	1	67221911	3	3	3	1	0	0	0	1	1	1	3	1	1	1	1	1	1	1	1	3	2	2	1	1	0	1	1	2	0	1	1	NA	3	1	1	1	1	0	0	1	0	0	1	1	1	1	1
c2_20506	1	67223718	1	1	1	1	1	1	1	1	1	1	1	2	1	1	1	1	0	0	0	1	0	1	1	1	1	1	1	0	1	1	1	0	1	2	2	0	1	1	1	1	1	2	1	1	0	1	1
c2_20507	1	67223836	4	3	4	3	2	2	2	3	3	3	4	2	3	2	2	3	4	4	4	4	3	NA	3	3	1	2	3	4	3	2	2	4	4	2	2	4	3	2	2	3	3	1	3	2	2	3	2
c2_20508	1	67224536	3	4	3	4	4	4	4	4	4	4	3	4	4	4	4	3	4	4	4	3	4	4	4	4	4	2	4	4	4	2	2	4	3	4	4	4	4	4	4	4	4	4	4	2	4	4	4
c2_20513	1	67277817	4	NA	4	4	4	4	4	4	4	4	4	3	4	4	4	4	4	4	4	4	3	4	4	4	4	4	4	4	4	4	4	4	3	3	3	4	4	4	4	4	4	4	4	4	4	4	4
c2_20517	1	67279544	2	0	2	3	3	3	3	2	2	2	2	2	3	2	2	3	3	3	3	2	2	2	3	2	3	3	2	3	3	3	3	3	NA	2	2	3	2	3	3	2	3	2	3	3	3	3	2
c2_20521	1	67293176	3	2	3	0	0	0	0	1	1	1	3	0	0	1	1	1	1	1	1	2	1	1	0	1	0	1	1	1	0	1	1	1	1	0	0	1	1	0	0	1	0	0	0	1	1	0	1
c2_20522	1	67294103	4	NA	4	3	3	3	3	4	4	4	4	3	3	3	3	4	4	4	4	4	3	NA	3	4	2	4	4	3	4	4	4	4	3	3	3	4	4	3	3	4	4	3	3	4	2	3	3
c2_20530	1	67308504	3	3	3	4	4	4	4	4	4	3	3	4	4	3	3	4	4	4	4	4	4	4	4	3	4	4	4	3	4	4	4	4	4	4	4	4	3	4	4	3	4	4	4	4	4	4	3
c1_6501	1	67459462	4	4	4	4	4	4	4	4	4	4	4	3	4	4	4	4	4	4	4	4	3	4	4	4	4	4	4	4	4	4	4	4	3	3	3	4	4	4	4	4	4	4	4	4	4	4	4
c1_6518	1	67605501	3	4	4	4	4	4	4	4	4	3	3	4	4	4	4	4	4	4	4	4	4	4	4	3	4	4	4	3	4	4	4	4	3	4	4	4	4	4	4	4	4	4	4	4	4	4	4
c1_6521	1	67735399	1	0	1	2	1	1	1	0	0	0	1	0	2	0	0	0	1	1	1	1	0	NA	2	0	0	0	0	1	1	0	0	1	1	0	0	2	1	0	1	1	1	0	2	0	0	2	0
c2_13766	1	67896790	2	3	2	1	1	1	1	1	1	1	2	1	2	0	0	1	2	2	2	2	3	NA	1	1	1	1	1	1	2	1	1	2	2	1	2	3	2	1	1	2	1	1	1	1	0	1	0
c2_13758	1	67996863	4	3	4	3	3	3	3	4	4	4	4	4	3	3	3	4	4	4	4	4	4	4	3	4	2	4	4	3	4	4	4	3	4	4	4	4	4	3	3	4	4	3	3	4	2	3	3
c2_52484	1	68069876	1	1	1	0	0	0	0	0	0	1	1	1	0	0	0	0	0	0	0	0	1	0	0	1	0	0	0	0	0	0	0	0	1	1	1	0	0	0	0	0	0	0	0	0	0	0	0
c1_15340	1	68127604	3	4	4	4	4	4	4	4	4	3	3	3	4	4	4	4	4	4	4	4	3	4	4	3	4	4	4	4	4	4	4	4	3	3	3	4	4	4	4	4	4	4	4	4	4	4	4
c1_14588	1	68350967	3	4	4	4	4	4	4	4	4	3	3	3	4	4	4	4	4	4	4	4	3	4	4	3	4	4	4	4	4	4	4	4	3	3	3	4	4	4	4	4	4	4	4	4	4	4	4
c2_49476	1	68412973	2	2	2	2	2	2	2	2	2	3	2	2	2	2	2	3	3	3	3	2	3	2	2	3	1	3	2	3	3	3	3	2	1	2	3	3	3	2	2	3	3	1	2	3	1	2	2
c2_49451	1	68416246	2	2	2	1	1	1	1	1	1	1	1	2	2	1	1	1	1	1	1	2	3	1	1	1	0	1	1	3	2	1	1	2	2	2	2	3	0	0	1	0	2	1	1	1	0	2	1
c1_14044	1	68529707	2	4	3	3	3	3	3	3	3	3	3	2	2	4	4	3	3	3	3	2	3	2	3	3	4	2	3	3	2	2	2	2	3	3	3	1	4	4	3	4	2	3	3	2	4	2	4
c2_47313	1	68670749	4	4	4	3	3	3	3	4	4	4	4	4	3	3	3	3	3	3	3	3	4	3	3	4	4	3	4	3	2	3	3	3	4	4	3	2	4	4	3	4	3	4	3	3	4	3	3
c2_51057	1	68950624	3	NA	4	3	3	3	3	4	4	3	3	3	3	4	4	3	3	3	3	3	4	3	3	3	4	3	4	4	2	3	3	3	3	4	4	2	4	4	3	4	4	3	3	3	4	3	4
c1_11769	1	69200171	4	NA	4	4	4	4	4	4	4	3	3	3	4	4	4	3	4	4	4	4	4	4	4	3	4	3	4	4	4	3	3	4	3	4	4	4	4	4	4	4	4	4	4	3	4	4	4
c2_17592	1	69809843	3	4	3	2	3	3	3	3	3	3	3	2	1	4	4	4	2	2	2	3	3	NA	2	3	2	4	3	2	1	4	4	2	2	2	2	1	4	3	3	4	3	2	2	4	4	1	4
c2_17529	1	69902011	3	2	1	2	1	1	1	2	2	1	1	0	1	3	3	2	2	2	2	2	3	2	2	1	0	2	2	3	1	2	2	1	2	1	2	1	2	1	1	2	2	1	2	2	2	2	3
c1_5759	1	69917893	4	2	3	4	3	3	3	4	4	2	2	1	4	3	3	2	3	3	3	3	3	3	4	2	0	2	4	4	4	2	2	3	2	4	3	4	3	2	3	3	3	3	4	2	2	3	3
c2_17530	1	69918804	1	0	1	3	2	2	2	2	2	2	1	0	2	1	1	1	1	1	1	0	1	1	3	2	0	0	2	1	1	0	0	0	1	1	1	0	3	2	2	3	3	1	3	0	1	2	1
c2_17531	1	70016241	3	4	4	4	4	4	4	4	4	4	4	4	4	4	4	4	4	4	4	4	4	4	4	4	4	4	4	4	4	4	4	4	4	4	4	4	4	4	4	4	4	4	4	4	4	4	4
c2_17537	1	70097516	1	1	2	1	0	0	0	1	1	1	1	2	2	0	0	2	0	0	0	2	0	1	1	1	0	2	1	2	0	2	2	1	1	2	1	1	0	0	0	0	1	1	1	2	0	2	0
c2_17539	1	70223686	1	2	1	2	3	3	3	1	1	2	2	0	1	4	4	1	3	3	3	1	4	1	2	2	4	1	1	2	4	1	1	2	2	1	2	2	3	3	3	3	2	3	2	1	3	2	4
c1_15579	1	70341065	3	1	3	1	1	1	1	2	2	1	2	2	2	1	1	3	1	1	1	3	0	3	2	1	0	4	2	2	1	4	4	3	2	3	3	2	0	0	1	0	1	2	2	4	1	3	1
c1_15580	1	70341095	3	1	3	1	1	1	1	2	2	1	2	2	2	1	1	3	1	1	1	3	0	3	2	1	0	4	2	2	1	4	4	3	2	3	3	2	0	0	1	0	1	2	2	4	1	3	1
c2_53380	1	70371898	2	2	3	3	2	2	2	3	3	4	4	2	2	1	1	4	3	3	3	1	1	2	3	4	2	3	3	2	1	3	3	1	2	1	2	2	3	3	2	3	3	1	3	3	2	2	1
c2_53381	1	70372129	4	2	2	2	3	3	3	3	3	2	2	4	3	4	4	2	4	4	4	4	4	NA	2	2	4	2	3	2	4	2	2	4	NA	3	4	4	3	3	3	3	2	4	2	2	4	2	4
c1_5657	1	70560219	0	0	0	NA	NA	1	1	0	0	0	2	1	0	1	1	0	0	0	0	1	0	1	2	0	2	0	0	1	1	0	0	1	2	0	1	0	0	0	1	0	1	1	2	0	0	3	1
c1_5656	1	70562984	4	4	4	3	3	3	3	4	4	4	3	1	3	3	3	4	4	4	4	3	4	3	2	4	2	4	4	3	3	4	4	2	2	4	2	4	3	3	3	3	3	2	2	4	2	1	3
c1_5653	1	70697501	4	4	4	2	2	2	2	4	4	4	4	1	2	2	2	4	3	3	3	3	2	3	2	4	2	4	4	2	1	4	4	NA	2	4	2	3	3	3	2	3	3	2	2	4	2	1	2
c1_3844	1	71088529	2	4	3	2	3	3	3	2	2	4	4	3	1	3	3	3	2	2	2	2	3	2	3	4	2	3	2	1	2	3	3	1	3	1	1	1	3	3	3	3	3	2	3	3	1	2	3
c1_3867	1	71239398	2	1	1	1	1	1	1	1	1	2	1	2	1	1	1	2	1	1	1	1	0	1	2	2	1	2	1	3	1	2	2	3	2	0	2	1	1	1	1	1	2	1	2	2	3	4	1
c1_3894	1	71421420	2	2	2	1	1	1	1	1	1	2	1	1	2	2	2	1	1	1	1	2	1	2	2	2	2	1	1	4	1	1	1	3	2	2	2	1	1	1	1	1	1	3	2	1	2	3	2
c1_3895	1	71444070	0	0	0	0	1	1	1	0	0	2	1	0	0	0	0	0	1	1	1	0	0	NA	1	2	0	0	0	0	1	0	0	1	0	0	0	0	0	0	1	0	0	1	1	0	0	1	0
c2_12126	1	71450692	1	1	1	0	0	0	0	0	0	0	0	0	0	0	0	1	0	0	0	0	0	0	0	0	0	1	0	0	0	1	1	0	1	0	0	0	0	0	0	0	0	0	0	1	0	0	0
c2_12167	1	71807851	4	4	4	4	4	4	4	4	4	2	3	4	4	4	4	4	4	4	4	4	4	4	4	2	4	4	4	4	4	4	4	4	4	4	4	4	4	4	4	4	4	4	4	4	4	4	4
c2_12217	1	72051556	3	3	3	4	4	4	4	3	3	2	3	3	3	3	3	3	4	4	4	3	3	NA	4	2	4	3	3	2	4	3	3	3	3	3	3	3	4	4	4	4	4	3	4	3	4	4	3
c1_3848	1	72108318	1	2	2	3	2	2	2	2	2	3	2	2	3	3	3	1	1	1	1	3	1	3	3	3	1	2	2	3	1	2	2	3	1	2	2	1	2	2	2	2	3	3	3	2	1	4	3
c1_3851	1	72111964	3	2	2	1	2	2	2	2	2	1	2	2	1	1	1	3	3	3	3	1	3	1	1	1	3	2	2	1	3	2	2	1	3	2	2	3	2	2	2	2	1	1	1	2	3	0	1
c1_3852	1	72111974	1	2	2	3	1	2	NA	2	2	3	2	2	3	3	3	1	0	0	0	3	1	3	2	3	1	1	2	3	0	2	1	3	1	2	2	1	2	2	1	2	3	3	2	1	1	4	3
c1_3853	1	72112445	4	3	3	3	3	3	3	3	3	3	3	4	2	2	2	4	4	4	4	2	3	NA	3	3	3	4	3	4	4	4	4	3	4	3	4	4	2	2	3	2	3	3	3	4	3	4	2
c1_3854	1	72112573	4	3	3	3	3	3	3	3	3	3	3	4	2	2	2	4	4	4	4	2	3	3	3	3	3	4	3	4	4	4	4	NA	4	3	4	4	2	2	3	2	3	3	3	4	3	4	2
c1_9566	1	72320482	3	3	NA	3	4	4	4	3	3	4	4	3	3	3	3	3	4	4	4	3	3	NA	4	4	4	2	3	2	4	2	2	3	2	3	2	3	4	4	4	4	3	3	4	2	4	3	3
c1_9573	1	72504467	2	3	3	4	4	4	4	3	3	2	2	2	4	4	4	3	3	3	3	2	2	3	4	2	2	3	3	4	4	3	3	3	2	3	3	2	4	3	4	4	4	4	4	3	3	4	4
c2_31820	1	72528571	3	4	3	2	3	3	3	3	3	4	4	3	2	3	3	3	4	4	4	3	2	NA	4	4	3	2	3	2	2	2	2	3	4	3	3	3	4	4	3	4	4	3	4	2	3	4	3
c1_9587	1	72540975	3	4	3	2	3	3	3	3	3	4	4	3	2	3	3	3	4	4	4	3	2	3	4	4	3	2	3	2	2	2	2	3	4	3	3	3	4	4	3	4	4	3	4	2	3	4	3
c1_14089	1	73706321	3	2	2	1	2	2	2	3	3	3	3	0	2	2	2	4	3	3	3	3	1	3	2	3	1	2	3	1	1	2	2	2	0	2	0	2	3	3	2	3	2	2	2	2	2	0	2
c2_14274	1	74061521	1	2	1	1	1	1	1	1	1	1	1	1	0	1	1	1	2	2	2	2	1	2	1	1	1	2	1	0	1	2	2	1	2	1	2	2	1	1	1	1	0	1	1	NA	1	1	1
c1_4595	1	74193922	3	3	4	4	4	4	4	4	4	4	4	4	4	4	4	4	4	4	4	4	4	4	4	4	4	4	4	4	4	4	4	4	4	4	4	4	4	4	4	4	4	4	4	4	4	4	4
c1_4604	1	74257861	2	2	1	2	3	3	3	1	1	1	1	2	2	1	1	2	3	3	3	1	1	NA	2	1	1	1	1	1	4	1	1	2	1	1	3	3	2	3	3	2	1	3	2	1	2	1	1
c1_4617	1	74355334	3	2	3	2	1	1	1	3	3	3	3	2	2	2	2	2	1	1	1	2	2	2	2	3	2	3	3	2	0	3	3	2	2	3	1	1	2	1	1	2	3	1	2	3	2	3	2
c2_14365	1	74688162	4	4	4	3	3	3	3	4	4	4	4	3	3	4	4	3	2	2	2	3	2	3	3	4	4	3	4	4	3	3	3	2	2	4	4	3	4	2	3	4	4	2	3	3	4	3	4
c2_14366	1	74688218	3	4	4	4	4	4	4	4	4	4	4	4	4	4	4	4	4	4	4	4	4	4	4	4	4	4	4	4	4	4	4	4	4	4	4	4	4	4	4	4	4	4	4	4	4	4	4
c1_4666	1	74741574	4	4	4	4	4	4	4	4	4	3	3	4	4	4	4	4	4	4	4	4	3	4	4	3	3	4	4	4	4	4	4	4	3	4	4	4	4	4	4	4	4	4	4	4	4	4	4
c1_5254	1	75045959	1	1	2	3	3	3	3	2	2	2	2	0	3	3	3	1	3	3	3	2	2	2	2	2	3	1	2	2	3	1	1	3	2	2	1	3	2	3	3	2	1	2	2	1	2	NA	3
c1_5295	1	75079617	2	4	2	1	1	1	1	2	2	3	3	4	1	3	3	2	1	1	1	3	3	NA	2	3	2	2	2	3	0	2	2	3	4	3	4	0	2	NA	1	2	3	2	2	2	1	3	3
c1_5267	1	75333653	4	4	4	4	4	4	4	4	4	4	4	4	4	4	4	3	4	4	4	4	4	4	4	4	4	3	4	4	4	3	3	4	4	4	4	4	4	4	4	4	4	4	4	3	4	4	4
c1_5281	1	75442012	4	4	4	4	4	4	4	4	4	4	4	4	4	4	4	3	4	4	4	4	4	4	4	4	4	3	4	4	4	3	3	4	4	4	4	4	4	4	4	4	4	4	4	3	4	4	4
c1_5286	1	75477670	3	0	3	4	3	3	3	3	3	2	2	2	4	2	2	1	3	3	3	1	3	2	3	2	2	1	3	2	3	1	1	3	4	2	2	3	3	3	3	3	1	3	3	1	2	1	2
c2_16424	1	75478358	4	4	4	4	4	4	4	4	4	4	4	4	4	4	4	3	4	4	4	4	4	4	4	4	4	3	4	4	4	3	3	4	4	4	4	4	4	4	4	4	4	4	4	3	4	4	4
c2_16425	1	75485176	4	4	4	4	4	4	4	4	4	4	4	4	4	4	4	3	4	4	4	4	4	4	4	4	4	3	4	4	4	3	3	4	4	4	4	4	4	4	4	4	4	4	4	3	4	4	4
c1_5317	1	75728886	2	3	2	3	2	2	2	2	2	1	1	2	3	2	NA	2	2	2	2	2	2	2	2	1	3	2	2	4	2	2	2	3	NA	2	2	2	1	2	2	1	2	3	2	2	2	2	2
c2_16466	1	75748919	0	0	0	0	0	0	0	0	0	0	0	0	0	1	1	1	0	0	0	0	0	0	0	0	1	1	0	1	0	1	1	0	0	0	0	0	0	0	0	0	0	0	0	1	0	0	1
c1_5346	1	75789812	1	4	2	3	3	3	3	2	2	2	2	2	3	3	3	2	2	2	2	3	3	3	3	2	4	3	2	4	2	3	3	4	2	2	3	2	2	3	3	2	2	3	3	3	2	2	3
c1_16435	1	76304506	2	4	3	4	3	3	3	3	3	3	3	2	4	3	3	3	2	2	2	3	4	3	3	3	4	4	3	3	2	4	4	3	4	2	2	3	2	2	3	2	1	2	3	4	2	NA	3
c2_2509	1	76406645	1	3	1	2	2	2	2	1	1	1	1	3	2	1	1	1	1	1	1	1	3	NA	2	1	1	1	1	2	0	1	1	2	3	0	1	1	1	1	2	1	0	2	2	1	0	1	1
c1_573	1	76465282	4	4	4	4	4	4	4	4	4	3	3	4	4	4	4	4	4	4	4	3	4	4	4	3	4	4	4	3	4	4	4	4	4	3	3	4	4	4	4	4	4	4	4	4	4	4	4
c2_2291	1	76480545	4	4	4	4	4	4	4	4	4	3	3	4	4	4	4	4	4	4	4	3	4	NA	4	3	4	4	4	3	4	4	4	4	4	3	3	4	4	4	4	4	4	4	4	4	4	4	4
c1_594	1	76480694	1	1	2	2	3	3	3	2	2	2	2	1	2	2	2	3	2	2	2	3	2	3	2	2	1	3	2	3	0	3	3	2	1	3	2	2	1	2	3	1	1	1	2	3	1	1	2
c2_2307	1	76486675	1	1	2	1	1	1	1	2	2	1	1	0	1	2	2	2	1	1	1	0	0	NA	1	1	1	2	2	1	0	2	2	1	0	2	0	1	1	1	1	1	1	0	1	2	1	0	2
c1_636	1	76505319	4	4	4	4	4	4	4	4	4	4	4	4	4	4	4	4	4	4	4	3	4	3	4	4	4	4	4	3	4	4	4	4	4	3	3	4	4	4	4	4	4	4	4	4	4	4	4
c2_2420	1	76952905	0	0	1	0	1	1	1	1	1	1	1	1	0	1	1	0	0	0	0	2	0	2	1	1	0	1	1	0	0	1	1	1	1	1	0	0	2	1	1	2	1	0	1	1	0	0	1
c2_2421	1	76957665	1	1	1	1	0	0	0	1	1	0	0	0	1	0	0	2	1	1	1	0	0	0	0	0	0	2	1	0	0	2	2	0	0	1	0	1	0	0	0	0	0	0	0	2	1	0	0
c2_2423	1	76958577	0	1	0	0	0	0	0	0	0	1	1	0	0	1	1	2	0	0	0	1	1	NA	0	1	1	2	0	0	0	2	2	0	0	0	0	0	0	0	0	0	0	0	0	2	0	0	1
c2_2424	1	76960016	3	3	3	3	4	4	4	3	3	3	3	4	3	3	3	3	3	3	3	3	3	3	4	3	3	3	3	3	4	3	3	4	2	3	4	3	4	4	4	4	4	4	4	3	3	4	3
c2_2426	1	76960196	1	2	1	1	0	0	0	1	1	1	1	0	1	1	1	3	1	1	1	1	1	NA	0	1	1	3	1	0	0	2	2	0	0	1	0	1	0	0	0	0	0	0	0	NA	1	0	1
c2_2428	1	76960499	1	NA	1	1	1	1	1	1	1	1	1	1	1	NA	1	3	1	1	1	1	1	1	1	1	1	3	1	1	1	3	3	1	1	1	1	1	1	1	1	1	1	1	1	3	1	1	1
c2_2463	1	77190763	0	0	0	0	0	0	0	0	0	0	0	0	0	0	0	1	0	0	0	0	0	0	0	0	0	1	0	0	0	1	1	0	0	0	0	0	0	0	0	0	0	0	0	1	0	0	0
c2_2464	1	77190791	0	0	0	0	0	0	0	0	0	0	0	0	0	0	0	1	0	0	0	2	1	1	0	0	0	1	0	0	0	1	1	0	1	0	0	0	0	0	0	0	0	0	0	1	0	0	0
c1_711	1	77207561	4	4	4	4	4	4	4	4	4	4	4	4	4	4	4	4	4	4	4	3	3	NA	4	4	4	4	4	4	4	4	4	4	3	4	4	4	4	4	4	4	4	4	4	4	4	4	4
c2_2505	1	77350877	4	NA	4	4	4	4	4	4	4	3	3	4	4	3	3	4	4	4	4	2	3	3	4	3	3	4	4	3	4	4	4	4	2	4	3	4	4	4	4	4	4	4	4	4	4	4	3
c2_2506	1	77351069	1	1	1	1	0	0	0	1	1	1	1	0	1	1	1	2	1	1	1	2	1	1	0	1	1	2	1	1	0	2	2	0	2	NA	1	1	0	0	0	0	0	0	0	2	1	0	1
c2_2508	1	77353150	1	1	1	1	0	0	0	1	1	0	0	0	1	0	0	2	1	1	1	1	1	1	0	0	0	2	1	0	0	2	2	0	2	1	1	1	0	0	0	0	0	0	0	2	1	0	0
c1_730	1	77353237	0	0	0	0	0	0	0	0	0	0	0	0	0	0	0	0	0	0	0	1	1	0	0	0	0	0	0	0	0	0	0	0	2	0	0	0	0	0	0	0	0	0	0	0	0	0	0
c2_2551	1	77488165	4	4	4	4	4	4	4	4	4	4	4	4	4	4	4	4	4	4	4	3	3	NA	4	4	4	4	4	4	4	4	4	4	2	4	4	4	4	4	4	4	4	4	4	4	4	4	4
c1_758	1	77526828	3	3	4	4	4	4	4	4	4	3	3	4	4	3	3	4	4	4	4	4	4	4	4	3	3	4	4	4	4	4	4	4	4	4	4	4	4	4	4	4	4	4	4	4	4	4	3
c2_2571	1	77596089	4	4	4	4	4	4	4	4	4	4	4	4	4	4	4	4	4	4	4	3	3	3	4	4	4	4	4	4	4	4	4	4	2	4	4	4	4	4	4	4	4	4	4	4	4	4	4
c2_2201	1	77738822	0	0	0	0	0	0	0	0	0	0	0	0	0	0	0	1	0	0	0	0	0	0	0	0	0	1	0	0	0	1	1	0	0	0	0	0	0	0	0	0	0	0	0	1	0	0	0
c1_590	1	78142002	3	4	4	4	4	4	4	4	4	4	4	4	4	3	3	4	3	3	3	3	4	NA	4	4	3	4	4	4	4	4	4	3	4	3	3	4	4	3	4	4	4	4	4	4	4	4	3
c1_607	1	78176186	1	1	1	1	0	0	0	2	2	1	0	1	1	0	0	3	2	2	2	1	1	1	1	1	0	2	2	0	1	2	2	0	2	1	1	2	2	1	0	2	3	2	1	2	2	3	0
c2_2299	1	78192298	3	3	3	3	4	4	4	3	3	4	4	4	3	4	4	2	3	3	3	4	4	4	4	4	4	2	3	4	4	2	2	4	4	3	4	3	4	4	4	4	4	4	4	2	2	3	4
c2_2354	1	78430645	4	3	4	4	4	4	4	3	3	3	4	3	4	4	4	2	3	3	3	3	3	3	3	3	4	3	3	4	3	3	3	4	2	4	3	3	2	3	4	2	1	2	3	3	4	2	4
c2_2384	1	78663168	4	3	4	4	4	4	4	3	3	3	4	3	4	4	4	3	3	3	3	3	3	3	3	3	4	3	3	4	3	3	3	4	2	4	3	3	2	3	4	2	1	2	3	3	4	2	4
c2_50486	1	78756700	3	2	4	4	4	4	4	4	4	3	3	4	4	2	2	3	3	3	3	1	2	2	4	3	2	3	4	2	3	3	3	3	4	3	3	4	4	3	4	4	4	4	4	3	4	4	2
c2_50483	1	78757227	2	2	3	3	4	4	4	3	3	3	3	4	3	2	2	2	2	2	2	1	2	3	4	3	2	2	3	2	3	2	2	3	4	2	3	3	4	3	4	4	4	4	4	2	2	3	2
c2_50502	1	78809481	1	2	1	1	0	0	0	1	1	1	1	0	1	1	1	2	2	2	2	3	2	2	0	1	1	2	1	2	1	2	2	1	0	2	1	1	0	1	0	0	0	0	0	2	2	1	1
c1_15872	1	78928270	0	2	0	0	0	0	0	1	1	1	0	1	0	0	0	2	1	1	1	1	1	1	1	1	0	2	1	0	1	2	2	0	NA	0	1	1	2	1	0	2	3	2	1	2	0	2	0
c2_7007	1	79083750	4	NA	4	4	4	4	4	4	4	3	3	4	4	4	4	4	4	4	4	4	4	4	4	3	4	4	4	4	4	4	4	4	4	4	4	4	4	4	4	4	4	4	4	4	4	4	4
c1_2459	1	79083994	0	0	0	0	0	0	0	0	0	0	0	0	0	0	0	1	0	0	0	0	0	0	0	0	0	1	0	0	0	1	1	0	0	0	0	0	0	0	0	0	0	0	0	1	0	0	0
c1_2484	1	79157411	0	1	0	0	0	0	0	0	0	0	0	0	0	0	0	1	0	0	0	0	0	0	0	0	0	1	0	0	0	1	1	0	0	0	0	0	0	0	0	0	0	0	0	1	0	0	0
c2_7094	1	79186993	1	4	2	2	1	1	1	3	3	4	3	3	2	2	2	4	3	3	3	4	3	3	2	4	3	4	3	2	3	4	4	2	4	4	3	3	4	3	1	4	4	2	2	4	4	3	2
c2_7193	1	79391898	2	4	3	3	3	3	3	3	3	4	4	3	3	2	2	4	4	4	4	4	4	NA	3	4	3	4	3	3	3	4	4	3	4	4	3	4	4	4	3	4	4	3	3	4	4	4	2
c2_7208	1	79456101	0	0	0	0	0	0	0	0	0	0	0	0	0	0	0	1	0	0	0	0	0	0	0	0	0	1	0	0	0	1	1	0	1	0	0	0	0	0	0	0	0	0	0	1	0	0	0
c1_2519	1	79487269	3	1	3	3	4	4	4	3	3	3	3	3	3	4	4	2	3	3	3	2	2	3	4	3	3	2	3	3	4	2	2	4	3	1	2	3	NA	4	4	3	4	4	4	2	3	4	4
c1_2520	1	79487385	4	4	3	3	3	3	3	3	3	2	2	3	3	2	2	4	4	4	4	3	3	3	3	2	2	4	3	3	2	4	4	3	3	3	4	3	3	3	3	3	3	4	3	4	2	4	2
c2_7242	1	79678961	0	0	0	0	0	0	0	0	0	0	0	0	0	0	0	1	0	0	0	0	0	0	0	0	0	1	0	0	0	1	1	0	0	0	0	0	0	0	0	0	0	0	0	1	0	0	0
c2_7246	1	79679819	4	1	4	4	4	4	4	2	2	NA	2	2	4	NA	2	2	2	2	2	3	2	2	2	2	4	2	2	2	2	2	2	4	2	4	2	2	1	2	4	1	1	1	2	2	4	1	3
c1_2531	1	79711229	4	2	4	4	4	4	4	3	3	3	4	3	4	4	4	2	3	3	3	4	3	4	3	3	4	2	3	4	3	2	2	4	4	4	3	3	2	3	4	2	1	2	3	2	4	2	4
c2_7328	1	79955869	0	2	0	0	0	0	0	0	0	0	0	0	0	1	1	0	0	0	0	1	1	0	0	0	0	0	0	1	0	0	0	0	0	0	0	0	0	0	0	0	0	0	0	0	0	0	1
c2_6990	1	80077322	1	0	1	1	2	2	2	0	0	1	2	0	1	0	0	1	1	1	1	2	0	2	1	1	0	1	0	2	1	1	1	1	1	2	2	1	0	1	2	0	0	1	1	1	0	1	0
c1_2458	1	80121257	1	2	1	2	2	2	2	1	1	3	3	3	2	1	1	2	2	2	2	3	2	NA	2	3	3	2	1	3	4	2	2	1	4	2	4	3	3	2	2	3	3	3	2	2	1	3	1
c2_7053	1	80228612	3	2	2	3	3	3	3	2	2	2	2	4	3	3	3	2	3	3	3	4	2	4	3	2	4	2	2	3	4	2	2	3	4	1	3	3	3	3	3	3	3	4	3	2	2	4	3
c2_7055	1	80229851	3	2	1	3	2	3	3	2	2	2	2	4	3	3	3	2	3	3	3	4	2	4	3	2	4	2	2	3	4	2	2	3	4	1	3	3	3	3	3	3	3	4	3	2	2	4	3
c2_7056	1	80229923	0	2	0	0	0	0	0	1	1	2	1	1	0	1	1	1	2	2	2	2	1	2	1	2	1	1	1	1	1	1	1	1	0	0	1	1	2	2	0	2	3	2	1	1	1	3	1
c2_7059	1	80230402	0	2	0	0	0	0	0	1	1	2	1	1	0	1	1	1	2	2	2	2	1	2	1	2	1	1	1	1	1	1	1	1	0	0	1	1	2	2	0	2	3	2	1	1	1	3	1
c2_7061	1	80230721	3	2	2	3	3	3	3	2	2	2	2	4	3	3	3	2	3	3	3	4	2	4	3	2	4	2	2	3	4	2	2	3	4	1	3	3	3	3	3	3	3	4	3	2	2	4	3
c1_1847	1	80524241	0	2	0	0	0	0	0	1	1	3	2	1	0	1	1	1	1	1	1	1	1	1	1	3	1	1	1	1	1	1	1	0	0	0	1	1	2	1	0	2	3	2	1	1	0	2	1
c2_5091	1	80559077	1	2	0	0	0	0	0	0	0	0	0	0	0	1	1	1	0	0	0	0	1	0	0	0	1	1	0	0	0	1	1	0	0	0	0	0	0	0	0	0	0	0	0	1	0	0	1
c2_5078	1	80591939	3	2	3	3	4	4	4	2	2	1	2	3	3	3	3	2	NA	2	2	3	2	3	3	1	3	2	2	2	3	2	2	4	4	2	2	2	2	3	4	2	1	2	3	2	3	NA	3
c2_5077	1	80592092	3	2	3	4	3	3	3	3	3	1	1	4	4	1	1	4	4	4	4	2	3	NA	3	1	3	4	3	3	4	4	4	3	3	3	4	4	3	3	3	3	3	4	3	4	3	4	1
c2_5039	1	80669302	0	2	0	0	0	0	0	1	1	3	2	1	0	1	1	1	2	2	2	2	1	2	1	3	1	1	1	1	1	1	1	1	0	0	1	1	2	2	0	2	3	2	1	1	1	3	NA
c2_9728	1	80833304	4	2	4	4	4	4	4	4	4	2	2	4	4	3	3	4	4	4	4	3	3	NA	4	2	4	4	4	3	4	4	4	4	4	4	4	4	4	4	4	4	4	4	4	4	4	4	3
c2_9727	1	80833454	4	2	4	4	4	4	4	4	4	2	2	4	4	3	NA	4	4	4	4	NA	3	NA	4	2	4	4	4	3	4	4	4	4	4	4	4	4	4	4	4	4	4	4	4	4	4	4	3
c2_9726	1	80833655	3	0	2	3	3	3	3	1	1	0	1	3	3	2	2	0	1	1	1	0	1	1	2	0	3	0	1	3	3	0	0	2	2	1	2	2	1	1	3	1	0	2	2	0	1	1	2
c2_9724	1	80833694	4	4	4	4	4	4	4	4	4	4	4	4	4	4	4	4	4	4	4	4	4	4	4	4	4	4	4	4	4	4	4	4	4	4	4	4	4	4	4	4	4	4	4	4	4	4	4
c2_9722	1	80835981	1	4	2	1	1	1	1	3	3	4	3	1	1	2	2	4	3	3	3	4	3	3	2	4	1	4	3	1	1	4	4	2	2	3	2	2	3	3	1	3	4	2	2	4	3	3	2
c1_3221	1	80850965	4	4	4	4	4	4	4	3	3	1	2	3	4	3	3	3	3	3	3	3	4	3	3	1	4	3	3	3	3	3	3	4	4	4	3	3	2	3	4	2	1	2	3	3	4	2	3
c2_9925	1	81410256	0	2	0	0	1	1	1	1	1	1	0	0	0	1	1	0	0	0	0	1	2	1	1	1	0	0	1	1	0	0	0	1	0	2	1	0	1	1	1	1	1	0	1	0	1	0	1
c2_9908	1	81464383	2	0	1	1	1	1	1	1	1	0	0	2	1	2	2	1	0	0	0	0	0	0	1	0	1	1	1	1	1	1	1	1	1	0	0	0	1	0	1	1	0	1	1	1	0	0	2
c2_9892	1	81567297	1	0	1	1	2	2	2	0	0	0	1	0	1	0	0	0	1	1	1	0	0	NA	1	0	0	0	0	1	1	0	0	1	1	0	1	1	0	1	2	0	0	1	1	0	0	1	0
c1_3275	1	81750427	4	4	4	4	4	4	4	4	4	2	2	4	4	3	3	3	4	4	4	3	4	NA	4	2	3	3	4	3	4	3	3	4	4	4	4	4	4	4	4	4	4	4	4	3	4	4	3
c1_3273	1	81750832	0	0	0	0	0	0	0	0	0	0	0	0	0	0	0	1	0	0	0	0	0	0	0	0	1	1	0	0	0	NA	1	0	0	0	0	0	0	0	0	0	0	0	0	NA	0	0	0
c1_3255	1	81795435	3	4	4	3	4	4	4	4	4	4	4	2	3	4	4	4	4	4	4	4	3	4	4	4	1	4	4	4	2	4	4	4	2	4	3	3	3	4	4	3	4	4	4	4	3	4	4
c1_3234	1	81927446	0	NA	0	0	0	0	0	0	0	0	0	0	0	0	0	1	0	0	0	0	0	0	0	0	1	1	0	0	0	1	1	0	0	0	0	0	0	0	0	0	0	0	0	1	0	0	0
c1_3199	1	81936802	0	0	0	0	0	0	0	0	0	2	2	0	0	0	0	0	0	0	0	1	0	NA	0	2	0	0	0	0	0	0	0	0	0	0	0	0	0	0	0	0	0	0	0	0	0	0	0
c1_15123	1	82424459	1	2	0	0	1	1	1	2	2	4	2	1	0	1	1	3	2	2	2	3	3	2	1	4	2	3	2	0	0	3	3	2	1	1	1	1	3	3	1	3	2	1	1	3	2	1	1
c2_4896	1	82629061	4	2	4	4	4	4	4	3	3	3	3	3	4	4	4	1	2	2	2	2	4	3	4	3	3	1	3	4	4	1	1	3	3	4	3	3	2	2	4	2	3	3	4	1	3	3	4
c2_4754	1	82787205	4	4	4	4	4	4	4	4	4	4	4	4	4	4	4	4	4	4	4	4	4	4	4	4	4	4	4	4	4	4	4	4	4	4	4	4	4	4	4	4	4	4	4	4	4	4	4
c2_4799	1	82927841	4	NA	4	4	4	4	4	4	4	4	3	4	4	4	4	3	4	4	4	4	4	4	4	4	3	3	4	4	4	3	3	4	4	4	4	4	4	4	4	4	4	4	4	3	4	4	4
c1_1638	1	82935946	4	NA	4	4	4	4	4	4	4	4	3	4	4	4	4	3	4	4	4	4	4	4	4	4	3	3	4	4	4	3	3	4	4	4	4	4	4	4	4	4	4	4	4	3	4	4	4
c1_1645	1	82954172	3	4	3	3	3	3	3	3	3	4	4	3	3	2	2	4	4	4	4	4	4	NA	3	4	4	4	3	2	4	4	4	3	4	4	4	4	4	4	3	4	4	3	3	4	4	4	2
c1_9834	1	83044626	0	0	0	0	0	0	0	0	0	0	1	0	0	0	0	1	0	0	0	0	0	0	0	0	1	1	0	0	0	1	1	0	0	0	0	0	0	0	0	0	0	0	0	1	0	0	0
c1_1683	1	83059266	3	4	4	4	4	4	4	4	4	4	4	4	4	4	4	4	4	4	4	2	4	NA	3	4	3	4	4	4	4	4	4	3	4	3	3	4	4	4	4	4	3	3	3	4	4	3	4
c1_1684	1	83059316	4	4	4	4	4	4	4	4	4	3	4	4	4	4	4	4	4	4	4	4	4	4	4	3	4	4	4	4	4	4	4	4	4	4	4	4	4	4	4	4	4	4	4	4	4	4	4
c2_4844	1	83060566	3	4	3	3	3	3	3	3	3	4	4	3	3	2	2	4	4	4	4	4	4	3	3	4	4	4	3	2	4	4	4	3	4	4	4	4	4	4	3	4	4	3	3	4	4	4	2
c2_4845	1	83060620	3	4	4	4	4	4	4	4	4	4	4	4	4	4	4	4	4	4	4	2	4	2	3	4	3	4	4	4	4	4	4	3	4	3	3	4	4	4	4	4	3	3	3	4	4	3	4
c2_4875	1	83177518	1	3	2	2	0	0	0	1	1	2	3	2	2	2	2	3	2	2	2	3	4	2	1	2	3	3	1	1	3	3	3	2	3	2	2	2	1	1	0	1	2	1	1	3	3	3	2
c2_4884	1	83187094	2	4	1	0	1	1	1	1	1	1	1	2	2	1	1	1	1	1	1	4	0	3	2	1	1	1	1	1	2	1	1	3	2	1	1	0	0	1	1	0	1	2	2	1	2	3	1
c2_4898	1	83283673	0	0	0	0	0	0	0	0	0	1	0	0	0	0	0	0	0	0	0	0	0	0	0	1	0	0	0	0	0	0	0	0	0	0	0	0	0	0	0	0	0	0	0	0	0	0	0
c2_4904	1	83416455	3	4	4	4	4	4	4	4	4	4	4	4	4	4	4	4	4	4	4	2	4	3	4	4	3	4	4	4	4	4	4	4	4	4	4	4	4	4	4	4	4	4	4	4	4	4	4
c2_4905	1	83416555	0	0	0	0	0	0	0	0	0	0	NA	0	0	0	0	1	0	0	0	0	0	0	0	0	NA	1	0	0	0	1	1	0	0	0	0	0	0	0	0	0	0	0	0	1	0	0	0
c2_4907	1	83418674	0	0	0	0	0	0	0	0	0	0	0	0	0	0	0	0	0	0	0	0	0	0	0	0	0	0	0	0	0	0	0	0	0	0	0	0	0	0	0	0	0	0	0	0	0	0	0
c2_4908	1	83419031	4	4	4	4	4	4	4	4	4	4	NA	4	4	4	4	3	4	4	4	4	4	4	4	4	3	3	4	4	4	3	3	4	4	4	4	4	4	4	4	4	4	4	4	3	4	4	4
c2_4910	1	83419440	2	3	2	2	0	0	0	1	1	1	3	1	2	1	1	1	2	2	2	3	3	2	1	1	4	2	1	0	1	2	2	2	1	2	2	2	0	1	0	0	2	1	1	2	3	3	1
c2_4920	1	83488954	1	NA	1	0	2	2	2	2	2	2	0	2	1	2	2	0	0	0	0	0	2	1	3	2	0	0	2	1	2	0	0	3	2	2	1	0	2	1	2	2	2	2	3	0	1	1	2
c1_1737	1	83602369	4	4	4	4	4	4	4	4	4	4	3	4	4	4	4	2	4	4	4	4	2	4	4	4	3	2	4	4	4	2	2	4	3	4	4	4	4	4	4	4	4	4	4	2	4	4	4
c1_1739	1	83608525	1	2	0	0	0	0	0	0	0	0	0	0	0	0	0	0	0	0	0	1	0	NA	0	0	1	0	0	0	0	0	0	0	0	0	0	0	0	0	0	0	0	0	0	0	0	0	0
c2_4614	1	83843357	1	0	2	3	2	2	2	2	2	2	3	1	2	2	2	1	4	4	4	0	1	1	2	2	1	2	2	2	0	2	2	1	1	2	2	3	1	2	2	1	2	3	2	2	1	3	2
c1_1591	1	84026698	4	4	4	4	4	4	4	4	4	3	4	4	4	4	4	4	4	4	4	4	4	4	4	3	3	4	4	4	4	4	4	4	4	4	4	4	4	4	4	4	4	4	4	4	4	4	4
c2_4702	1	84208108	2	3	3	4	3	3	3	3	3	3	3	3	3	3	3	4	4	4	4	3	2	3	2	3	4	4	3	3	2	4	4	2	3	3	3	4	3	3	3	3	3	2	2	4	3	3	3
c2_4705	1	84214190	3	4	4	4	4	4	4	4	4	2	3	4	4	4	4	4	4	4	4	3	1	3	3	2	3	4	4	4	3	4	4	2	4	3	3	4	3	3	4	3	3	3	3	4	3	3	4
c2_4706	1	84214236	2	3	3	4	3	3	3	3	3	2	3	4	3	3	3	4	4	4	4	3	1	3	2	2	3	4	3	3	3	4	4	1	4	3	3	4	3	3	2	3	3	2	2	4	3	3	3
c2_4707	1	84214331	3	4	4	4	4	4	4	4	4	2	3	4	4	4	4	4	4	4	4	3	2	3	3	2	3	4	4	4	3	4	4	2	4	3	3	4	3	3	4	3	3	3	3	4	3	3	4
c2_4708	1	84214593	4	4	4	4	4	4	4	4	4	4	3	4	4	4	4	2	4	4	4	4	4	4	4	4	3	2	4	4	4	2	2	4	4	4	4	4	4	4	4	4	4	4	4	2	4	4	4
c2_4709	1	84214632	3	NA	4	4	4	4	4	4	4	3	3	4	4	4	4	4	4	4	4	4	2	NA	3	3	4	4	4	4	4	4	4	3	4	3	3	4	4	4	4	4	3	3	3	4	4	3	4
c2_4713	1	84217773	2	2	2	1	1	1	1	1	1	1	1	1	2	1	1	3	1	1	1	1	1	1	1	1	3	2	1	2	3	2	2	1	2	1	2	1	2	0	1	2	1	1	1	2	1	1	1
c2_36577	1	84401586	1	0	0	1	0	0	0	0	0	1	0	1	1	0	0	0	1	1	1	1	0	NA	0	1	2	0	0	1	2	0	0	0	2	1	2	1	2	0	0	2	1	0	0	0	1	1	0
c2_36495	1	84457106	4	NA	4	4	4	4	4	4	4	4	3	4	4	4	4	2	4	4	4	3	4	NA	4	4	3	2	4	4	4	2	2	4	4	4	4	4	4	4	4	4	4	4	4	2	4	4	4
c2_34548	1	84727196	1	0	0	1	0	0	0	0	0	1	0	1	1	0	0	0	0	0	0	1	0	NA	0	1	2	0	0	0	2	0	0	0	0	0	0	1	1	0	0	1	1	0	0	0	1	1	0
c2_34547	1	84727244	0	2	1	0	0	0	0	0	0	0	0	1	0	1	1	1	0	0	0	2	2	2	1	0	0	0	0	2	1	0	0	1	1	2	3	0	1	0	0	1	1	1	1	0	0	1	1
c2_34546	1	84728052	0	4	1	0	0	0	0	0	0	0	0	1	0	1	1	1	0	0	0	2	3	2	1	0	0	0	0	2	1	0	0	1	1	2	3	0	1	0	0	1	1	1	1	0	0	1	1
c1_10369	1	84893347	1	4	3	3	3	3	3	3	3	4	3	4	4	2	2	NA	4	4	4	3	4	NA	4	4	4	1	3	4	3	1	1	3	3	3	0	4	4	3	3	4	3	4	4	1	4	4	2
c1_10358	1	84900698	0	0	0	0	0	0	0	0	0	2	0	0	0	0	0	0	0	0	0	0	0	0	0	2	2	0	0	0	0	0	0	0	0	0	0	0	0	0	0	0	0	0	0	0	0	0	0
c1_10354	1	84979169	0	0	0	0	0	0	0	0	0	1	0	0	0	1	1	0	1	1	1	1	1	1	0	1	1	0	0	0	0	0	0	0	0	0	0	0	0	0	0	0	0	0	0	0	0	0	1
c2_24	1	85323395	3	NA	3	1	2	3	3	2	2	1	2	1	2	2	2	3	1	1	1	NA	0	2	4	1	1	3	2	NA	2	3	3	3	2	2	NA	2	1	3	3	1	2	3	4	3	2	3	2
c2_42	1	85466533	2	0	0	0	0	0	0	0	0	0	0	0	0	0	0	0	0	0	0	0	0	0	0	0	0	0	0	0	0	0	0	0	0	0	0	0	0	0	0	0	0	0	0	0	0	0	0
c2_46455	1	85545111	4	4	4	4	4	4	4	4	4	3	4	4	4	3	3	4	4	4	4	4	4	4	4	3	3	4	4	4	4	4	4	4	4	4	4	4	4	4	4	4	4	4	4	4	4	4	3
c2_13385	1	85715615	3	4	4	4	4	4	4	4	4	4	4	4	4	4	4	4	4	4	4	4	4	4	4	4	4	4	4	4	4	4	4	4	4	4	4	4	4	4	4	4	4	4	4	4	4	4	4
c2_46448	1	85760205	2	0	1	1	2	2	2	0	0	0	2	2	1	0	0	2	1	1	1	0	0	1	1	0	1	2	0	1	1	2	2	0	2	0	1	1	0	1	2	0	0	1	1	2	0	2	0
c2_53077	1	85897859	4	4	4	4	4	4	4	4	4	4	4	4	4	3	3	4	4	4	4	4	2	4	4	4	4	4	4	3	4	4	4	4	4	4	4	4	4	4	4	4	4	4	4	4	4	4	3
c2_53075	1	85902599	0	3	1	0	1	1	1	2	2	2	0	2	1	2	2	0	1	1	1	3	2	NA	2	2	2	1	2	2	2	1	1	2	0	2	2	2	2	2	1	2	3	1	2	1	3	1	2
c2_53068	1	85916184	0	3	1	0	1	1	1	2	2	2	0	2	1	2	2	0	1	1	1	2	2	2	2	2	2	1	2	2	2	1	1	1	0	2	2	2	2	1	1	2	3	1	2	1	2	1	2
c2_42943	1	85953453	2	0	1	2	2	2	2	0	0	0	2	2	2	0	0	2	1	1	1	0	0	0	1	0	1	2	0	1	1	2	2	0	2	0	1	1	0	1	2	0	0	1	1	2	0	2	0
c2_49925	1	86088641	0	0	0	0	0	0	0	0	0	0	0	0	0	1	1	0	0	0	0	1	2	1	0	0	0	0	0	1	0	0	0	0	0	0	0	0	0	0	0	0	0	0	0	0	0	0	1
c2_49918	1	86090282	0	2	0	0	0	0	0	0	0	0	0	0	0	1	1	0	0	0	0	1	NA	NA	0	0	0	0	0	1	0	0	0	0	0	0	0	0	0	0	0	0	0	0	0	0	0	0	1
c2_49917	1	86090388	1	0	0	0	0	0	0	0	0	0	0	0	0	0	0	1	0	0	0	0	0	0	0	0	0	1	0	0	0	1	1	0	0	0	0	0	0	0	0	0	0	0	0	1	0	0	0
c2_49910	1	86095990	0	1	0	0	1	1	1	1	1	2	0	2	0	2	2	0	1	1	1	3	NA	2	1	2	2	0	1	0	1	0	0	2	0	1	1	1	NA	2	1	2	3	0	1	0	3	1	2
c2_49906	1	86153316	4	4	4	4	4	4	4	4	4	4	4	3	4	3	3	4	4	4	4	2	2	3	4	4	4	4	4	3	4	4	4	4	4	4	4	4	4	4	4	4	4	4	4	4	4	4	3
c2_49905	1	86153327	3	4	4	4	4	4	4	4	4	4	4	4	4	4	4	3	4	4	4	4	4	4	4	4	4	3	4	4	4	3	3	4	4	4	4	4	4	4	4	4	4	4	4	3	4	4	4
c2_14793	1	86305720	2	1	3	1	2	2	2	3	3	3	2	1	2	3	3	2	2	2	2	2	2	2	3	3	3	3	3	2	3	3	3	3	3	4	2	2	4	2	2	4	3	2	3	3	3	1	3
c2_14794	1	86305814	3	4	4	4	4	4	4	4	4	4	4	4	4	4	4	4	4	4	4	4	4	4	4	4	4	4	4	4	4	4	4	4	4	4	4	4	4	4	4	4	4	4	4	4	4	4	4
c2_14839	1	86328884	4	4	4	4	4	4	4	4	4	4	3	4	4	4	4	3	4	4	4	4	4	4	4	4	3	3	4	4	4	3	3	4	4	4	4	4	4	4	4	4	4	4	4	3	4	4	4
c2_14704	1	86355044	1	0	0	0	0	0	0	0	0	0	0	0	0	0	0	0	0	0	0	0	0	0	0	0	0	0	0	0	0	0	0	0	0	0	0	0	0	0	0	0	0	0	0	0	0	0	0
c2_14708	1	86356334	1	0	0	1	0	0	0	0	0	0	1	0	1	0	0	2	0	0	0	0	0	0	0	0	1	2	0	0	0	2	2	0	0	0	0	0	0	0	0	0	0	0	0	2	0	2	0
c2_14709	1	86356478	1	0	0	1	0	0	0	0	0	0	1	0	1	0	0	2	0	0	0	0	0	0	0	0	1	2	0	0	0	2	2	0	0	0	0	0	0	0	0	0	0	0	0	2	0	2	0
c1_4796	1	86387941	0	1	1	0	0	0	0	1	1	2	0	1	1	1	1	0	1	1	1	2	1	2	1	2	1	1	1	1	1	1	1	1	2	0	0	1	0	2	0	0	0	1	1	1	1	0	1
c2_14730	1	86441457	4	4	4	4	4	4	4	4	4	4	3	4	4	4	4	3	4	4	4	4	4	4	4	4	3	3	4	4	4	3	3	4	4	4	4	4	4	4	4	4	4	4	4	3	4	4	4
c2_14731	1	86442644	3	0	3	4	4	4	4	3	3	4	4	3	3	4	4	3	4	4	4	3	3	3	3	4	4	2	3	3	3	2	2	3	2	4	4	3	4	2	4	4	4	3	3	2	3	4	4
c2_14733	1	86527570	0	0	0	0	0	0	0	0	0	0	1	0	0	0	0	1	0	0	0	0	0	0	0	0	1	1	0	0	0	1	1	0	0	0	0	0	0	0	0	0	0	0	0	1	0	0	0
c2_14741	1	86602967	1	0	0	0	0	0	0	0	0	0	1	0	0	0	0	2	0	0	0	0	0	0	0	0	1	2	0	0	0	2	2	0	0	0	0	0	0	0	0	0	0	0	0	2	0	0	0
c1_4799	1	86663670	1	3	1	1	0	0	0	1	1	0	1	3	2	0	0	2	0	0	0	3	1	2	1	0	2	3	1	1	2	3	3	1	3	0	1	2	0	2	0	0	1	1	1	3	2	3	0
c2_14760	1	86745999	3	4	4	4	4	4	4	4	4	4	4	4	4	4	4	3	4	4	4	4	4	4	4	4	4	3	4	4	4	3	3	4	4	4	4	4	4	4	4	4	4	4	4	3	4	4	4
c2_14761	1	86750211	1	3	1	1	0	0	0	1	1	0	1	3	2	0	0	2	0	0	0	3	1	2	1	0	2	3	1	1	2	3	3	1	3	0	1	2	0	2	0	0	1	1	1	3	2	3	0
c2_14762	1	86750499	1	3	0	1	0	0	0	0	0	0	1	3	1	0	0	2	0	0	0	3	1	2	0	0	2	2	0	0	2	2	2	1	3	0	1	1	0	1	0	0	1	0	0	2	2	3	0
c2_14763	1	86847460	1	0	0	1	0	0	0	0	0	0	1	0	1	0	0	2	0	0	0	0	0	0	0	0	1	2	0	0	0	2	2	0	0	0	0	0	0	0	0	0	0	0	0	2	0	2	0
c2_14767	1	86848639	1	0	0	0	0	0	0	0	0	0	0	0	0	0	0	0	0	0	0	0	0	0	0	0	0	0	0	0	0	0	0	0	0	0	0	0	0	0	0	0	0	0	0	0	0	0	0
c2_14779	1	86887703	4	4	4	4	4	4	4	4	4	4	3	4	4	4	4	2	4	4	4	4	4	4	4	4	3	2	4	4	4	2	2	4	4	4	4	4	4	4	4	4	4	4	4	2	4	4	4
c1_4803	1	86942383	2	3	3	1	2	2	2	3	3	3	2	3	1	4	4	1	2	2	2	4	4	4	3	3	3	2	3	2	3	2	2	3	4	3	2	3	2	2	2	2	4	2	3	2	4	2	4
c2_14809	1	87030691	1	0	0	0	0	0	0	0	0	0	0	0	0	0	0	0	0	0	0	0	0	0	0	0	0	0	0	0	0	0	0	0	0	0	0	0	0	0	0	0	0	0	0	0	0	0	0
c2_14827	1	87096729	2	1	1	2	1	1	1	1	1	1	2	1	2	1	1	2	1	1	1	1	1	1	1	1	2	2	1	1	1	2	2	1	1	1	1	1	1	1	1	1	1	1	1	2	2	2	1
c2_14838	1	87161066	3	4	4	4	4	4	4	4	4	4	4	4	4	4	4	4	4	4	4	4	4	4	4	4	4	4	4	4	4	4	4	4	4	4	4	4	4	4	4	4	4	4	4	4	4	4	4
c2_14840	1	87161681	3	4	4	4	4	4	4	4	4	4	4	4	4	4	4	4	4	4	4	4	4	4	4	4	4	4	4	4	4	4	4	4	4	4	4	4	4	4	4	4	4	4	4	4	4	4	4
c2_14841	1	87161795	1	0	1	1	1	1	1	1	1	2	2	2	0	2	NA	0	2	2	2	3	NA	2	1	2	1	1	1	0	2	1	1	1	4	2	1	1	0	0	1	0	2	1	1	1	1	1	2
c2_14843	1	87180917	1	0	0	0	0	0	0	0	0	0	0	0	0	0	0	0	0	0	0	0	0	0	0	0	0	0	0	0	0	0	0	0	0	0	0	0	0	0	0	0	0	0	0	0	0	0	0
c2_14848	1	87196723	2	2	2	3	2	2	2	2	2	1	2	1	4	0	0	3	2	2	2	0	0	1	2	1	2	3	2	2	0	3	3	1	0	0	1	2	0	4	2	0	0	3	2	3	1	2	0
c2_14903	1	87322718	2	4	2	3	3	3	3	3	3	2	2	3	4	1	1	3	3	3	3	3	2	3	4	2	2	3	3	2	1	3	3	3	2	2	2	2	2	4	3	2	3	4	4	3	2	3	1
c2_37836	1	87392925	1	0	0	0	0	0	0	0	0	0	0	0	0	0	0	0	0	0	0	0	0	0	0	0	0	0	0	0	0	0	0	0	0	0	0	0	0	0	0	0	0	0	0	0	0	0	0
c2_37820	1	87463611	3	4	4	4	4	4	4	4	4	4	4	4	4	4	4	4	4	4	4	4	4	4	4	4	4	4	4	4	4	4	4	4	4	4	4	4	4	4	4	4	4	4	4	4	4	4	4
c1_11288	1	87558284	2	2	3	3	3	3	3	2	2	4	2	4	3	3	3	4	3	3	3	3	3	3	3	4	3	3	2	2	4	3	3	4	3	3	4	2	4	3	3	4	4	3	3	3	3	4	3
c2_37794	1	87600773	4	4	4	4	4	4	4	4	4	2	4	4	4	3	3	4	4	4	4	4	4	4	4	2	4	4	4	4	4	4	4	4	4	4	4	4	4	4	4	4	4	4	4	4	4	4	3
c1_11308	1	87663628	0	1	0	0	0	0	0	0	0	0	1	1	0	0	0	2	0	0	0	0	0	NA	1	0	2	2	0	0	1	2	2	1	2	1	1	0	0	0	0	0	1	1	1	2	0	2	0
c2_37850	1	87731694	0	1	0	1	0	0	0	0	0	0	1	0	1	0	0	2	0	0	0	0	0	0	0	0	2	2	0	0	0	2	2	0	0	0	0	0	0	0	0	0	0	0	0	2	1	2	0
c2_37816	1	87746117	3	3	3	3	3	3	3	3	3	3	3	1	2	2	2	1	4	4	4	0	4	1	2	3	1	2	3	3	1	2	2	1	2	1	2	3	1	4	3	1	0	3	2	2	1	0	2
c1_11290	1	87749782	2	3	1	1	1	1	1	1	1	1	1	3	2	2	2	3	0	0	0	4	3	3	2	1	3	2	1	2	4	2	2	3	3	3	3	1	4	0	1	4	4	1	2	2	3	4	2
c1_9416	1	87834851	2	2	2	2	1	1	1	1	1	2	NA	2	2	2	2	1	0	0	0	2	2	2	2	2	0	0	1	2	2	0	0	2	2	2	2	2	2	0	1	2	2	2	2	0	2	2	2
c1_9428	1	87944567	0	1	0	1	0	0	0	0	0	0	1	1	1	0	0	2	0	0	0	0	0	0	1	0	2	2	0	0	1	2	2	1	2	1	1	0	0	0	0	0	1	1	1	2	1	3	0
c2_31042	1	87982085	2	1	1	1	2	2	2	0	0	0	1	1	1	0	0	1	1	1	1	0	0	0	1	0	0	0	0	0	0	0	0	0	0	0	1	1	0	1	2	0	0	1	1	0	0	0	0
c1_9434	1	88022361	4	4	4	4	4	4	4	4	4	4	4	4	4	4	4	3	4	4	4	4	4	4	4	4	4	3	4	4	4	3	3	4	4	4	4	4	4	4	4	4	4	4	4	3	4	4	4
c2_54344	1	88127428	2	2	3	2	2	2	2	4	4	4	2	2	2	4	4	1	3	3	3	4	3	3	2	4	2	2	4	4	3	2	2	3	1	3	2	3	4	3	2	4	3	2	2	2	3	1	4
c2_56309	1	88173638	4	4	4	4	4	4	4	4	4	4	3	4	4	4	4	2	4	4	4	4	4	4	4	4	2	2	4	4	4	2	2	4	4	4	4	4	4	4	4	4	4	4	4	2	4	4	4
c1_9413	1	88294149	2	3	2	1	1	1	1	1	1	3	2	3	2	2	2	3	0	0	0	2	3	2	2	3	2	2	1	0	2	2	2	3	3	3	3	1	2	0	1	2	4	1	2	2	2	4	2
c2_30973	1	88322772	1	1	1	1	0	0	0	1	1	2	2	3	3	2	2	2	0	0	0	1	2	1	2	2	2	2	1	3	2	2	2	2	2	2	4	2	2	2	0	2	1	2	2	2	1	3	2
c1_9406	1	88347389	4	4	4	4	4	4	4	4	4	4	3	4	4	4	4	2	4	4	4	4	4	4	4	4	2	2	4	4	4	3	2	4	4	4	4	4	4	4	4	4	4	4	4	2	4	4	4
c2_30963	1	88362869	1	1	2	3	3	3	3	3	3	4	2	4	4	3	3	3	3	3	3	4	1	4	4	4	3	3	3	2	3	3	3	4	4	3	4	3	4	4	3	4	3	4	4	3	3	3	3
c1_9397	1	88409494	1	1	1	1	0	0	0	0	0	0	2	2	1	0	0	2	0	0	0	0	0	1	1	0	2	2	0	0	1	2	2	1	3	1	1	0	0	0	0	0	0	1	1	2	1	2	0
c1_9392	1	88434918	0	0	0	0	0	0	0	0	0	0	1	0	0	0	0	2	0	0	0	0	0	0	0	0	2	2	0	0	0	2	2	0	0	0	0	0	0	0	0	0	0	0	0	2	0	0	0
c2_30960	1	88451543	0	0	0	0	0	0	0	0	0	0	1	0	0	0	0	2	0	0	0	0	0	0	0	0	2	2	0	0	0	2	2	0	0	0	0	0	0	0	0	0	0	0	0	2	0	0	0
c2_30959	1	88451740	4	4	4	4	4	4	4	4	4	4	3	4	4	4	4	2	4	4	4	4	4	4	4	4	2	2	4	4	4	2	2	4	4	4	4	4	4	4	4	4	4	4	4	2	4	4	4
c2_30957	1	88451789	0	0	0	0	0	0	0	0	0	0	1	1	0	0	0	2	0	0	0	0	0	NA	1	0	2	NA	0	0	1	2	2	1	1	1	1	0	0	0	0	0	0	1	1	1	0	0	0
c2_30956	1	88451932	4	1	4	3	NA	2	2	3	3	4	4	3	1	3	3	3	3	3	3	2	3	2	2	4	4	4	3	1	3	4	4	4	4	4	3	2	NA	1	NA	2	4	2	2	4	4	4	3
c1_9386	1	88471573	1	4	1	2	2	2	2	1	1	0	2	3	4	1	1	3	1	1	1	2	1	2	3	0	2	2	1	3	2	2	2	0	4	0	3	2	2	3	2	2	0	3	3	2	1	2	1
c2_31066	1	88535784	0	0	0	0	0	0	0	0	0	0	1	0	0	0	0	2	0	0	0	0	0	0	0	0	2	2	0	0	0	2	2	0	0	0	0	0	0	0	0	0	0	0	0	2	0	0	0
c1_9385	1	88583876	3	4	3	4	4	4	4	4	4	4	3	4	4	4	4	1	4	4	4	4	4	4	4	4	2	2	4	4	3	2	2	4	4	4	4	4	4	4	4	4	3	4	4	2	4	3	4
c1_14281	2	290590	0	0	0	0	0	0	0	0	0	0	0	0	0	0	0	0	0	0	0	0	0	0	0	0	0	0	0	0	0	0	0	0	0	0	0	0	0	0	0	0	0	0	0	0	0	0	0
c2_806	2	566872	0	0	0	0	0	0	0	0	0	0	0	0	0	1	1	0	0	0	0	0	0	0	0	0	1	0	0	0	0	0	0	0	1	0	0	0	0	0	0	0	0	0	0	0	0	0	1
c2_805	2	566944	0	0	0	0	0	0	0	0	0	0	0	0	0	1	1	0	0	0	0	0	0	0	0	0	0	0	0	0	0	0	0	0	0	0	0	0	0	0	0	0	0	0	0	0	0	0	1
c2_804	2	568405	4	3	4	4	4	4	4	4	4	4	4	4	4	4	4	3	4	4	4	4	4	NA	3	4	4	3	4	4	4	3	3	4	4	4	4	4	4	4	4	4	4	4	3	3	4	3	4
c2_803	2	572207	4	4	4	3	4	4	4	4	4	4	4	4	3	3	3	4	4	4	4	4	4	4	4	4	3	4	4	4	4	4	4	4	4	4	4	4	4	4	4	4	4	4	4	4	4	4	3
c2_32244	2	688306	0	1	0	0	0	0	0	0	0	0	0	0	0	1	1	1	0	0	0	0	0	0	1	0	1	1	0	0	0	1	1	0	0	0	0	0	0	0	0	0	0	0	1	1	0	1	1
c2_32253	2	697423	0	1	0	0	0	0	0	0	0	0	0	0	0	1	1	1	0	0	0	0	0	0	1	0	1	1	0	0	0	1	1	0	0	0	0	0	0	0	0	0	0	0	1	1	0	1	1
c2_32254	2	697523	4	4	4	4	4	4	4	4	4	4	4	4	4	3	3	4	4	4	4	4	4	4	4	4	3	4	4	4	4	4	4	4	4	4	4	4	4	4	4	4	4	4	4	4	4	4	3
c2_32257	2	803194	4	3	4	4	4	4	4	4	4	4	4	4	4	3	3	3	4	4	4	4	4	3	3	4	3	3	4	4	4	3	3	4	3	4	4	4	4	4	4	4	4	4	3	3	4	4	3
c2_6641	2	916895	4	4	4	4	4	4	4	4	4	4	4	4	4	4	4	4	4	4	4	4	4	4	4	4	4	4	4	4	4	4	4	4	4	4	4	4	4	4	4	4	4	4	4	4	4	4	4
c2_779	2	1064538	4	NA	4	4	4	4	4	4	4	4	4	4	4	4	4	4	4	4	4	4	4	4	4	4	4	4	4	4	4	4	4	4	3	4	4	4	4	4	4	4	4	4	4	4	4	4	4
c1_239	2	1064732	4	4	4	4	4	4	4	4	4	4	4	4	4	3	3	4	4	4	4	4	4	4	4	4	4	4	4	4	4	4	4	4	4	4	4	4	4	4	4	4	4	4	4	4	4	4	3
c1_15974	2	1850034	3	4	4	4	3	3	3	4	4	3	4	4	4	4	4	4	3	3	3	3	4	3	4	3	2	4	4	4	3	4	4	3	4	4	4	3	4	3	3	4	4	4	4	4	3	3	4
c1_15973	2	1850082	4	2	4	3	2	2	2	3	3	3	4	1	2	1	1	2	3	3	3	3	4	3	3	3	3	4	3	3	2	4	4	3	1	3	3	3	2	3	2	2	2	3	3	4	2	3	1
c2_17428	2	2068020	2	2	1	1	2	2	2	0	0	1	1	2	1	1	1	1	NA	2	2	1	1	1	2	1	0	3	0	1	3	3	3	2	2	0	1	2	1	1	2	1	2	2	2	3	2	4	1
c2_32413	2	2260102	0	1	0	0	1	1	1	0	0	2	1	0	0	1	1	1	0	0	0	0	1	0	1	2	0	1	0	0	0	1	1	0	0	0	0	1	1	1	1	1	0	0	1	1	0	0	1
c1_14280	2	2905932	4	4	4	3	4	4	4	4	4	3	4	3	3	3	3	3	4	4	4	1	3	2	4	3	4	4	4	4	4	4	4	3	3	4	4	4	4	4	4	4	4	4	4	4	4	3	3
c2_48199	2	2906054	2	4	2	4	4	4	4	4	4	4	3	4	4	4	4	4	4	4	4	4	4	4	4	4	4	2	4	4	4	2	2	4	3	4	4	4	4	4	4	4	4	4	4	2	4	4	4
c2_48195	2	2906866	4	3	3	2	1	1	1	3	3	1	4	3	1	2	2	1	3	3	3	1	2	2	2	1	3	3	3	1	4	3	3	NA	3	4	3	2	3	2	1	3	3	2	2	3	3	2	2
c2_48194	2	2906948	4	2	4	4	4	4	4	4	4	4	4	2	3	4	4	4	3	3	3	4	2	NA	3	4	4	4	4	4	2	4	4	3	4	4	4	3	4	3	4	4	4	3	3	4	4	3	4
c2_23188	2	3102046	3	2	4	4	4	4	4	3	3	3	4	4	4	4	4	3	4	4	4	2	4	3	4	3	4	3	3	3	4	3	3	3	2	3	4	3	2	4	4	2	3	3	4	3	4	4	4
c2_4366	2	3747968	3	4	4	3	3	3	3	3	3	2	3	4	4	3	3	4	4	4	4	3	3	NA	4	2	3	4	3	3	4	4	4	4	4	4	4	4	4	4	NA	4	4	4	4	4	3	4	3
c2_42127	2	3936930	4	3	3	4	4	4	4	4	4	4	2	4	4	3	3	4	4	4	4	4	4	4	4	4	3	4	4	3	4	4	4	4	4	3	3	4	4	4	4	4	4	4	4	4	4	4	3
c2_25896	2	4002479	2	1	2	1	0	0	0	2	2	1	2	1	0	2	2	1	1	1	1	2	1	2	1	1	2	1	2	2	1	1	NA	NA	0	3	2	1	2	0	0	2	2	1	1	1	1	0	2
c2_25897	2	4002605	4	3	4	4	4	4	4	3	3	4	4	3	4	3	3	3	4	4	4	3	3	3	3	4	4	3	3	3	4	3	3	4	4	3	4	4	4	4	4	4	3	3	3	3	4	4	3
c2_7549	2	4048074	4	1	2	2	2	2	2	1	1	3	3	3	3	3	3	0	0	0	0	1	1	1	1	3	NA	1	1	0	0	1	1	1	4	1	2	2	0	2	2	0	1	2	1	1	1	2	3
c2_7555	2	4056869	4	4	4	4	4	4	4	4	4	3	4	2	4	4	4	4	4	4	4	4	4	4	4	3	3	4	4	4	4	4	4	4	4	4	3	4	4	4	4	4	4	4	4	4	4	4	4
c2_7556	2	4056967	0	0	0	0	0	0	0	0	0	2	0	2	0	0	0	0	0	0	0	0	0	0	0	2	2	0	0	0	0	0	0	0	0	0	0	0	0	0	0	0	0	0	0	0	0	0	0
c2_7557	2	4056974	0	0	0	0	0	0	0	0	0	1	0	1	0	0	0	0	0	0	0	0	0	0	0	1	1	0	0	0	0	0	0	0	0	0	0	0	0	0	0	0	0	0	0	0	0	0	0
c2_7558	2	4057618	4	4	4	4	4	4	4	4	4	4	4	NA	4	4	4	4	4	4	4	4	4	4	4	4	4	4	4	4	4	4	4	4	4	4	NA	4	4	4	4	4	4	4	4	4	4	4	4
c2_7559	2	4057648	0	0	0	0	0	0	0	0	0	1	0	2	0	0	0	0	0	0	0	0	0	0	0	1	1	0	0	0	0	0	0	0	0	0	1	0	0	0	0	0	0	0	0	0	0	0	0
c2_7560	2	4059045	4	4	4	4	4	4	4	4	4	3	4	3	4	4	4	4	4	4	4	4	4	4	4	3	3	4	4	4	4	4	4	4	4	4	4	4	4	4	4	4	4	4	4	4	4	4	4
c2_7565	2	4068249	3	NA	3	3	3	3	3	4	4	3	1	3	2	2	2	4	4	4	4	3	3	3	3	3	4	3	4	4	4	3	3	4	2	4	4	3	4	3	3	4	4	2	3	3	4	3	2
c2_4372	2	4194794	3	3	3	3	2	2	2	4	4	2	2	1	3	2	2	3	2	2	2	3	4	3	2	2	2	2	4	3	1	2	2	3	1	4	3	3	3	2	2	3	3	3	2	2	2	1	2
c1_1504	2	4479389	1	0	0	0	0	0	0	0	0	2	1	0	0	1	1	0	0	0	0	0	0	0	0	2	1	0	0	0	0	0	0	0	0	0	0	0	0	0	0	0	0	0	0	0	0	0	1
c2_47197	2	4707401	0	0	0	0	0	0	0	0	0	0	0	0	0	0	0	0	0	0	0	0	0	0	0	0	0	0	0	0	0	0	0	0	1	0	0	0	0	0	0	0	0	0	0	0	0	0	0
c2_47199	2	4707638	0	2	1	2	0	0	0	1	1	0	1	0	2	0	0	1	0	0	0	2	0	1	0	0	1	1	1	2	2	1	1	1	0	1	0	2	1	1	0	1	1	1	0	1	1	0	0
c2_47200	2	4707763	1	2	1	2	0	0	0	1	1	1	2	0	2	1	1	1	0	0	0	2	0	1	0	1	2	2	1	2	2	2	2	1	2	1	0	2	2	1	0	2	1	1	0	2	1	0	1
c2_35697	2	4732560	3	4	4	4	4	4	4	4	4	3	3	4	4	4	4	4	4	4	4	4	4	4	4	3	3	4	4	4	4	4	4	4	4	4	4	4	4	4	4	4	4	4	4	4	4	4	4
c2_4344	2	4885093	1	1	0	0	0	0	0	0	0	2	1	0	0	1	1	1	0	0	0	0	0	NA	1	2	1	1	0	0	0	1	1	0	0	0	0	0	0	0	0	0	0	0	1	1	0	1	1
c2_4354	2	5159301	3	4	4	4	4	4	4	4	4	2	3	4	4	3	3	4	4	4	4	4	4	4	4	2	3	4	4	4	4	4	4	4	4	4	4	4	4	4	4	4	4	4	4	4	4	4	3
c2_4358	2	5355128	1	NA	1	1	2	2	2	0	0	2	2	3	1	2	2	1	2	2	2	1	0	2	2	NA	2	2	0	1	3	2	2	1	3	0	1	1	1	2	2	1	1	1	2	2	2	3	2
c2_48725	2	5510774	3	4	4	4	4	4	4	4	4	2	3	4	4	3	3	4	4	4	4	4	4	4	4	2	3	4	4	4	4	4	4	4	4	4	4	4	4	4	4	4	4	4	4	4	4	4	3
c2_48734	2	5552574	1	2	2	1	1	1	1	2	2	1	1	1	2	0	0	1	1	1	1	1	2	1	1	1	0	1	2	1	1	1	1	2	1	4	3	2	1	1	1	1	NA	3	1	1	0	1	0
c2_11584	2	6068801	1	0	0	1	0	0	0	1	1	1	1	0	1	0	0	2	1	1	1	1	0	1	1	1	1	1	1	1	0	1	1	1	0	0	0	1	1	1	0	1	1	0	1	1	1	0	0
c1_3750	2	6090074	0	0	0	0	0	0	0	0	0	0	0	0	0	1	1	0	0	0	0	0	0	0	0	0	1	0	0	0	0	0	0	0	0	0	0	0	0	0	0	0	0	0	0	0	0	0	1
c2_11590	2	6646800	3	4	4	4	4	4	4	4	4	2	3	4	4	4	4	4	4	4	4	4	4	4	4	2	4	4	4	4	4	4	4	4	4	4	4	4	4	4	4	4	4	4	4	4	4	4	4
c1_3746	2	7050595	3	4	4	4	4	4	4	4	4	2	3	NA	4	3	3	4	4	4	4	4	4	4	4	2	3	4	4	4	3	4	4	4	4	4	3	4	3	4	4	3	4	4	4	4	4	4	3
c1_3747	2	7050714	4	4	4	4	4	4	4	4	4	4	4	4	4	3	3	4	4	4	4	4	4	4	4	4	3	4	4	4	4	4	4	4	4	4	4	4	4	4	4	4	4	4	4	4	4	4	3
c2_32262	2	7426870	4	4	4	4	4	4	4	4	4	4	4	4	4	4	4	4	4	4	4	4	4	4	4	4	3	4	4	4	4	4	4	4	4	4	4	4	4	4	4	4	4	4	4	4	4	4	4
c1_1539	2	7830631	3	4	4	4	4	4	4	4	4	2	2	4	4	4	4	4	4	4	4	4	4	4	4	2	2	4	4	4	4	4	4	4	4	4	4	4	4	4	4	4	4	4	4	4	4	4	4
c2_4503	2	8181481	0	0	0	0	0	0	0	0	0	0	0	0	0	1	1	0	0	0	0	0	0	0	0	0	1	0	0	0	0	0	0	0	0	0	0	0	0	0	0	0	0	0	0	0	0	0	1
c2_4505	2	8202528	1	0	1	2	2	2	2	2	2	1	0	1	1	2	2	2	2	2	2	3	0	2	1	1	2	1	2	2	3	1	1	2	0	0	1	2	2	2	2	2	1	0	1	1	3	0	2
c2_4515	2	8246208	3	4	4	4	4	4	4	4	4	2	2	4	4	3	3	4	4	4	4	4	4	4	4	2	2	4	4	4	4	4	4	4	3	4	4	4	4	4	4	4	4	4	4	4	4	4	3
c2_14690	2	8398866	4	4	4	4	4	4	4	4	4	4	4	4	4	3	3	4	4	4	4	4	4	4	4	4	4	4	4	4	4	4	4	4	4	4	4	4	4	4	4	4	4	4	4	4	4	4	3
c2_14648	2	8799527	0	0	0	0	0	0	0	0	0	0	0	0	0	1	1	0	0	0	0	0	0	0	0	0	1	0	0	0	0	0	0	0	0	0	0	0	0	0	0	0	0	0	0	0	0	0	1
c1_4792	2	8802885	4	3	4	4	4	4	4	4	4	4	4	4	4	4	4	3	4	4	4	4	4	NA	3	4	4	3	4	4	4	3	3	4	4	4	4	4	4	4	4	4	4	4	3	3	4	3	4
c1_15873	2	9296652	0	1	0	0	0	0	0	0	0	0	0	0	0	0	0	1	0	0	0	0	0	NA	1	0	0	1	0	0	0	1	1	0	0	0	0	0	0	0	0	0	0	0	1	1	0	1	0
c1_4789	2	9329409	3	3	4	4	4	4	4	4	4	2	2	4	4	4	4	3	4	4	4	4	4	4	3	2	3	3	4	4	4	3	3	4	3	4	4	4	4	4	4	4	4	4	3	3	4	3	4
c2_46464	2	9767640	0	0	0	0	0	0	0	0	0	0	0	0	0	1	1	0	0	0	0	0	0	0	0	0	1	0	0	0	0	0	0	0	0	0	0	0	0	0	0	0	0	0	0	0	0	0	1
c2_785	2	11020073	0	1	0	0	0	0	0	0	0	0	0	0	0	0	0	1	0	0	0	0	0	NA	1	0	0	1	0	0	0	1	1	0	0	0	0	0	0	0	0	0	0	0	1	1	0	1	0
c2_784	2	11058949	4	3	4	4	4	4	4	4	4	4	4	4	4	3	3	3	4	4	4	4	4	4	3	4	3	3	4	4	4	3	3	4	4	4	4	4	4	4	4	4	4	4	3	3	4	3	3
c2_765	2	11867942	0	0	0	0	0	0	0	0	0	0	0	0	0	1	1	0	0	0	0	0	0	0	0	0	0	0	0	0	0	0	0	0	0	0	0	0	0	0	0	0	0	0	0	0	0	0	1
c1_233	2	12004053	4	4	4	4	4	4	4	4	4	4	4	4	4	3	3	4	4	4	4	4	4	4	4	4	4	4	4	4	4	4	4	4	4	4	4	4	4	4	4	4	4	4	4	4	4	4	3
c2_736	2	12188316	0	0	0	0	0	0	0	0	0	0	0	0	0	1	1	0	0	0	0	0	0	0	0	0	0	0	0	0	0	0	0	0	0	0	0	0	0	0	0	0	0	0	0	0	0	0	1
c2_735	2	12188474	4	3	4	4	4	4	4	4	4	4	4	4	4	3	3	3	4	4	4	4	4	NA	3	4	4	3	4	4	4	3	3	4	4	4	4	4	4	4	4	4	4	4	3	3	4	3	3
c2_730	2	12188989	4	4	4	3	4	4	4	3	3	3	4	4	3	4	4	3	3	3	3	3	4	NA	2	3	4	4	3	3	4	4	4	3	4	4	4	3	3	3	4	3	3	4	2	4	3	3	4
c2_816	2	12504800	0	2	0	0	0	0	0	0	0	0	0	0	0	0	0	1	0	0	0	0	0	1	1	0	0	1	0	0	0	1	1	0	0	0	0	0	0	0	0	0	0	0	1	1	0	NA	0
c2_813	2	12538232	4	4	4	4	4	4	4	4	4	4	4	4	4	3	3	4	4	4	4	4	4	4	4	4	4	4	4	4	4	4	4	4	4	4	4	4	4	4	4	4	4	4	4	4	4	4	3
c2_811	2	12644320	0	1	0	0	0	0	0	0	0	0	0	0	0	1	1	1	0	0	0	0	0	NA	1	0	1	1	0	0	0	1	1	0	1	0	0	0	0	0	0	0	0	0	1	1	0	1	1
c2_791	2	12949976	4	3	4	4	4	4	4	4	4	4	4	4	4	3	3	3	4	4	4	4	4	NA	3	4	3	3	4	4	4	3	3	4	3	4	4	4	4	4	4	4	4	4	3	3	4	3	3
c2_32239	2	14041901	4	4	4	4	4	4	4	4	4	4	4	4	4	3	3	4	4	4	4	4	4	4	4	4	3	4	4	4	4	4	4	4	3	4	4	4	4	4	4	4	4	4	4	4	4	4	3
c1_5228	2	14350758	3	4	2	2	3	3	3	2	2	1	1	1	1	4	4	3	2	2	2	3	3	3	3	1	4	2	2	1	3	2	2	2	2	1	2	2	2	3	3	2	2	1	3	2	4	3	4
c2_16347	2	14356628	1	0	0	0	2	2	2	0	0	0	1	1	0	1	1	1	1	1	1	1	1	1	0	0	2	0	0	0	2	0	0	1	0	0	1	1	1	2	2	1	1	1	0	0	2	2	1
c2_16350	2	14356716	0	0	0	0	0	0	0	0	0	0	0	0	0	0	0	0	0	0	0	0	0	0	0	0	1	0	0	0	0	0	0	0	0	0	0	0	0	0	0	0	0	0	0	0	0	0	0
c2_54473	2	15060346	3	1	3	3	2	2	2	4	4	4	2	1	3	1	1	2	3	3	3	3	3	3	3	4	1	2	4	2	1	2	2	3	1	4	3	3	2	2	2	2	3	3	3	2	2	2	1
c2_16362	2	15157259	0	1	0	0	0	0	0	0	0	0	0	0	0	1	1	1	0	0	0	0	0	NA	1	0	1	1	0	0	0	1	1	0	1	0	0	0	0	0	0	0	0	0	1	1	0	0	1
c2_41887	2	15292958	4	3	4	4	4	4	4	4	4	4	4	4	4	4	4	3	4	4	4	4	4	NA	3	4	3	3	4	4	4	3	3	4	4	4	4	4	4	4	4	4	4	4	3	3	4	4	4
c2_41875	2	15518723	4	3	4	4	4	4	4	4	4	4	4	4	4	4	4	3	4	4	4	4	4	4	3	4	3	3	4	4	4	3	3	4	3	4	4	4	4	4	4	4	4	4	3	3	4	4	4
c2_41874	2	15518745	0	0	0	0	0	0	0	0	0	0	0	0	0	0	0	0	0	0	0	0	0	0	0	0	0	0	0	0	0	0	0	0	0	0	0	0	0	0	0	0	0	0	0	0	0	0	0
c2_41906	2	15695583	4	4	4	4	4	4	4	4	4	4	4	4	4	4	4	4	4	4	4	4	4	4	4	4	4	4	4	4	4	4	4	4	4	4	4	4	4	4	4	4	4	4	4	4	4	4	4
c2_41904	2	15695730	4	4	4	4	4	4	4	4	4	4	4	4	4	4	4	4	4	4	4	4	4	4	4	4	4	4	4	4	4	4	4	4	4	4	4	4	4	4	4	4	4	4	4	4	4	4	4
c2_30952	2	15747087	0	0	0	0	0	0	0	0	0	0	0	0	0	0	0	0	0	0	0	0	0	0	0	0	1	0	0	0	0	0	0	0	0	0	0	0	0	0	0	0	0	0	0	0	0	0	0
c2_30950	2	15758653	4	4	4	4	4	4	4	4	4	4	4	4	4	4	4	4	4	4	4	4	4	4	4	4	4	4	4	4	4	4	4	4	4	4	4	4	4	4	4	4	4	4	4	4	4	4	4
c2_30940	2	16034562	4	4	4	4	4	4	4	4	4	4	4	4	4	4	4	4	4	4	4	4	4	4	4	4	4	4	4	4	4	4	4	4	4	4	4	4	4	4	4	4	4	4	4	4	4	4	4
c2_30937	2	16050745	4	4	4	4	4	4	4	4	4	4	4	4	4	4	4	4	4	4	4	4	4	4	4	4	3	4	4	4	4	4	4	4	4	4	4	4	4	4	4	4	4	4	4	4	4	4	4
c2_2943	2	17206059	1	0	0	0	0	0	0	0	0	0	0	0	0	0	0	0	0	0	0	0	0	0	0	0	1	0	0	0	0	0	0	0	0	0	0	0	0	0	0	0	0	0	0	0	0	0	0
c2_2946	2	17206417	3	4	4	4	4	4	4	4	4	4	4	4	4	4	4	4	4	4	4	4	4	4	4	4	3	4	4	4	4	4	4	4	4	4	4	4	4	4	4	4	4	4	4	4	4	4	4
c1_868	2	17236308	0	0	0	0	0	0	0	0	0	1	0	0	0	0	0	0	0	0	0	0	0	0	0	1	0	0	0	0	0	0	0	0	0	0	0	0	0	0	0	0	0	0	0	0	0	0	0
c2_49068	2	17379552	4	4	4	4	4	4	4	4	4	3	4	4	4	4	4	4	4	4	4	4	4	4	4	3	4	4	4	4	4	4	4	4	4	4	4	4	4	4	4	4	4	4	4	4	4	4	4
c2_41124	2	17834472	3	4	4	4	4	4	4	4	4	3	4	4	4	4	4	4	4	4	4	4	4	4	4	3	4	4	4	4	4	4	4	4	4	4	4	4	4	4	4	4	4	4	4	4	4	4	4
c2_41108	2	18042076	3	1	4	4	3	3	3	3	3	1	3	4	3	4	4	2	3	3	3	3	3	2	NA	1	2	3	3	4	4	3	3	3	3	4	4	3	3	3	3	3	3	4	2	3	3	4	4
c1_15975	2	18499853	3	4	4	4	4	4	4	4	4	3	4	4	4	4	4	4	4	4	4	4	4	4	4	3	4	4	4	4	4	4	4	4	4	4	4	4	4	4	4	4	4	4	4	4	4	4	4
c2_54863	2	18520191	0	0	0	1	1	1	1	1	1	1	0	2	2	1	1	1	1	1	1	1	0	1	1	1	1	0	1	1	2	0	0	1	1	1	1	1	2	1	1	2	1	0	1	0	1	0	1
c1_9120	2	18883765	1	0	0	1	1	1	1	1	1	1	0	2	2	2	2	1	1	1	1	NA	1	NA	2	1	2	0	1	1	1	0	0	1	0	0	0	1	1	1	1	1	1	0	2	0	1	1	2
c2_30156	2	19537381	1	0	0	0	0	0	0	0	0	1	0	0	0	0	0	0	0	0	0	0	0	0	0	1	0	0	0	0	0	0	0	0	0	0	0	0	0	0	0	0	0	0	0	0	0	0	0
c2_30157	2	19537424	4	4	4	4	4	4	4	4	4	4	4	4	4	4	4	4	4	4	4	4	4	4	4	4	3	4	4	4	4	4	4	4	4	4	4	4	4	4	4	4	4	4	4	4	4	4	4
c2_30158	2	19537468	1	0	0	0	0	0	0	0	0	1	0	0	0	0	0	0	0	0	0	0	0	0	0	1	0	0	0	0	0	0	0	0	0	0	0	0	0	0	0	0	0	0	0	0	0	0	0
c2_30159	2	19537734	4	4	4	4	4	4	4	4	4	4	4	4	4	4	4	4	4	4	4	4	4	4	4	4	4	4	4	4	4	4	4	4	4	4	4	4	4	4	4	4	4	4	4	4	4	4	4
c2_30160	2	19538764	1	0	0	1	1	1	1	0	0	0	1	1	1	0	0	0	1	1	1	1	0	0	0	0	2	0	0	1	2	0	0	1	0	0	0	1	0	1	1	0	0	0	0	0	1	1	0
c2_30164	2	19580609	0	1	0	0	0	0	0	0	0	1	1	0	0	0	0	1	0	0	0	0	0	NA	1	1	0	1	0	0	0	1	1	0	0	0	0	0	0	0	0	0	0	0	1	1	0	0	0
c2_30171	2	19605917	0	0	0	0	0	0	0	0	0	0	0	0	0	0	0	0	0	0	0	0	0	0	0	0	1	0	0	0	0	0	0	0	0	0	0	0	0	0	0	0	0	0	0	0	0	0	0
c2_47765	2	19874372	1	0	0	0	0	0	0	0	0	1	0	0	0	0	0	0	0	0	0	0	0	0	0	1	0	0	0	0	0	0	0	0	0	0	0	0	0	0	0	0	0	0	0	0	0	0	0
c2_55863	2	19963833	2	0	0	1	1	1	1	0	0	1	1	1	1	0	0	0	1	1	1	1	0	1	0	1	2	0	0	1	2	0	0	1	0	0	0	1	0	1	1	0	0	0	0	0	1	1	0
c2_47760	2	20034673	4	4	4	4	4	4	4	4	4	4	4	4	4	4	4	4	4	4	4	4	4	4	4	4	3	4	4	4	4	4	4	4	4	4	4	4	4	4	4	4	4	4	4	4	4	4	4
c2_17387	2	20193466	0	0	0	0	1	1	1	1	1	1	0	0	1	0	0	1	1	1	1	0	1	NA	1	1	1	0	1	0	0	0	0	1	0	0	0	1	1	1	1	1	1	0	1	0	1	0	0
c2_17400	2	20235232	1	0	0	0	1	1	1	0	0	1	1	0	0	0	0	0	1	1	1	1	0	1	0	1	2	0	0	0	1	0	0	1	0	0	0	1	0	1	1	0	0	0	0	0	1	1	0
c1_16708	2	20355744	2	2	2	NA	3	3	3	3	3	NA	3	4	4	3	3	4	4	4	4	2	4	3	4	NA	NA	4	3	3	3	4	4	4	4	4	4	4	3	4	3	3	4	4	4	4	3	4	3
c1_5732	2	20476838	1	0	0	0	0	0	0	0	0	1	0	0	0	0	0	0	0	0	0	0	0	0	0	1	0	0	0	0	0	0	0	0	0	0	0	0	0	0	0	0	0	0	0	0	0	0	0
c2_17415	2	20497672	4	NA	4	4	3	3	3	4	4	4	4	4	4	2	2	4	4	4	4	4	2	4	4	4	4	4	4	4	4	4	4	4	4	4	4	4	4	4	NA	4	3	3	4	4	3	3	2
c2_17424	2	20681182	1	1	0	1	0	0	0	0	0	1	1	1	1	0	0	1	0	0	0	0	0	NA	1	1	0	1	0	1	1	1	1	0	0	0	0	0	0	0	0	0	0	0	1	1	0	0	0
c2_17427	2	20681291	3	3	4	3	4	4	4	4	4	3	3	3	3	4	4	3	4	4	4	4	4	NA	3	3	4	3	4	3	3	3	3	4	4	4	4	4	4	4	4	4	4	4	3	3	4	4	4
c1_5739	2	20681610	3	3	4	3	4	4	4	4	4	3	3	3	3	4	4	3	4	4	4	4	4	4	3	3	4	NA	4	3	NA	3	NA	4	4	4	4	4	4	4	4	4	4	4	3	NA	4	4	4
c1_5750	2	20767146	4	4	4	4	4	4	4	4	4	4	4	4	4	4	4	4	4	4	4	4	4	4	4	4	3	4	4	4	4	4	4	4	4	4	4	4	4	4	4	4	4	4	4	4	4	4	4
c2_17489	2	20838296	4	4	4	4	4	4	4	4	4	4	4	4	4	4	4	4	4	4	4	4	4	4	4	4	4	4	4	4	4	4	4	4	4	4	4	4	4	4	4	4	4	4	4	4	4	4	4
c2_17494	2	20848347	4	3	2	4	4	4	4	3	3	4	2	4	4	4	4	4	3	3	3	4	4	3	3	4	4	4	3	2	4	4	4	4	4	3	3	4	3	3	4	3	3	3	3	4	4	4	4
c2_40336	2	21205475	1	1	0	0	0	0	0	0	0	2	1	0	0	0	0	1	0	0	0	0	1	NA	1	2	0	1	0	0	0	1	1	0	0	0	0	0	0	0	0	0	0	0	1	1	0	0	0
c1_16286	2	21518196	4	4	4	4	4	4	4	4	4	4	4	4	4	4	4	4	4	4	4	4	4	4	4	4	3	4	4	4	4	4	4	4	4	4	4	4	4	4	4	4	4	4	4	4	4	4	4
c1_11344	2	21725617	2	2	2	3	3	3	3	4	4	4	4	3	2	3	3	4	4	4	4	3	3	3	4	4	4	2	4	4	4	2	2	4	3	3	2	4	4	4	3	4	3	3	4	2	3	3	3
c2_38007	2	21868107	3	4	4	4	4	4	4	4	4	4	4	4	4	4	4	4	4	4	4	4	4	4	4	4	3	4	4	4	4	4	4	4	4	4	4	4	4	4	4	4	4	4	4	4	4	4	4
c2_32381	2	22393286	3	0	4	4	3	3	NA	4	4	2	3	4	4	3	3	3	3	3	3	4	3	3	3	2	3	3	4	4	2	3	3	4	3	4	4	3	2	2	3	2	3	4	3	3	3	3	3
c1_9691	2	22417546	3	4	4	4	4	4	4	4	4	4	4	4	4	4	4	4	4	4	4	4	4	4	4	4	3	4	4	4	4	4	4	4	4	4	4	4	4	4	4	4	4	4	4	4	4	4	4
c2_32400	2	22419484	0	0	2	3	3	3	3	4	4	2	3	2	2	3	3	3	3	3	3	2	2	2	3	2	3	3	4	3	1	3	3	3	2	3	3	3	2	2	3	NA	3	4	3	3	3	3	3
c2_32406	2	22501415	2	1	0	1	1	1	1	0	0	1	1	1	1	1	1	1	0	0	0	0	1	0	1	1	1	1	0	1	1	1	1	0	0	0	0	1	1	2	1	1	0	0	1	1	0	0	1
c1_9695	2	22600527	3	3	2	NA	1	1	1	0	0	2	2	2	2	1	1	1	1	1	1	2	2	1	1	2	1	1	0	1	3	1	1	1	2	1	1	1	2	2	1	2	1	0	1	1	1	1	1
c2_32415	2	22602148	3	3	2	1	1	1	1	0	0	2	2	2	2	1	1	1	1	1	1	2	2	NA	1	2	1	1	0	1	3	1	1	1	2	1	1	1	2	2	1	2	1	0	1	1	1	1	1
c2_32440	2	22737101	3	3	4	3	3	3	3	4	4	2	3	3	3	3	3	3	4	4	4	4	4	4	3	2	4	3	4	3	3	3	3	4	4	4	4	3	3	2	3	3	4	4	3	3	4	4	3
c2_50885	2	22810921	2	1	2	0	1	1	1	0	0	2	1	1	1	1	1	1	0	0	0	2	1	2	1	2	0	1	0	0	0	1	1	1	1	1	1	1	1	1	1	1	0	0	1	1	0	0	1
c2_50878	2	22849535	0	1	0	0	1	1	1	0	0	2	1	0	0	1	1	1	0	0	0	0	0	0	1	2	0	1	0	0	0	1	1	0	0	0	0	1	1	1	1	1	0	0	1	1	0	0	1
c2_57247	2	23360573	4	1	4	2	2	2	2	2	2	3	3	4	4	1	1	2	2	2	2	2	1	NA	3	3	2	1	2	3	2	1	1	2	2	3	3	2	3	4	2	3	1	1	3	1	1	0	1
c2_39698	2	23414755	0	0	0	0	0	0	0	0	0	0	0	0	0	0	0	0	0	0	0	0	0	0	0	0	0	0	0	0	0	0	0	0	0	0	0	0	0	0	0	0	0	0	0	0	0	0	0
c2_39705	2	23426000	0	0	0	0	0	0	0	0	0	0	0	0	0	0	0	0	0	0	0	1	0	NA	0	0	0	0	0	0	0	0	0	0	0	0	0	0	0	0	0	0	0	0	0	0	0	0	0
c1_11124	2	23690363	0	1	0	0	1	1	1	0	0	0	0	0	0	0	0	1	0	0	0	0	0	NA	1	0	0	1	0	0	0	1	1	0	0	0	0	1	1	1	1	1	0	0	1	1	0	0	0
c2_37249	2	23800361	1	1	1	0	1	1	1	0	0	2	2	1	0	1	1	1	1	1	1	1	0	1	1	NA	1	1	0	0	1	1	1	0	1	1	1	1	1	1	1	1	1	0	1	1	1	1	1
c2_37256	2	23870636	0	NA	0	0	0	0	0	0	0	0	0	0	0	0	0	0	1	1	1	0	1	0	0	0	0	0	0	0	1	0	0	0	1	0	0	0	0	0	0	0	1	0	0	0	1	1	0
c2_33993	2	24184641	0	1	0	0	1	1	1	0	0	1	0	0	0	0	0	1	0	0	0	1	1	1	1	1	0	1	0	0	0	1	1	0	1	0	0	1	1	1	1	1	0	0	1	1	0	0	0
c2_33973	2	24187753	4	3	3	4	3	3	3	3	3	2	2	4	4	3	3	3	3	3	3	3	2	3	2	2	4	3	3	3	4	3	3	4	3	3	3	3	2	2	3	2	3	3	2	3	4	4	3
c2_53818	2	24744980	1	3	3	NA	2	2	2	2	2	3	4	4	4	1	1	3	4	4	4	3	2	3	4	3	2	1	2	3	3	1	1	3	4	3	3	3	3	4	2	3	2	2	4	1	2	2	1
c2_52626	2	24826032	0	1	0	0	0	0	0	0	0	0	0	0	0	0	0	0	0	0	0	0	0	0	0	0	0	0	0	0	0	0	0	0	0	0	0	0	0	0	0	0	0	0	0	0	0	0	0
c2_52630	2	24910452	4	4	4	4	4	4	4	4	4	4	4	4	4	4	4	4	4	4	4	3	4	NA	4	4	4	4	4	4	4	4	4	4	4	4	4	4	4	4	4	4	4	4	4	4	4	4	4
c2_21759	2	25003703	4	4	4	4	3	3	3	4	4	3	4	4	4	4	4	3	4	4	4	3	4	3	3	3	4	3	4	4	4	3	3	4	4	4	4	3	3	3	3	3	4	4	3	3	4	4	4
c2_21752	2	25050263	2	2	NA	2	2	2	2	2	2	2	2	2	2	3	3	3	2	2	2	3	2	2	2	2	2	3	2	2	3	3	3	2	2	2	2	3	2	2	2	2	3	3	2	3	2	3	3
c2_21721	2	25322287	4	3	4	4	4	4	4	4	4	3	4	4	4	4	4	4	4	4	4	3	4	3	4	3	4	4	4	4	4	4	4	4	3	4	4	4	4	4	4	4	4	4	4	4	4	4	4
c2_21682	2	25478266	2	1	2	2	2	2	2	3	3	3	3	0	0	3	3	2	1	1	1	3	2	2	1	3	2	2	3	2	1	2	2	1	2	2	2	1	2	1	2	2	3	3	1	2	2	2	3
c2_21646	2	25564066	4	4	4	4	4	4	4	4	4	4	4	4	4	4	4	4	4	4	4	4	3	4	4	4	4	4	4	4	4	4	4	4	4	4	4	4	4	4	4	4	4	4	4	4	4	4	4
c1_6816	2	25612912	3	4	3	4	4	4	4	4	4	4	4	4	4	4	4	4	4	4	4	4	4	4	4	4	4	3	4	4	4	3	3	4	3	4	4	4	4	4	4	4	4	4	4	3	4	4	4
c2_21745	2	25726378	1	0	0	0	0	0	0	0	0	1	0	0	0	0	0	0	0	0	0	0	1	0	0	1	0	0	0	0	0	0	0	0	0	0	0	0	0	0	0	0	0	0	0	0	0	0	0
c1_16021	2	25838557	3	2	4	4	4	4	4	4	4	3	4	4	4	4	4	4	4	4	4	4	4	4	4	3	4	4	4	4	4	4	4	4	3	4	4	4	4	4	4	4	4	4	4	4	4	4	4
c1_11499	2	25936033	3	4	4	4	4	4	4	4	4	3	4	4	4	4	4	4	4	4	4	4	4	4	4	3	4	4	4	4	4	4	4	4	4	4	4	4	4	4	4	4	4	4	4	4	4	4	4
c1_11498	2	25936087	3	4	4	4	4	4	4	4	4	3	4	4	4	4	4	4	4	4	4	4	4	4	4	3	4	4	4	4	4	4	4	4	4	4	4	4	4	4	4	4	4	4	4	4	4	4	4
c1_11495	2	25936297	0	0	0	0	0	0	0	0	0	0	0	0	0	1	1	0	0	0	0	0	0	0	0	0	0	0	0	0	0	0	0	0	0	0	0	0	0	0	0	0	0	0	0	0	0	0	1
c1_11491	2	26158341	4	4	3	4	3	3	3	3	3	3	NA	3	3	4	4	3	3	3	3	3	4	3	3	3	2	3	3	3	4	3	3	3	4	3	3	3	3	3	3	3	4	4	3	3	3	4	4
c1_11494	2	26262335	4	2	4	4	4	4	4	4	4	4	4	4	4	4	4	4	4	4	4	4	4	4	4	4	4	4	4	4	4	4	4	4	2	4	4	4	4	4	4	4	4	4	4	4	4	4	4
c1_9356	2	26744045	3	2	2	4	3	3	3	4	4	3	2	4	4	4	4	3	4	4	4	4	4	4	3	3	3	2	4	3	4	2	2	4	3	3	2	3	4	3	3	4	4	4	3	2	4	4	4
c2_56640	2	26939177	3	4	4	4	4	4	4	4	4	3	4	4	4	4	4	4	4	4	4	4	4	4	4	3	4	4	4	4	4	4	4	4	4	4	4	4	4	4	4	4	4	4	4	4	4	4	4
c2_45307	2	27086672	2	3	2	4	3	3	3	2	2	3	4	3	3	3	3	2	1	1	1	2	3	2	3	3	4	3	2	3	2	3	3	1	3	3	3	1	3	2	3	3	2	2	3	3	3	3	3
c2_45310	2	27088040	1	0	1	3	1	1	1	1	1	1	1	0	3	2	2	0	1	1	1	2	0	2	1	1	1	1	1	3	0	1	1	1	0	1	2	0	1	1	1	1	2	2	1	1	2	3	2
c2_45323	2	27099743	4	3	4	NA	3	3	3	3	3	3	2	2	4	2	2	3	4	4	4	3	1	NA	4	3	2	4	3	4	2	4	4	4	2	3	3	4	2	4	3	2	4	4	4	4	NA	4	2
c1_13459	2	27143975	1	0	0	0	0	0	0	0	0	1	0	0	0	0	0	0	0	0	0	0	0	0	0	1	0	0	0	0	0	0	0	0	0	0	0	0	0	0	0	0	0	0	0	0	0	0	0
c1_13465	2	27190087	1	0	0	0	0	0	0	0	0	1	0	0	0	0	0	0	0	0	0	0	0	0	0	1	0	0	0	0	0	0	0	0	0	0	0	0	0	0	0	0	0	0	0	0	0	0	0
c2_54094	2	27290595	3	4	3	4	3	3	3	4	4	3	3	4	4	4	4	3	4	4	4	4	4	NA	3	3	3	2	4	4	4	NA	2	4	3	3	3	3	4	3	3	4	4	4	3	2	4	4	4
c1_12320	2	27375174	4	NA	4	4	4	4	4	4	4	4	4	4	4	3	3	4	3	3	3	4	3	4	4	4	4	4	4	4	3	4	4	4	3	4	4	4	3	4	4	3	3	4	4	4	2	3	3
c1_12339	2	27411239	4	4	4	2	3	3	3	3	3	4	4	4	3	2	2	4	2	2	2	3	3	3	3	4	3	4	3	3	3	4	4	4	2	3	3	4	2	3	3	2	1	2	3	4	1	1	2
c1_12345	2	27412222	4	NA	4	4	4	4	4	4	4	4	4	4	4	3	3	4	3	3	3	3	3	NA	4	4	4	4	4	4	3	4	4	4	3	4	4	4	3	4	4	3	3	4	4	4	3	3	3
c1_12354	2	27419948	4	NA	4	2	3	3	3	4	4	4	4	4	2	2	2	4	3	3	3	2	3	3	4	4	4	4	4	2	3	4	4	NA	3	4	4	4	3	4	3	3	2	3	4	4	2	1	2
c1_12305	2	27459050	2	4	2	4	3	3	3	1	1	3	4	4	3	4	4	1	2	2	2	3	4	3	3	3	4	3	1	3	4	3	3	1	3	3	3	1	3	2	3	3	3	2	3	3	4	4	4
c2_41963	2	27511649	3	4	2	4	3	3	3	4	4	3	2	3	4	3	3	3	4	4	4	3	4	3	3	3	3	1	4	3	4	2	1	4	3	3	2	3	4	3	3	4	4	4	3	1	4	4	3
c2_42036	2	27674891	0	0	0	0	0	0	0	0	0	0	0	0	0	0	0	0	0	0	0	0	1	0	0	0	0	0	0	0	0	0	0	0	0	0	0	0	0	0	0	0	0	0	0	0	0	0	0
c2_42059	2	27676733	0	0	0	0	0	0	0	0	0	0	0	0	0	1	1	0	0	0	0	1	0	NA	0	0	0	0	0	0	0	0	0	0	0	0	0	0	0	0	0	0	0	0	0	0	0	0	1
c2_42065	2	27686307	4	4	4	4	4	4	4	4	4	4	4	4	4	4	4	4	4	4	4	4	3	4	4	4	4	4	4	4	4	4	4	4	4	4	4	4	4	4	4	4	4	4	4	4	4	4	4
c2_38939	2	27856921	1	NA	2	2	1	1	1	1	1	1	1	1	1	0	0	1	1	1	1	1	0	1	2	1	2	1	1	2	1	1	1	1	2	1	1	1	1	2	1	1	1	1	2	1	1	1	0
c1_11554	2	27857415	0	0	0	0	0	0	0	0	0	0	0	0	0	0	0	0	0	0	0	0	0	0	0	0	0	0	0	0	0	0	0	0	0	0	0	0	0	0	0	0	0	0	0	0	0	0	0
c2_38938	2	27859923	1	2	0	4	2	2	2	2	2	2	2	4	3	3	3	1	1	1	1	2	2	2	2	2	3	0	2	2	3	0	0	1	2	3	3	0	2	1	2	2	2	2	2	0	3	3	3
c1_11544	2	27982808	0	1	0	0	0	0	0	0	0	0	0	0	0	0	0	0	0	0	0	0	2	0	0	0	0	0	0	0	0	0	0	0	1	0	0	0	0	0	0	0	0	0	0	0	0	0	0
c1_11556	2	28040094	1	0	0	0	0	0	0	0	0	1	0	0	0	0	0	0	0	0	0	0	0	0	0	1	0	0	0	0	0	0	0	0	0	0	0	0	0	0	0	0	0	0	0	0	0	0	0
c2_52135	2	28112404	4	3	4	4	4	4	4	4	4	4	2	4	4	2	2	4	3	3	3	3	1	3	4	4	3	4	4	4	3	4	4	4	1	4	4	4	4	4	4	4	3	4	4	4	3	3	2
c2_38952	2	28230212	1	2	2	4	3	3	3	4	4	2	3	4	4	4	4	3	4	4	4	4	4	NA	3	2	3	1	4	4	4	1	1	4	3	4	4	3	4	3	3	4	4	4	3	1	4	4	4
c1_13769	2	28505685	4	3	4	3	3	3	3	3	3	3	4	NA	4	2	2	3	4	4	4	2	2	3	4	3	3	4	3	4	3	4	4	4	3	2	2	4	3	4	3	3	4	4	4	4	3	4	2
c2_19692	2	28746087	1	3	0	2	1	1	1	2	2	2	0	1	1	2	2	1	1	1	1	2	2	1	0	2	1	1	2	0	2	1	1	3	2	3	3	2	2	1	1	2	1	2	0	1	1	1	2
c1_5091	2	28831038	1	0	0	0	0	0	0	0	0	0	0	0	0	0	0	0	0	0	0	0	0	0	0	0	0	0	0	0	0	0	0	0	0	0	0	0	0	0	0	0	0	0	0	0	0	0	0
c1_5088	2	28832309	1	1	1	3	3	3	3	4	4	4	2	1	2	2	2	3	3	3	3	2	2	NA	3	4	4	2	4	1	2	2	2	4	2	4	3	4	4	4	3	4	2	3	3	2	2	1	2
c2_15749	2	28938773	0	0	0	2	1	1	1	2	2	2	2	1	0	1	1	0	1	1	1	0	2	0	1	2	3	0	2	0	2	0	0	0	2	3	2	0	NA	1	1	2	1	0	1	0	2	0	1
c2_48239	2	29093511	1	2	2	3	3	3	3	3	3	4	3	1	2	2	2	2	2	2	2	1	2	2	3	4	4	1	3	2	1	1	1	2	2	3	4	2	3	3	2	3	1	1	3	1	2	1	2
c2_48238	2	29093735	1	0	0	0	0	0	0	0	0	0	0	0	0	0	0	0	0	0	0	0	0	0	0	0	0	0	0	0	0	0	0	0	0	0	0	0	0	0	0	0	0	0	0	0	0	0	0
c2_48237	2	29093850	1	0	0	0	0	0	0	0	0	0	0	0	0	0	0	0	0	0	0	0	0	0	0	0	0	0	0	0	0	0	0	0	0	0	0	0	0	0	0	0	0	0	0	0	0	0	0
c1_14293	2	29163404	0	0	0	0	0	0	0	0	0	0	0	0	0	0	0	0	0	0	0	0	0	0	0	0	0	0	0	0	0	0	0	0	0	0	0	0	0	0	0	0	0	0	0	0	0	0	0
c2_39155	2	29312995	1	1	0	4	3	3	3	2	2	2	0	4	3	3	3	1	3	3	3	3	3	3	3	2	2	0	2	2	4	0	0	2	2	3	2	3	2	3	3	2	3	2	3	0	4	4	3
c2_39135	2	29416166	1	0	0	0	0	0	0	1	1	0	0	0	0	0	0	1	0	0	0	1	0	NA	0	0	0	1	1	1	0	1	1	1	1	1	0	1	1	0	0	1	1	1	0	1	0	0	0
c2_51113	2	29665074	0	2	1	0	0	0	0	0	0	0	1	0	0	0	0	0	0	0	0	0	0	0	0	0	0	0	0	1	0	0	0	0	0	0	1	0	0	0	0	0	0	0	0	0	0	0	0
c2_51115	2	29665296	4	2	3	4	4	4	4	4	4	4	3	3	3	4	4	4	4	4	4	4	4	4	3	4	4	4	4	3	3	4	4	4	4	4	3	4	4	4	4	4	4	4	3	4	4	3	4
c2_534	2	29861092	0	NA	0	0	0	0	0	0	0	0	0	0	0	0	0	0	0	0	0	0	0	0	0	0	0	0	0	0	0	0	0	0	0	0	0	0	0	0	0	0	0	0	0	0	0	0	0
c1_13923	2	29888001	0	0	0	0	0	0	0	0	0	0	0	0	0	0	0	0	0	0	0	0	0	0	0	0	0	0	0	0	0	0	0	0	0	0	0	0	0	0	0	0	0	0	0	0	0	0	0
c2_46903	2	29922614	0	2	NA	0	0	0	0	0	0	0	1	0	0	0	0	0	0	0	0	0	0	0	0	0	0	0	0	1	0	0	0	0	0	0	1	0	0	0	0	0	0	0	0	0	0	0	0
c2_46904	2	29922863	0	2	1	0	0	0	0	0	0	0	1	0	0	0	0	0	0	0	0	0	0	0	0	0	0	0	0	1	0	0	0	0	0	0	1	0	0	0	0	0	0	0	0	0	0	0	0
c2_46905	2	29922906	4	4	4	4	4	4	4	4	4	4	4	4	4	4	4	4	4	4	4	4	4	4	4	4	4	4	4	4	4	4	4	4	4	4	4	4	4	4	4	4	4	4	4	4	4	4	4
c2_46906	2	29922924	0	0	0	0	0	0	0	0	0	0	0	0	0	0	0	0	0	0	0	0	0	0	0	0	0	0	0	0	0	0	0	0	0	0	0	0	0	0	0	0	0	0	0	0	0	0	0
c1_13929	2	29929027	0	1	0	3	2	2	2	1	1	3	2	0	2	3	3	1	0	0	0	1	1	NA	0	3	3	1	1	2	1	1	1	1	2	1	2	1	1	0	2	1	1	1	0	1	2	2	3
c2_46909	2	29930069	4	4	4	4	4	4	4	4	4	4	4	4	4	4	4	4	4	4	4	4	4	4	4	4	4	4	4	4	4	4	4	4	4	4	4	4	4	4	4	4	4	4	4	4	4	4	4
c1_13910	2	29990972	4	2	3	4	4	4	4	4	4	4	3	4	4	4	4	4	4	4	4	4	4	4	4	4	4	4	4	3	4	4	4	4	4	4	3	4	4	4	4	4	4	4	4	4	4	4	4
c1_13911	2	30022358	3	4	3	4	4	4	4	4	4	4	4	4	4	4	4	4	4	4	4	4	3	4	4	4	4	4	4	4	4	4	4	4	4	4	4	4	4	4	4	4	4	4	4	4	4	4	4
c2_46885	2	30044642	4	4	4	4	4	4	4	4	4	4	4	4	4	4	4	4	4	4	4	4	4	4	4	4	4	4	4	4	4	4	4	4	4	4	4	4	4	4	4	4	4	4	4	4	4	4	4
c2_46887	2	30044782	1	2	2	0	0	0	0	0	0	0	1	1	0	0	0	0	0	0	0	0	1	0	0	0	0	0	0	1	1	0	0	0	0	0	1	0	0	0	0	0	0	0	0	0	0	1	0
c2_46898	2	30147347	3	2	2	4	4	4	4	4	4	4	3	4	4	4	4	4	4	4	4	4	3	4	4	4	4	4	4	3	4	4	4	4	4	4	3	4	4	4	4	4	4	4	4	4	4	4	4
c2_57789	2	30266494	4	4	4	4	4	4	4	4	4	4	4	4	4	4	4	4	4	4	4	4	3	4	4	4	4	3	4	4	4	3	3	4	2	4	4	4	4	4	4	4	4	4	4	3	4	4	4
c1_7469	2	30364307	4	4	2	4	2	2	2	2	2	2	4	1	2	4	4	4	2	2	2	4	2	3	2	2	4	4	2	4	4	4	4	2	4	3	3	4	2	2	2	2	4	2	2	4	4	4	4
c1_7412	2	30401430	4	4	4	2	3	3	3	3	3	2	4	4	3	3	3	4	4	4	4	3	4	NA	4	2	3	4	3	4	3	4	4	3	3	3	3	3	3	4	3	3	4	4	4	4	3	3	3
c1_7430	2	30480670	3	2	3	2	2	2	2	2	2	4	3	3	3	3	3	2	1	1	1	3	2	3	3	4	3	2	2	0	3	2	2	2	2	1	2	1	2	1	2	2	1	2	3	2	2	3	3
c2_23139	2	30534382	1	2	1	1	1	1	1	2	2	0	1	2	1	0	0	2	2	2	2	1	2	2	2	0	1	2	2	2	1	2	2	1	2	3	2	2	2	2	1	2	3	1	2	2	2	1	0
c2_23170	2	30785663	2	0	2	3	2	2	2	3	3	3	3	2	3	3	3	3	2	2	2	2	2	3	4	3	4	2	3	0	3	2	2	2	2	2	2	1	3	2	2	3	1	1	4	2	2	2	3
c2_23192	2	31060140	0	0	0	0	0	0	0	0	0	0	0	0	0	0	0	0	0	0	0	0	0	0	0	0	0	0	0	0	0	0	0	0	0	0	0	0	0	0	0	0	0	0	0	0	0	0	0
c2_41495	2	31447986	3	NA	4	3	4	4	4	4	4	4	4	3	2	3	3	2	4	4	4	2	4	NA	3	4	4	3	4	4	4	3	3	4	4	4	4	4	4	4	4	4	3	3	3	3	4	3	3
c1_12169	2	31520933	3	2	1	4	4	4	4	4	4	4	3	4	4	4	4	4	4	4	4	4	4	4	4	4	4	4	4	3	4	4	4	4	4	4	3	4	4	4	4	4	4	4	4	4	4	4	4
c2_41534	2	31571293	4	2	4	3	3	3	3	4	4	4	4	4	3	3	3	4	3	3	3	4	4	4	4	4	4	4	4	2	3	4	4	4	4	4	4	3	4	3	3	4	4	3	4	4	4	4	3
c2_41541	2	31590970	2	0	2	1	1	1	1	0	0	1	1	4	1	2	2	2	1	1	1	2	1	2	1	1	0	1	0	3	1	1	1	1	0	1	2	1	0	1	1	0	1	2	1	1	0	2	2
c1_13236	2	31663285	3	2	2	2	2	2	2	1	1	1	1	4	3	2	2	3	2	2	2	4	2	3	2	1	0	2	1	4	2	2	2	2	0	2	2	3	0	2	2	0	3	3	2	2	1	3	2
c1_13233	2	31714404	4	4	4	4	4	4	4	4	4	4	4	4	4	4	4	4	4	4	4	4	4	4	4	4	4	4	4	4	4	4	4	4	4	4	4	4	4	4	4	4	4	4	4	4	4	4	4
c2_44982	2	31885152	3	3	2	3	2	2	2	2	2	2	3	3	3	3	3	4	3	3	3	4	3	3	2	2	3	2	2	4	2	2	2	1	0	3	2	3	1	3	2	1	4	3	2	2	2	2	3
c2_39191	2	32084808	4	3	4	4	4	4	4	4	4	3	2	2	4	2	2	4	4	4	4	4	4	4	4	3	2	4	4	4	4	4	4	4	4	3	3	4	4	4	4	4	3	3	4	4	4	3	2
c2_39178	2	32148414	3	4	4	4	4	4	4	3	3	4	4	3	4	4	4	2	4	4	4	2	4	3	4	4	4	2	3	3	4	2	2	3	4	3	4	4	4	4	4	4	3	3	4	2	4	4	4
c2_39175	2	32166954	4	NA	4	4	4	4	4	4	4	4	2	4	4	3	3	4	4	4	4	4	4	4	4	4	3	4	4	4	4	4	4	4	4	4	4	4	4	4	4	4	3	3	4	4	4	3	3
c1_11581	2	32220107	4	4	3	4	4	4	4	4	4	4	1	4	4	3	3	4	4	4	4	4	3	4	4	4	3	4	4	3	4	4	4	4	4	4	3	4	4	4	4	4	4	4	4	4	4	4	3
c1_13887	2	32451482	3	3	4	4	4	4	4	NA	3	4	4	NA	4	4	4	2	4	4	4	3	3	NA	4	4	4	2	3	3	4	2	2	3	4	3	4	4	4	4	4	4	2	2	4	2	4	3	4
c2_44774	2	32668601	2	1	1	2	1	1	1	1	1	1	1	0	1	2	2	2	2	2	2	3	0	2	1	1	2	2	1	2	0	2	2	0	1	1	0	2	1	2	1	1	1	1	1	2	1	0	2
c2_44777	2	32670900	2	3	3	3	4	4	4	3	3	3	1	4	4	2	2	2	3	3	3	1	4	2	3	3	1	2	3	4	4	2	2	4	3	3	4	3	3	3	4	3	3	4	3	2	3	4	2
c2_44778	2	32671197	3	3	3	3	4	4	4	3	3	4	1	4	4	3	3	2	3	3	3	1	3	2	3	4	2	3	3	3	4	3	3	4	4	3	3	3	3	3	4	3	3	4	3	3	3	4	3
c2_44768	2	32806337	0	0	0	0	0	0	0	0	0	0	2	0	0	1	1	0	0	0	0	0	1	0	0	0	1	0	0	0	0	0	0	0	0	0	0	0	0	0	0	0	0	0	0	0	0	0	1
c2_13060	2	32995217	1	0	1	1	1	1	1	1	1	1	1	1	1	1	1	0	1	1	1	0	1	1	1	1	1	1	1	0	1	1	1	1	1	1	1	1	1	1	1	1	1	1	1	1	1	1	1
c2_13051	2	33076297	0	1	0	0	0	0	0	0	0	1	0	NA	0	0	0	0	0	0	0	0	1	NA	1	1	0	0	0	0	1	0	0	1	0	0	0	0	0	0	0	0	0	0	1	0	0	1	0
c1_4192	2	33204519	4	2	4	2	2	2	2	3	3	3	4	4	3	2	2	3	1	1	1	3	4	3	3	3	2	3	3	2	3	3	3	4	4	3	4	1	3	1	2	3	2	3	3	3	2	3	2
c2_51995	2	33266694	4	3	4	4	4	4	4	4	4	4	2	4	4	3	3	4	4	4	4	4	4	4	4	4	3	3	4	4	4	3	3	4	4	4	4	4	4	4	4	4	4	4	4	3	4	4	3
c1_15178	2	33276009	0	NA	1	0	0	0	0	0	0	0	1	0	0	0	0	0	0	0	0	0	2	0	0	0	0	0	0	1	0	0	0	0	0	1	2	0	0	0	0	0	0	0	0	0	0	0	0
c2_52011	2	33339084	4	4	4	4	4	4	4	4	4	4	2	4	4	3	3	4	4	4	4	4	4	4	4	4	3	4	4	4	4	4	4	4	4	4	4	4	4	4	4	4	4	4	4	4	4	4	3
c1_15175	2	33351477	0	NA	0	1	0	0	0	1	1	0	0	0	0	0	0	1	1	1	1	1	0	1	1	0	1	1	1	0	0	1	1	0	0	1	0	1	1	1	0	1	1	0	1	1	1	0	0
c2_51986	2	33352248	0	0	0	0	0	0	0	0	0	0	0	0	0	0	0	0	0	0	0	0	0	0	0	0	0	0	0	0	0	0	0	0	0	0	0	0	0	0	0	0	0	0	0	0	0	0	0
c2_51990	2	33357550	0	2	1	0	0	0	0	0	0	0	3	1	0	1	1	0	0	0	0	0	2	0	0	0	1	0	0	1	0	0	0	0	0	1	2	0	0	0	0	0	1	1	0	0	0	1	1
c1_14423	2	33682732	4	NA	4	4	4	4	4	4	4	4	4	4	4	4	4	4	4	4	4	4	4	4	4	4	4	3	4	4	4	3	3	4	4	4	4	4	4	4	4	4	4	4	4	3	4	4	4
c2_47037	2	33978983	0	3	1	1	0	0	0	1	1	0	3	2	0	1	1	2	1	1	1	2	3	2	1	0	2	1	1	1	0	1	1	0	0	3	2	1	1	1	0	1	2	1	1	1	1	1	1
c1_13962	2	34040578	0	2	0	0	0	0	0	0	0	0	0	2	0	0	0	0	0	0	0	0	2	0	0	0	0	1	0	0	0	1	1	0	0	1	1	0	0	0	0	0	0	0	0	1	0	0	0
c1_12264	2	34171906	2	1	1	3	3	3	3	2	2	3	2	2	3	3	3	1	2	2	2	2	1	2	2	3	2	2	2	3	3	2	2	3	3	1	2	3	0	2	3	0	2	2	2	2	3	3	3
c1_12257	2	34211649	2	2	1	1	1	1	1	1	1	3	1	3	2	1	1	1	3	3	3	1	2	1	2	3	1	2	1	1	2	2	2	2	1	1	1	0	3	1	1	3	0	1	2	2	0	1	1
c1_12251	2	34237017	4	4	4	3	4	4	4	3	3	4	3	4	4	3	3	3	3	3	3	3	4	3	3	4	2	4	3	4	4	4	4	4	4	3	4	3	3	3	4	3	3	4	3	4	3	4	3
c2_33108	2	34739125	4	NA	4	4	4	4	4	4	4	3	4	NA	4	4	4	3	4	4	4	4	4	4	4	3	4	3	4	4	4	3	3	4	4	4	4	4	4	4	4	4	4	4	4	3	4	4	4
c1_11892	2	34928666	0	0	0	0	0	0	0	0	0	0	1	0	0	1	1	0	0	0	0	0	0	0	0	0	1	0	0	0	0	0	0	0	0	0	0	0	0	0	0	0	0	0	0	0	0	0	1
c2_40167	2	35183791	4	NA	4	4	4	4	4	4	4	4	4	4	4	4	4	4	4	4	4	4	4	4	4	4	4	4	4	4	4	4	4	4	4	4	4	4	4	4	4	4	4	4	4	4	4	4	4
c2_40168	2	35183801	2	4	2	4	2	2	2	3	3	3	3	4	3	3	3	4	3	3	3	4	3	NA	3	3	4	2	3	3	4	2	2	3	3	4	4	3	3	2	2	3	4	2	3	2	4	4	3
c2_40169	2	35186249	0	1	0	NA	1	1	1	1	1	2	1	0	0	2	2	1	0	0	0	1	0	1	1	2	NA	0	1	0	NA	0	0	1	2	0	1	NA	0	0	1	0	1	0	1	0	3	1	2
c2_55199	2	35523028	3	1	2	2	3	3	3	2	2	2	2	1	2	2	2	1	2	2	2	2	1	2	2	2	2	1	2	1	1	1	1	1	2	1	0	3	3	4	3	3	2	2	2	1	2	1	2
c2_50394	2	35549497	2	2	3	2	3	3	3	3	3	3	3	3	2	2	2	4	2	2	2	3	3	3	2	3	2	3	3	3	1	3	3	2	2	4	3	3	3	4	3	3	3	3	2	3	2	1	2
c2_50391	2	35579208	3	3	3	4	3	3	3	3	3	3	3	3	4	3	3	2	4	4	4	3	3	3	4	3	4	2	3	2	4	2	2	3	3	2	2	3	4	3	3	4	3	2	4	2	4	4	3
c2_50412	2	35600642	1	0	0	0	0	0	0	0	0	0	0	0	0	0	0	0	0	0	0	1	0	NA	0	0	0	0	0	0	0	0	0	0	0	0	0	0	0	0	0	0	0	0	0	0	0	0	0
c2_50405	2	35657856	4	4	4	2	3	3	3	3	3	3	3	3	3	4	4	3	1	1	1	3	4	NA	2	3	2	3	3	3	1	3	3	3	4	3	4	2	2	2	3	2	2	4	2	3	2	2	4
c2_27433	2	35990827	4	4	4	4	4	4	4	3	3	3	4	3	4	4	4	3	4	4	4	3	3	NA	4	3	4	3	3	3	3	3	3	3	4	2	3	4	3	4	4	3	3	3	4	3	4	4	4
c2_27437	2	36019372	4	4	4	4	4	4	4	3	3	3	4	3	4	4	4	3	4	4	4	3	3	NA	4	3	4	3	3	3	3	3	3	3	4	2	3	4	3	4	4	3	3	3	4	3	4	4	4
c2_27439	2	36020505	0	3	0	1	0	0	0	0	0	1	NA	1	1	1	1	0	2	3	2	0	0	0	1	1	3	1	0	1	2	1	1	1	0	0	0	0	1	0	0	1	0	0	1	NA	0	1	1
c2_17938	2	36364447	4	3	4	3	4	4	4	3	3	3	2	4	3	3	3	3	4	4	4	3	4	3	4	3	2	3	3	3	4	3	3	3	4	3	4	4	4	4	4	4	3	3	4	3	4	4	3
c2_17937	2	36364535	0	1	1	1	0	0	0	1	1	1	3	0	1	1	1	1	0	0	0	1	1	1	0	1	2	1	1	2	0	1	1	1	0	2	1	0	0	0	0	0	1	1	0	1	0	0	1
c2_17935	2	36364709	0	1	1	1	0	0	0	1	1	1	3	0	1	1	1	1	0	0	0	1	1	0	0	1	2	1	1	2	0	1	1	1	0	2	1	0	0	0	0	0	1	1	0	1	0	0	1
c2_17932	2	36364867	4	3	4	3	4	4	4	3	3	3	2	4	3	3	3	3	4	4	4	3	4	NA	4	3	2	3	3	3	4	3	3	3	4	3	4	4	4	4	4	4	3	3	4	3	4	4	3
c2_17928	2	36365289	4	NA	3	4	4	4	4	4	4	4	3	4	4	4	4	4	4	4	4	4	3	4	4	4	4	4	4	3	4	4	4	4	4	3	3	4	4	4	4	4	4	4	4	4	4	4	4
c2_17926	2	36365601	4	3	3	3	4	4	4	3	3	3	1	4	3	3	3	3	4	4	4	3	3	NA	4	3	2	3	3	2	4	3	3	3	4	2	3	4	4	4	4	4	3	3	4	3	4	4	3
c2_17925	2	36365652	3	1	4	2	3	3	3	3	3	4	4	1	3	3	3	1	1	1	1	1	2	1	2	4	3	2	3	3	2	2	2	3	4	2	2	2	3	2	3	3	2	4	2	2	2	2	3
c2_17922	2	36374698	4	3	4	3	4	4	4	3	3	3	2	4	3	3	3	3	4	4	4	3	4	3	4	3	2	3	3	3	4	3	3	3	4	3	4	4	4	4	4	4	3	3	4	3	4	4	3
c2_17921	2	36375306	0	1	1	1	0	0	0	1	1	1	3	0	1	1	1	1	0	0	0	1	1	1	0	1	2	1	1	2	0	1	1	1	0	2	1	0	0	0	0	0	1	1	0	1	0	0	1
c2_17914	2	36422460	4	1	4	2	3	3	3	3	3	4	4	1	3	3	3	2	1	1	1	2	2	2	2	4	3	3	3	3	2	3	3	3	4	2	3	2	3	2	3	3	2	4	2	3	2	2	3
c2_17900	2	36455167	2	0	3	2	2	2	2	2	2	3	4	0	2	2	2	1	0	0	0	1	1	1	1	3	3	2	2	2	1	NA	2	2	4	2	2	2	1	1	2	1	2	3	1	2	2	2	2
c2_17899	2	36455254	2	NA	3	2	2	2	2	2	2	3	4	0	2	2	2	1	0	0	0	1	1	1	1	3	3	2	2	2	1	2	2	2	4	2	2	2	1	1	2	1	2	3	1	2	2	2	2
c2_17898	2	36455503	4	NA	4	4	4	4	4	4	4	4	4	4	4	4	4	4	4	4	4	4	4	4	4	4	4	4	4	4	4	4	4	4	4	4	4	4	4	4	4	4	4	4	4	4	4	4	4
c2_17897	2	36455671	4	4	4	3	4	4	4	3	3	4	3	4	3	3	3	3	4	4	4	3	4	3	4	4	3	3	3	3	4	3	3	3	4	3	4	4	4	4	4	4	3	3	4	3	4	4	3
c2_17896	2	36455707	2	1	3	2	2	2	2	2	2	3	4	0	2	2	2	1	0	0	0	1	1	1	1	3	3	2	2	2	1	2	2	2	4	2	2	2	1	1	2	1	2	3	1	2	2	2	2
c2_17895	2	36455917	0	NA	0	0	0	0	0	0	0	1	1	0	0	0	0	0	0	0	0	0	0	0	0	1	1	0	0	0	0	0	0	0	0	0	0	0	0	0	0	0	0	0	0	0	0	0	0
c2_17816	2	36728587	4	4	4	4	4	4	4	4	4	4	3	4	4	3	3	4	4	4	4	4	4	4	4	4	3	4	4	4	4	4	4	4	4	4	4	4	4	4	4	4	4	4	4	4	4	4	3
c2_17809	2	36799197	0	0	0	0	0	0	0	0	0	0	1	0	0	1	1	0	0	0	0	0	0	0	0	0	1	0	0	0	0	0	0	0	0	0	0	0	0	0	0	0	0	0	0	0	0	0	1
c1_5837	2	36837559	0	1	0	1	0	0	0	NA	1	0	0	0	0	1	1	2	1	1	1	2	1	2	1	0	1	0	1	0	0	0	0	0	0	1	0	1	1	1	0	1	1	0	1	0	1	0	1
c2_17795	2	36842663	4	3	3	4	4	4	4	4	4	4	3	4	4	4	4	4	4	4	4	4	3	4	4	4	4	4	4	NA	4	4	4	4	4	3	3	4	4	4	4	4	4	4	4	4	4	4	4
c1_5881	2	36868741	4	NA	4	4	4	4	4	4	4	4	3	4	4	3	3	4	4	4	4	4	4	4	4	4	3	4	4	4	4	4	4	4	4	4	4	4	4	4	4	4	4	4	4	4	4	4	3
c2_49495	2	37017928	0	4	1	2	1	1	1	2	2	2	2	1	1	3	3	2	1	1	1	2	3	2	2	2	3	0	2	1	0	0	0	1	2	3	3	2	1	1	1	1	2	0	2	0	3	1	3
c1_12377	2	37341815	2	2	3	2	1	1	1	1	1	2	4	0	1	1	1	1	3	3	3	1	1	1	2	2	3	1	1	2	3	1	1	1	2	2	1	2	2	2	1	2	2	1	2	1	2	3	1
c2_42265	2	37393961	0	0	0	1	0	0	0	1	1	1	0	1	0	0	0	1	1	1	1	1	1	1	1	1	1	0	1	0	0	0	0	0	0	1	0	1	1	1	0	1	1	0	1	0	1	0	0
c2_42266	2	37393974	0	0	0	0	0	0	0	0	0	0	2	0	0	2	1	0	0	0	0	0	0	0	0	0	1	0	0	0	0	0	0	0	0	0	0	0	0	0	0	0	0	0	0	0	0	0	2
c1_12386	2	37411847	2	3	2	3	4	4	4	3	3	4	3	2	3	4	4	2	2	2	2	2	3	2	3	4	4	2	3	2	3	2	2	2	2	2	2	4	4	4	4	4	3	2	3	2	4	2	4
c2_42169	2	37438491	0	NA	1	0	0	0	0	0	0	0	2	0	0	1	1	0	0	0	0	0	1	0	0	0	1	0	0	1	0	0	0	0	0	1	1	0	0	0	0	0	0	0	0	0	0	0	1
c2_42172	2	37439083	2	4	3	3	2	2	2	3	3	2	3	3	2	2	2	3	3	3	3	4	4	NA	3	2	3	2	3	3	3	2	2	3	4	4	4	3	2	2	2	2	4	2	3	2	4	4	2
c2_55632	2	37474756	4	1	3	3	3	3	3	3	3	3	2	4	3	2	2	4	4	4	4	4	3	NA	3	3	2	4	3	3	4	4	4	3	2	3	2	3	4	4	3	4	3	4	3	4	2	3	2
c1_16171	2	37474969	0	NA	1	0	0	0	0	0	0	0	2	0	0	1	1	0	0	0	0	0	1	0	0	0	1	0	0	1	0	0	0	0	0	1	1	0	0	0	0	0	0	0	0	0	0	0	1
c1_16172	2	37475092	1	1	1	3	0	0	0	2	2	0	0	3	2	0	0	3	3	3	3	4	2	3	2	0	1	1	2	2	1	1	1	2	0	3	2	1	1	1	0	1	2	2	2	1	1	2	0
c1_12373	2	37530501	3	3	4	2	3	3	3	1	1	1	3	2	3	2	2	0	3	3	3	0	1	1	2	1	1	2	1	3	3	2	2	2	2	2	3	2	2	3	3	2	1	3	2	2	1	3	2
c1_12375	2	37530951	0	1	1	0	0	0	0	0	0	0	2	0	0	1	1	0	0	0	0	0	1	0	0	0	1	0	0	1	0	0	0	0	0	1	1	0	0	0	0	0	0	0	0	0	0	0	1
c1_12382	2	37654538	0	NA	0	0	0	0	0	0	0	0	1	0	0	1	1	0	0	0	0	0	0	0	0	0	1	0	0	0	0	0	0	0	0	0	0	0	0	0	0	0	0	0	0	0	0	0	1
c2_42241	2	37676152	4	4	4	4	4	4	4	4	4	4	3	4	4	3	3	4	4	4	4	4	4	4	4	4	3	4	4	4	4	4	4	4	4	4	4	4	4	4	4	4	4	4	4	4	4	4	3
c2_35210	2	37831871	3	4	4	4	3	2	NA	3	3	2	2	3	4	3	3	3	4	4	3	3	4	3	3	3	2	4	3	3	3	3	4	3	4	4	3	2	3	3	3	4	2	4	3	4	3	3	4
c1_10494	2	37846065	0	2	1	3	3	3	3	3	3	2	3	2	2	2	2	3	3	3	3	3	3	3	3	2	4	1	3	3	3	1	1	3	2	3	2	4	2	3	3	2	4	2	3	1	4	3	2
c1_10493	2	37890365	1	0	0	2	1	1	1	1	1	1	0	0	2	2	2	1	0	0	0	0	1	0	1	1	1	1	1	0	0	1	1	1	2	0	1	1	0	0	1	0	1	0	1	1	2	1	2
c1_10492	2	37890658	4	3	3	4	4	4	4	4	4	4	2	4	4	3	3	4	4	4	4	4	3	4	4	4	3	4	4	3	4	4	4	4	4	3	3	4	4	4	4	4	4	4	4	4	4	4	3
c1_10491	2	37903454	4	NA	3	4	4	4	4	4	4	4	2	4	4	3	3	4	4	4	4	4	3	4	4	4	3	4	4	3	4	4	4	4	4	3	3	4	4	4	4	4	4	4	4	4	4	4	3
c2_35165	2	37982843	4	4	4	4	4	4	4	4	4	4	3	4	4	3	3	4	4	4	4	4	4	4	4	4	3	4	4	4	4	4	4	4	4	4	4	4	4	4	4	4	4	4	4	4	4	4	3
c2_35113	2	38121256	4	3	2	4	4	4	4	4	4	4	2	4	4	3	3	4	4	4	4	4	4	4	4	4	3	4	4	3	4	4	4	4	4	3	3	4	4	4	4	4	4	4	4	4	4	4	3
c2_35147	2	38230143	0	1	1	0	0	0	0	0	0	0	2	0	0	1	1	1	0	0	0	1	1	NA	0	0	1	0	0	1	0	0	0	0	0	1	1	0	0	0	0	0	0	0	0	0	0	0	1
c1_15466	2	38386350	4	NA	4	4	4	4	4	4	4	4	3	4	4	3	3	4	4	4	4	4	4	4	4	4	3	4	4	4	4	4	4	4	4	4	4	4	4	4	4	4	4	4	4	4	4	4	3
c2_40610	2	38654150	0	1	0	0	0	0	0	0	0	2	1	0	0	0	0	2	0	0	0	1	0	1	0	2	1	1	0	0	0	1	1	0	0	0	0	0	0	0	0	0	0	0	0	1	0	0	0
c2_53037	2	38688212	4	4	4	4	4	4	4	4	4	4	3	4	4	3	3	4	4	4	4	4	4	4	4	4	3	4	4	4	4	4	4	4	4	4	4	4	4	4	4	4	4	4	4	4	4	4	3
c2_53035	2	38688398	2	2	2	3	4	4	4	4	4	3	0	3	3	2	2	4	4	4	4	4	3	4	4	3	2	2	4	3	2	2	2	4	2	2	2	4	2	4	4	2	4	4	4	2	4	4	2
c2_53034	2	38688454	4	3	3	4	4	4	4	4	4	4	2	4	4	3	3	4	4	4	4	4	4	4	4	4	3	4	4	3	4	4	4	4	4	3	3	4	4	4	4	4	4	4	4	4	4	4	3
c2_53033	2	38688568	2	2	1	1	0	0	0	0	0	2	2	1	1	1	1	2	0	0	0	1	2	1	0	2	1	3	0	0	2	3	3	0	2	1	2	0	2	0	0	2	0	0	0	3	0	0	1
c1_15481	2	38689941	3	4	4	3	4	4	4	4	4	4	4	4	3	3	3	4	4	4	4	4	4	4	4	4	4	4	4	4	4	4	4	4	4	4	4	4	4	4	4	4	4	4	4	4	4	4	3
c1_11955	2	38837610	4	4	4	4	4	4	4	4	4	4	3	4	4	3	3	4	4	4	4	4	4	4	4	4	3	4	4	4	4	4	4	4	4	4	4	4	4	4	4	4	4	4	4	4	4	4	3
c2_40636	2	39073567	0	0	0	0	0	0	0	0	0	0	1	0	0	1	1	0	0	0	0	0	0	0	0	0	1	0	0	0	0	0	0	0	0	0	0	0	0	0	0	0	0	0	0	0	0	0	1
c2_40637	2	39073604	4	3	3	4	4	4	4	4	4	4	2	4	4	3	3	4	4	4	4	4	4	4	4	4	3	4	4	3	4	4	4	4	4	3	2	4	4	4	4	4	4	4	4	4	4	4	3
c2_40638	2	39073798	4	3	3	4	3	3	3	3	3	3	4	4	3	3	3	3	3	3	3	3	3	3	3	3	4	4	3	3	4	4	4	3	4	4	4	4	3	3	3	3	4	3	3	4	4	4	3
c2_42128	2	39369457	0	1	0	0	0	0	0	0	0	0	1	0	0	1	1	0	0	0	0	0	0	0	0	0	1	0	0	0	0	0	0	0	0	0	1	0	0	0	0	0	0	0	0	0	0	0	1
c2_42129	2	39369471	3	4	NA	4	4	4	4	4	4	3	3	4	4	4	4	4	4	4	4	4	4	4	4	3	4	4	4	4	3	4	4	4	4	4	4	4	2	4	4	2	4	4	4	4	4	4	4
c2_25766	2	39593338	0	1	2	0	0	0	0	0	0	1	3	1	0	1	1	1	0	0	0	0	0	0	0	1	1	2	0	1	0	2	2	0	1	1	2	0	0	0	0	0	0	1	0	NA	0	0	1
c1_8091	2	39718023	0	1	1	0	0	0	0	0	0	0	2	0	0	1	1	0	0	0	0	0	0	0	0	0	1	0	0	1	0	0	0	0	0	1	1	0	0	0	0	0	0	0	0	0	0	0	1
c1_8113	2	39934251	4	4	4	4	4	4	4	4	4	4	4	4	4	4	4	4	4	4	4	4	2	4	4	4	4	4	4	4	4	4	4	4	4	4	4	4	4	4	4	4	4	4	4	4	4	4	4
c1_8118	2	39940755	0	1	1	0	0	0	0	1	1	1	2	1	0	2	2	1	0	0	0	1	0	1	1	1	1	1	1	2	0	1	1	0	0	2	2	0	0	0	0	0	1	1	1	1	0	0	2
c1_8125	2	39969910	4	4	4	4	4	4	4	4	4	4	4	4	4	4	4	4	4	4	4	4	3	4	4	4	4	4	4	4	4	4	4	4	4	4	4	4	4	4	4	4	4	4	4	4	4	4	4
c2_25179	2	40294533	2	2	2	3	3	3	3	3	3	3	2	4	4	3	3	4	3	3	3	3	3	3	4	3	2	4	3	4	3	4	4	3	4	2	4	2	2	3	3	2	3	3	4	4	3	4	3
c1_7964	2	40295082	1	2	2	1	3	3	3	3	3	2	1	3	2	3	3	3	1	1	1	2	0	NA	3	2	2	4	3	2	2	4	4	2	4	2	2	2	2	3	3	2	3	3	3	4	2	2	3
c1_7935	2	40634592	0	0	2	0	2	2	2	1	1	2	1	0	1	2	2	0	1	1	1	0	0	NA	1	2	0	0	1	2	0	0	0	1	0	1	1	0	1	2	2	1	0	1	1	0	0	0	2
c2_7501	2	40989011	0	1	0	0	0	0	0	0	0	0	0	0	0	0	0	2	0	0	0	1	1	1	0	0	1	1	0	0	1	1	1	0	0	0	0	0	1	0	0	1	0	0	0	1	0	0	0
c2_7529	2	41088098	4	4	4	4	4	4	4	4	4	3	4	3	4	4	4	4	4	4	4	4	4	4	4	3	3	4	4	4	4	4	4	4	4	4	4	4	4	4	4	4	4	4	4	4	4	4	4
c2_7631	2	41637553	3	3	3	2	2	2	2	2	2	2	2	4	1	2	2	3	3	3	3	2	3	2	2	2	3	4	2	2	4	4	4	2	4	3	4	2	2	2	2	2	3	2	2	4	3	3	2
c2_7632	2	41637559	4	4	4	4	4	4	4	4	4	3	4	3	4	4	4	4	4	4	4	4	4	4	4	3	3	4	4	4	4	4	4	4	4	4	4	4	4	4	4	4	4	4	4	4	4	4	4
c1_2632	2	41745346	4	NA	4	4	4	4	4	4	4	4	4	3	4	4	4	4	4	4	4	4	4	4	4	4	4	4	4	4	4	4	4	4	4	4	4	4	4	4	4	4	4	3	4	4	4	4	4
c1_2640	2	41814861	1	4	3	3	2	2	2	3	3	3	4	3	3	2	2	4	4	4	4	3	3	NA	4	3	3	4	3	4	4	4	4	3	2	3	3	2	4	2	2	4	3	3	4	4	3	2	2
c1_2641	2	41814873	4	4	4	4	4	4	4	4	4	4	4	4	4	4	4	4	4	4	4	4	3	4	4	4	4	4	4	4	4	4	4	4	4	4	4	4	4	4	4	4	4	4	4	4	4	4	4
c1_2653	2	41904235	4	4	4	4	4	4	4	4	4	4	4	3	4	4	4	4	4	4	4	4	3	4	4	4	4	4	4	4	4	4	4	4	4	4	4	4	4	4	4	4	4	4	4	4	4	4	4
c1_2655	2	41911010	0	NA	0	0	0	0	0	0	0	0	0	0	0	0	0	0	0	0	0	0	0	0	0	0	0	0	0	0	0	0	0	0	0	0	0	0	0	0	0	0	0	0	0	0	0	0	0
c1_2656	2	41911252	0	NA	0	0	0	0	0	0	0	0	0	0	0	0	0	0	0	0	0	0	0	0	0	0	0	0	0	0	0	0	0	0	0	0	0	0	0	0	0	0	0	0	0	0	0	0	0
c1_2657	2	41911264	4	4	4	4	4	4	4	4	4	4	4	4	4	3	3	4	4	4	4	3	4	NA	4	4	4	4	4	4	4	4	4	4	4	4	4	4	4	4	4	4	4	4	4	4	4	4	3
c1_2658	2	41911481	0	0	0	0	0	0	0	0	0	0	0	0	0	0	0	0	0	0	0	0	0	0	0	0	0	0	0	0	0	0	0	0	0	0	0	0	0	0	0	0	0	0	0	0	0	0	0
c1_2574	2	42014714	0	0	0	0	0	0	0	0	0	0	0	0	0	0	0	0	0	0	0	0	1	0	0	0	0	0	0	0	0	0	0	0	0	0	0	0	0	0	0	0	0	0	0	0	0	0	0
c2_7401	2	42082955	0	1	0	1	0	0	0	1	1	0	0	1	0	1	1	0	0	0	0	2	0	1	0	0	1	0	1	1	0	0	0	1	0	1	0	1	1	0	0	1	1	1	0	0	1	0	1
c2_7422	2	42178510	3	1	1	1	2	2	2	2	2	1	1	2	1	2	2	2	1	1	1	1	1	1	1	1	1	1	2	0	1	1	1	1	2	2	2	2	0	2	2	0	3	1	1	1	2	3	2
c2_7423	2	42178564	3	0	1	1	2	2	2	2	2	1	1	1	1	2	2	2	1	1	1	1	1	1	1	1	1	1	2	0	1	1	1	1	2	2	1	2	0	2	2	0	3	1	1	1	2	3	2
c2_7424	2	42178921	3	0	1	1	2	2	2	NA	2	1	1	1	1	2	2	2	1	1	1	1	1	1	1	1	1	1	2	0	1	1	1	1	2	2	1	2	0	2	2	0	3	1	1	1	2	3	2
c1_2587	2	42179952	0	0	0	0	0	0	0	0	0	0	0	0	0	0	0	0	0	0	0	0	0	0	0	0	0	0	0	0	0	0	0	0	0	0	0	0	0	0	0	0	0	0	0	0	0	0	0
c2_7426	2	42180125	1	3	3	3	2	2	2	2	2	3	3	2	3	1	1	2	3	3	3	2	2	3	3	3	3	3	2	4	3	3	3	3	2	2	2	2	4	2	2	4	1	3	3	3	2	1	1
c1_16542	2	42320744	4	3	3	4	3	3	3	4	4	3	3	4	4	4	4	4	4	4	4	4	3	4	4	3	3	3	4	4	4	3	3	4	3	4	4	3	4	3	3	4	4	3	4	3	4	4	4
c2_57421	2	42320746	4	4	4	4	4	4	4	4	4	4	4	4	4	3	3	4	4	4	4	3	4	4	4	4	4	4	4	4	4	4	4	4	4	4	4	4	4	4	4	4	4	4	4	4	4	4	3
c1_16540	2	42320752	3	1	2	1	2	2	2	2	2	2	1	0	1	2	2	1	2	2	2	1	2	1	1	2	2	2	2	0	0	2	2	1	2	2	1	2	0	2	2	0	NA	2	1	2	1	1	2
c1_15746	2	42346319	0	0	0	0	0	0	0	1	1	0	0	0	0	0	0	1	1	1	1	0	0	0	1	0	0	1	1	0	0	1	1	0	0	1	0	0	0	0	0	0	1	1	1	1	0	0	0
c2_22939	2	42474431	3	2	3	2	2	2	2	2	2	1	2	1	1	1	1	2	3	3	3	0	3	1	2	1	2	3	2	2	2	3	3	2	3	3	3	2	1	2	2	1	2	2	2	3	2	3	1
c2_22919	2	42536778	4	2	3	3	3	3	3	4	4	3	2	4	4	3	3	4	4	4	4	4	2	NA	3	3	3	4	4	2	1	4	4	3	3	3	3	3	3	3	3	3	4	3	3	4	3	3	3
c1_7346	2	42597150	0	2	2	1	1	1	1	1	1	1	3	1	0	1	1	1	1	1	1	0	2	1	2	1	1	2	1	2	3	2	2	1	2	2	2	1	1	1	1	1	2	2	2	2	1	1	1
c1_7342	2	42645671	4	2	3	3	3	3	3	4	4	3	2	4	4	3	3	4	4	4	4	4	1	NA	3	3	3	4	4	2	1	4	4	3	3	3	3	3	3	3	3	3	3	3	3	4	3	3	3
c1_7341	2	42657363	3	2	4	2	3	3	3	2	2	3	3	1	1	3	3	0	2	2	2	0	3	1	2	3	2	1	2	3	3	1	1	3	3	2	3	2	2	3	3	2	2	2	2	1	2	2	3
c2_22894	2	42660643	0	2	3	1	2	2	2	1	1	2	3	1	1	2	2	0	2	2	2	0	3	1	2	2	1	1	1	3	3	1	1	2	2	1	2	1	2	2	2	2	1	2	2	1	1	2	2
c2_22890	2	42663931	1	2	0	2	1	1	1	1	1	1	1	3	3	1	1	3	0	0	0	4	1	3	1	1	2	2	1	1	1	2	2	1	1	1	1	2	2	1	1	2	1	1	1	2	2	1	1
c1_7325	2	42764457	3	2	4	2	3	3	3	3	3	3	3	1	1	3	3	1	4	4	4	0	3	1	3	3	2	2	3	2	3	2	2	3	3	3	3	2	2	3	3	2	3	3	3	2	2	3	3
c1_7268	2	43283777	4	2	1	2	1	1	1	1	1	3	2	0	2	3	3	1	1	1	1	2	0	NA	1	3	2	0	1	0	0	0	0	1	1	1	1	1	1	1	1	1	1	0	1	0	1	1	3
c1_8437	2	43770551	1	3	2	2	2	2	2	2	2	1	2	3	3	1	1	2	2	2	2	2	3	2	3	NA	1	3	2	3	3	3	3	2	2	3	3	1	2	1	2	2	2	3	3	3	1	1	1
c2_27216	2	43804889	3	4	2	4	3	3	3	2	2	2	2	1	2	3	3	2	2	2	2	3	2	NA	1	2	4	3	2	2	2	3	3	3	3	2	1	4	3	3	3	3	3	1	1	3	4	4	3
c2_27372	2	44159208	0	0	0	0	0	0	0	0	0	0	0	0	0	0	0	0	0	0	0	0	1	0	0	0	0	0	0	0	0	0	0	0	0	0	0	0	0	0	0	0	0	0	0	0	0	0	0
c2_27271	2	44458744	0	2	1	1	0	0	0	2	2	0	0	1	0	0	0	1	1	1	1	1	2	1	1	0	1	2	2	2	0	2	2	1	0	2	1	1	2	0	0	2	2	1	1	2	1	0	0
c2_43350	2	44773246	0	2	1	1	0	0	0	0	0	1	1	2	0	0	0	1	1	1	1	2	2	2	1	1	1	0	0	1	2	0	0	1	1	1	2	1	0	1	0	0	1	0	1	0	2	2	0
c2_43347	2	44773949	4	4	3	4	4	4	4	4	4	4	NA	3	4	4	4	4	4	4	4	4	2	4	4	4	4	4	4	3	4	4	4	4	4	3	2	4	4	4	4	4	4	4	4	4	4	4	4
c1_12771	2	44810486	4	3	4	3	4	4	4	4	4	3	4	4	4	4	4	3	3	3	3	2	3	2	3	3	3	4	4	4	2	4	4	3	3	4	4	3	4	3	4	4	3	4	3	4	2	2	4
c2_43408	2	44944694	1	4	2	3	1	1	1	3	3	3	3	3	4	2	2	4	3	3	3	4	4	4	4	3	3	4	3	2	4	4	4	3	3	3	2	2	3	2	1	3	3	3	4	4	3	3	2
c1_12509	2	45147257	0	1	0	0	0	0	0	0	0	1	0	0	0	0	0	0	0	0	0	1	1	1	0	1	1	0	0	0	0	0	0	0	0	0	0	0	0	0	0	0	0	0	0	0	0	0	0
c2_42570	2	45147540	4	3	4	4	4	4	4	4	4	3	4	4	4	4	4	4	4	4	4	3	3	3	4	3	3	4	4	4	4	4	4	4	4	4	4	4	4	4	4	4	4	4	4	4	4	4	4
c2_14983	2	45450314	0	1	1	1	0	0	0	1	1	1	1	0	1	1	1	0	0	0	0	1	1	1	1	1	1	1	1	1	1	1	1	1	1	1	0	1	1	0	0	1	1	1	0	1	1	0	1
c2_14980	2	45458636	0	2	2	2	0	0	0	2	2	1	1	0	0	1	1	0	0	0	0	2	0	NA	0	1	NA	2	2	3	0	2	2	2	1	2	0	2	3	0	0	3	2	0	0	2	2	0	NA
c1_4826	2	45458975	4	3	4	4	4	4	4	4	4	4	4	4	4	4	4	4	4	4	4	4	4	4	4	4	4	4	4	4	4	4	4	4	3	4	4	4	4	4	4	4	4	4	4	4	4	4	4
c1_4847	2	45616777	4	NA	2	3	4	4	4	1	1	2	2	4	3	3	3	3	2	2	2	2	4	2	2	2	2	1	1	2	2	1	1	2	1	1	3	2	1	3	4	1	2	2	2	1	3	4	3
c2_15018	2	45618397	0	2	1	0	0	0	0	2	2	2	2	0	1	1	1	1	2	2	2	1	0	2	2	2	1	3	2	0	2	3	3	1	2	2	1	1	2	1	0	2	1	2	2	3	0	0	1
c1_4850	2	45619076	4	4	4	4	4	4	4	4	4	NA	4	4	4	3	3	4	4	4	4	4	4	4	4	3	3	4	4	4	4	4	4	4	4	4	4	4	4	4	4	4	4	4	4	4	4	4	3
c2_15040	2	45649739	0	2	2	1	0	0	0	2	2	2	2	0	1	2	2	2	2	2	2	2	0	2	2	2	2	2	2	2	2	2	2	2	2	2	1	2	2	2	0	2	2	2	2	2	2	1	2
c2_15042	2	45652453	4	NA	4	4	4	4	4	4	4	4	4	4	4	3	3	3	4	4	4	3	4	NA	4	4	4	4	4	4	4	4	4	4	4	4	4	3	4	3	4	4	4	4	4	4	3	3	3
c2_15047	2	45652977	4	1	2	2	4	4	4	1	1	3	2	4	2	3	3	2	1	1	1	1	2	NA	0	3	3	1	1	2	0	1	1	0	1	1	3	1	1	2	4	1	1	1	0	1	1	2	3
c2_15065	2	45694416	1	0	0	0	0	0	0	0	0	0	0	2	0	1	1	1	1	1	1	1	0	NA	0	0	0	0	0	0	0	0	0	0	0	0	0	1	1	1	0	1	1	0	0	0	1	3	1
c1_4860	2	45695531	3	NA	4	4	4	4	4	4	4	4	4	2	4	3	3	3	3	3	3	3	4	3	4	4	4	4	4	4	4	4	4	4	4	4	4	3	3	3	4	3	3	4	4	4	3	1	3
c2_15066	2	45695537	4	4	4	4	4	4	4	4	4	4	3	4	4	4	4	4	4	4	4	3	4	NA	4	4	4	4	4	4	4	4	4	4	4	4	4	4	4	4	4	4	4	4	4	4	4	4	4
c2_15067	2	45695588	4	4	4	4	4	4	4	4	4	4	3	4	4	4	4	4	4	4	4	3	4	NA	4	4	4	4	4	4	4	4	4	4	4	4	4	4	4	4	4	4	4	4	4	4	4	4	4
c1_4873	2	45744472	4	3	4	4	4	4	4	4	4	3	4	4	4	3	3	4	4	4	4	4	4	4	4	3	3	4	4	4	2	4	4	4	3	4	4	4	4	4	4	4	4	4	4	4	4	4	3
c1_4881	2	45756358	4	3	4	4	3	3	3	3	3	3	4	4	2	3	3	4	3	3	3	4	3	3	2	3	4	3	3	4	4	3	3	3	4	4	4	2	2	2	3	2	4	1	2	3	4	4	3
c2_15253	2	46086915	4	3	4	4	4	4	4	4	4	4	4	4	4	4	4	4	4	4	4	4	4	4	4	4	4	4	4	4	2	4	4	4	3	4	4	4	4	4	4	4	4	4	4	4	4	4	4
c1_7874	2	46191078	0	1	1	1	0	0	0	1	1	0	0	0	0	0	0	0	0	0	0	1	0	NA	0	0	1	0	1	2	2	0	0	1	2	1	0	1	1	0	0	1	1	0	0	0	1	0	0
c1_7872	2	46195203	4	2	3	3	4	4	4	3	3	3	4	4	4	3	3	4	4	4	4	3	4	NA	4	3	2	4	3	2	2	4	4	3	2	3	4	3	3	4	4	3	3	4	4	4	3	4	3
c1_7871	2	46195322	4	2	3	3	4	4	4	3	3	3	3	4	4	3	3	2	4	4	4	1	4	NA	4	3	2	3	3	2	2	3	3	3	2	3	4	2	3	3	4	3	3	4	4	3	2	3	3
c1_7869	2	46195418	4	1	3	1	4	4	4	3	3	4	4	4	2	4	4	4	3	3	3	3	3	3	3	4	3	4	3	2	2	4	4	1	3	3	4	2	3	3	4	3	2	3	3	4	2	3	4
c2_24869	2	46387242	4	4	4	4	4	4	4	4	4	4	3	4	4	4	4	3	4	4	4	3	4	3	4	4	4	3	4	4	4	3	3	4	4	4	4	4	4	4	4	4	4	4	4	3	4	4	4
c2_47211	2	46940897	1	2	1	0	0	0	0	0	0	0	3	3	0	0	0	1	1	1	1	1	1	NA	0	0	0	2	0	0	2	2	2	0	3	0	1	0	1	0	0	1	1	0	0	2	0	2	0
c2_47227	2	46986482	2	2	1	1	1	1	1	1	1	2	2	1	1	2	2	2	1	1	1	2	1	NA	1	2	2	2	1	1	1	2	2	1	2	1	1	1	1	1	1	1	1	1	1	2	1	1	2
c2_47163	2	47119850	1	1	0	0	0	0	0	0	0	1	2	0	0	1	1	1	0	0	0	1	0	1	0	1	1	1	0	0	0	1	1	0	2	0	0	0	0	0	0	0	0	0	0	1	0	0	1
c2_47202	2	47142731	4	3	3	3	4	4	4	3	3	4	4	4	4	4	4	4	4	4	4	3	4	4	4	4	3	4	3	2	2	4	4	3	3	3	4	2	3	3	4	3	3	3	4	4	3	4	4
c2_35810	2	47223807	3	4	4	4	4	4	4	4	4	3	3	4	4	3	3	4	4	4	4	4	4	4	4	3	3	4	4	4	4	4	4	4	4	4	4	4	4	4	4	4	4	4	4	4	4	4	3
c2_35686	2	47324048	4	NA	4	4	4	4	4	4	4	4	4	4	4	3	3	4	4	4	4	4	4	4	4	4	4	4	4	4	4	4	4	4	4	4	4	4	4	4	4	4	4	4	4	4	4	4	3
c2_35689	2	47324246	1	1	0	0	0	0	0	0	0	1	2	0	0	0	0	1	0	0	0	1	0	NA	0	1	1	1	0	0	0	1	1	0	2	0	0	0	0	0	0	0	0	0	0	1	0	0	0
c2_35690	2	47324335	3	NA	4	4	4	4	4	4	4	3	3	4	4	4	4	4	4	4	4	4	4	4	4	3	3	4	4	4	4	4	4	4	4	4	4	4	4	4	4	4	4	4	4	4	4	4	4
c2_35693	2	47325275	1	1	0	0	0	0	0	0	0	1	2	0	0	0	0	1	0	0	0	1	0	0	0	1	1	1	0	0	0	1	1	0	2	0	0	0	0	0	0	0	0	0	0	1	0	0	0
c2_35694	2	47325484	1	1	0	0	0	0	0	0	0	1	2	0	0	1	1	1	0	0	0	1	0	1	0	1	1	1	0	0	0	1	1	0	2	0	0	0	0	0	0	0	0	0	0	1	0	0	1
c2_35698	2	47326485	3	3	4	4	4	4	4	4	4	3	2	4	4	4	4	3	4	4	4	3	4	3	4	3	3	3	4	4	4	3	3	4	2	4	4	4	4	4	4	4	4	4	4	3	4	4	4
c2_35700	2	47326606	4	4	4	4	4	4	4	4	4	4	3	4	4	4	4	NA	4	4	4	2	4	3	4	4	4	3	4	4	4	3	3	4	4	4	4	4	4	4	4	4	4	4	4	NA	4	4	4
c2_35701	2	47327434	4	4	4	4	4	4	4	4	4	4	3	4	4	4	4	3	4	4	4	3	4	NA	4	4	4	3	4	4	4	3	3	4	4	4	4	4	4	4	4	4	4	4	4	3	4	4	4
c2_35702	2	47327523	2	1	2	2	4	4	4	3	3	3	1	1	3	3	3	3	2	2	2	2	4	2	2	3	2	1	3	2	1	1	1	1	1	3	3	2	1	3	4	1	1	2	2	1	2	1	3
c2_35704	2	47327530	1	NA	0	0	0	0	0	0	0	1	1	0	0	0	0	0	0	0	0	0	0	0	0	1	1	0	0	0	0	0	0	0	0	0	0	0	0	0	0	0	0	0	0	0	0	0	0
c2_35705	2	47327646	3	1	2	2	4	4	4	3	3	4	3	1	3	3	3	4	2	2	2	3	4	2	2	4	3	2	3	2	1	2	2	1	1	3	3	2	1	3	4	1	1	2	2	2	2	1	3
c1_11458	2	47625735	2	2	3	3	4	4	4	1	1	2	3	2	3	4	4	3	1	1	1	3	3	NA	2	2	2	2	1	2	4	2	2	2	4	2	2	2	0	3	4	0	1	2	2	2	3	2	4
c1_11459	2	47625747	4	4	2	4	2	2	2	4	4	3	2	3	4	4	4	3	4	4	4	3	2	3	4	3	3	3	4	3	3	3	NA	4	3	3	2	4	4	4	2	4	4	4	4	3	4	4	4
c2_38551	2	47627355	2	1	3	3	4	4	4	1	1	2	3	2	3	4	4	3	1	1	1	3	3	3	2	2	2	2	1	2	4	2	2	2	2	2	2	2	0	3	4	0	1	2	2	2	3	2	4
c2_38552	2	47627484	2	1	3	3	4	4	4	1	1	2	2	2	3	3	3	2	1	1	1	2	3	2	2	2	2	1	1	2	4	1	1	2	2	2	2	2	0	3	4	0	1	2	2	1	3	2	3
c2_38554	2	47627562	4	3	4	4	4	4	4	4	4	4	4	4	4	4	4	4	4	4	4	4	4	4	4	4	4	4	4	4	4	4	4	4	2	4	4	4	4	4	4	4	4	4	4	4	4	4	4
c2_38555	2	47627703	0	1	0	0	0	0	0	0	0	0	0	0	0	1	1	0	0	0	0	0	0	0	0	0	0	0	0	0	0	0	0	0	2	0	0	0	0	0	0	0	0	0	0	0	0	0	1
c1_5924	2	47712488	4	4	4	4	4	4	4	4	4	4	3	4	4	4	4	3	4	4	4	3	4	3	4	4	4	3	4	4	4	3	3	4	4	4	4	4	4	4	4	4	4	4	4	3	4	4	4
c2_1813	2	47974047	2	2	1	0	1	1	1	2	2	1	1	2	1	2	2	0	1	1	1	2	2	2	2	1	0	1	2	1	0	1	1	1	3	1	2	2	2	1	1	2	2	1	2	1	1	1	2
c1_5909	2	47995095	4	4	4	4	4	4	4	4	4	4	3	4	4	4	4	3	4	4	4	3	4	NA	4	4	4	3	4	4	4	3	3	4	4	4	4	4	4	4	4	4	4	4	4	3	4	4	4
c1_5908	2	47995191	0	0	0	0	0	0	0	0	0	0	1	0	0	0	0	1	0	0	0	1	0	NA	0	0	0	1	0	0	0	1	1	0	0	0	0	0	0	0	0	0	0	0	0	1	0	0	0
c1_5931	2	48498156	0	0	0	0	0	0	0	0	0	0	1	0	0	1	1	1	0	0	0	0	0	0	0	0	0	1	0	0	0	1	1	0	0	0	0	0	0	0	0	0	0	0	0	1	0	0	1
c1_5895	2	48564909	4	4	4	3	4	4	4	3	3	3	4	4	3	4	4	4	3	3	3	4	4	NA	3	3	4	4	3	4	4	4	4	3	4	4	4	3	3	3	4	3	4	3	3	4	4	4	4
c1_11985	3	104179	0	0	0	0	0	0	0	0	0	0	0	0	0	0	0	0	0	0	0	0	0	0	0	0	0	0	0	0	0	0	0	0	0	0	0	0	0	0	0	0	0	0	0	0	0	0	0
c2_36264	3	366332	1	3	2	1	1	1	1	2	2	2	2	1	2	0	0	2	3	3	3	3	2	2	2	2	2	2	2	3	2	2	2	2	2	2	1	2	3	3	1	3	1	2	2	2	3	2	0
c2_36232	3	419098	3	4	4	4	4	4	4	4	4	4	4	4	4	4	4	4	4	4	4	4	4	4	4	4	4	4	4	4	4	4	4	4	4	4	4	4	4	4	4	4	4	4	4	4	4	4	4
c2_35563	3	505833	0	0	0	1	1	1	1	0	0	0	0	1	0	1	1	0	1	1	1	0	0	0	0	0	0	1	0	1	1	1	1	0	1	1	1	1	1	0	1	1	0	1	0	1	0	1	1
c2_35552	3	584242	0	0	0	0	0	0	0	0	0	0	0	0	0	0	0	0	0	0	0	0	0	0	0	0	0	0	0	0	0	0	0	0	0	0	0	0	0	0	0	0	0	0	0	0	0	0	0
c2_43470	3	659121	2	1	1	1	3	3	3	1	1	0	0	1	1	2	2	1	0	0	0	1	1	1	2	0	0	1	1	1	2	1	1	1	1	0	1	2	0	1	3	0	2	1	2	1	1	1	2
c2_35572	3	716066	4	4	4	4	3	3	3	3	3	3	3	4	4	2	2	4	4	4	4	4	2	NA	3	3	4	4	3	4	4	4	4	4	4	4	4	3	4	4	3	4	3	4	3	4	4	4	2
c1_12821	3	859369	0	1	0	1	1	1	1	0	0	0	0	0	0	1	1	0	0	0	0	0	0	0	0	0	0	0	0	1	0	0	0	0	0	0	0	1	0	0	1	0	0	1	0	0	0	0	1
c1_12825	3	872029	1	NA	1	1	0	0	0	1	1	2	2	1	1	0	0	0	1	1	1	0	0	0	0	2	0	0	1	0	0	0	0	1	0	1	1	0	1	0	0	1	1	1	0	0	0	0	0
c1_11196	3	872519	0	0	0	1	1	1	1	0	0	0	0	1	0	1	1	0	1	1	1	0	0	0	0	0	0	1	0	1	1	1	1	0	1	1	1	1	1	0	1	1	0	1	0	1	0	1	1
c1_11202	3	929679	4	4	4	4	4	4	4	4	4	4	4	4	4	4	4	4	4	4	4	4	4	4	4	4	4	4	4	4	4	4	4	4	4	4	4	4	4	4	4	4	4	4	4	4	4	4	4
c2_37411	3	982016	0	0	0	0	0	0	0	0	0	0	0	2	0	0	0	0	0	0	0	0	0	0	0	0	0	1	0	0	0	NA	1	0	2	NA	1	0	0	0	0	0	0	0	0	2	0	2	0
c2_51390	3	982932	4	3	3	3	4	4	4	3	3	4	4	3	4	2	2	2	2	2	2	2	1	2	3	4	2	2	3	4	4	2	2	3	2	2	2	3	3	2	4	3	3	2	3	2	2	1	2
c2_51389	3	983008	NA	0	0	0	0	0	0	0	0	0	0	0	0	0	0	0	0	0	0	0	0	0	0	0	0	0	0	0	0	0	0	0	0	0	0	0	0	0	0	0	0	0	0	0	0	0	0
c2_54288	3	1269875	3	4	4	4	4	4	4	4	4	4	4	4	4	4	4	4	4	4	4	4	4	4	4	4	4	4	4	4	4	4	4	4	4	4	4	4	4	4	4	4	4	4	4	4	4	4	4
c1_15782	3	1276837	3	4	4	4	4	4	4	4	4	4	4	4	4	4	4	4	4	4	4	4	4	4	4	4	4	4	4	4	4	4	4	4	4	4	4	4	4	4	4	4	4	4	4	4	4	4	4
c2_37414	3	1409961	4	4	4	4	4	4	4	4	4	4	4	4	4	4	4	4	4	4	4	4	4	4	4	4	4	4	4	4	4	4	4	4	4	4	4	4	4	4	4	4	4	4	4	4	4	4	4
c2_52800	3	1536781	2	4	4	4	3	3	3	3	3	4	4	4	4	4	4	4	4	4	4	3	4	3	3	4	4	4	3	4	3	4	4	4	4	4	4	3	4	4	3	4	3	4	3	4	4	4	4
c2_52806	3	1541622	3	3	3	2	4	4	4	3	3	2	2	2	3	4	4	4	2	2	2	4	2	4	4	2	4	4	3	4	4	4	4	3	NA	2	2	3	3	4	4	3	3	1	4	4	4	2	4
c2_52811	3	1580212	1	4	1	3	2	2	2	2	2	4	3	3	4	3	3	2	4	4	4	2	4	2	3	4	4	2	2	2	3	2	2	4	3	3	3	2	3	3	2	3	3	2	3	2	3	4	3
c2_52813	3	1611409	0	0	0	1	0	0	0	1	1	2	1	1	1	0	0	0	1	1	1	0	0	NA	1	2	1	0	1	0	0	0	0	2	0	1	1	1	1	1	0	1	2	2	1	0	1	2	0
c2_52815	3	1612323	1	0	0	0	0	0	0	0	0	0	0	0	0	0	0	0	0	0	0	0	0	0	0	0	0	0	0	0	0	0	0	0	0	0	0	0	0	0	0	0	0	0	0	0	0	0	0
c2_36018	3	1700558	0	0	0	1	1	1	1	0	0	0	0	0	0	1	1	0	1	1	1	0	0	0	0	0	0	0	0	1	1	0	0	0	0	0	0	1	1	0	1	1	0	1	0	0	0	0	1
c2_17218	3	1954563	4	4	4	4	4	4	4	4	4	4	4	4	4	2	2	3	4	4	4	4	4	4	4	4	3	3	4	4	4	3	3	4	4	4	4	4	4	4	4	4	4	4	4	3	4	4	2
c1_167	3	1980675	2	0	2	2	2	2	2	0	0	0	1	2	2	1	1	0	2	2	2	2	1	2	2	0	1	1	0	3	3	1	1	2	3	1	3	2	2	1	2	2	1	1	2	1	1	2	1
c1_450	3	2036716	2	4	2	2	2	2	2	4	4	4	3	2	2	3	3	4	2	2	2	2	2	2	2	4	3	3	4	1	1	3	3	NA	1	3	1	2	2	3	2	2	3	2	2	3	3	2	3
c2_17279	3	2357814	1	0	0	0	0	0	0	0	0	0	0	0	0	0	0	0	0	0	0	0	0	0	0	0	0	0	0	0	0	0	0	0	0	0	0	0	0	0	0	0	0	0	0	0	0	0	0
c2_50372	3	2524231	1	0	0	0	0	0	0	0	0	0	0	0	0	0	0	0	0	0	0	0	0	0	0	0	0	0	0	0	0	0	0	0	0	0	0	0	0	0	0	0	0	0	0	0	0	0	0
c1_14813	3	2565354	3	4	3	3	3	3	3	2	2	1	2	2	3	4	4	3	3	3	3	3	3	3	3	2	3	2	2	4	4	2	2	3	3	3	3	3	3	4	3	3	NA	3	3	2	4	4	4
c2_16682	3	3014439	3	4	3	1	3	3	3	3	3	3	4	2	3	3	3	3	1	1	1	4	2	4	3	3	3	2	3	3	2	2	2	2	1	2	2	3	2	3	3	2	1	2	3	2	3	1	3
c2_16681	3	3014454	3	4	4	4	4	4	4	4	4	4	4	4	4	4	4	4	4	4	4	4	4	4	4	4	4	4	4	4	4	4	4	4	4	4	4	4	4	4	4	4	4	4	4	4	4	4	4
c2_16680	3	3014625	0	3	0	1	2	2	2	1	1	3	2	1	3	3	3	2	1	1	1	1	0	NA	2	3	3	2	1	2	1	2	2	2	1	1	1	2	0	2	2	0	0	0	2	2	2	0	3
c2_16679	3	3014691	1	0	1	3	1	1	1	1	1	1	0	2	1	1	1	1	3	3	3	1	3	1	1	1	1	2	1	1	3	2	2	2	3	2	2	1	3	1	1	3	3	2	1	2	1	3	1
c2_16677	3	3014826	1	0	0	0	0	0	0	0	0	0	0	0	0	0	0	0	0	0	0	0	0	0	0	0	0	0	0	0	0	0	0	0	0	0	0	0	0	0	0	0	0	0	0	0	0	0	0
c2_16675	3	3015066	0	3	0	1	2	2	2	1	1	3	2	1	3	3	3	2	1	1	1	1	0	2	2	3	3	2	1	2	1	2	2	2	1	1	1	2	0	2	2	0	0	0	2	2	2	0	3
c1_5400	3	3107887	2	2	3	1	1	1	NA	1	1	2	4	2	0	3	3	3	1	1	1	3	3	3	2	2	3	2	NA	1	1	2	2	2	2	2	3	1	1	3	1	1	2	2	2	2	2	4	3
c1_5388	3	3161621	4	3	4	3	3	3	3	4	4	2	2	3	4	1	1	2	3	3	3	3	3	3	2	2	1	2	4	4	3	2	2	2	2	3	2	3	4	2	3	4	3	4	2	2	3	2	1
c2_16571	3	3672939	3	2	3	1	2	2	2	3	3	1	1	2	1	2	2	1	1	1	1	3	2	2	2	1	1	1	3	1	2	1	1	2	1	2	2	2	3	3	2	3	3	3	2	1	1	2	2
c1_13052	3	4382671	4	4	3	4	4	4	4	4	4	3	3	3	4	4	4	4	4	4	4	4	4	4	4	3	4	3	4	4	4	3	3	4	4	3	3	4	4	4	4	4	4	4	4	3	4	4	4
c2_52467	3	4670814	0	1	0	2	1	1	1	0	0	2	2	0	1	1	1	1	1	1	1	2	2	NA	1	2	2	1	0	2	3	1	1	1	0	0	1	1	2	0	1	2	1	2	1	1	1	1	1
c2_54785	3	4707231	2	4	3	4	3	3	3	4	4	2	1	4	3	3	3	2	4	4	4	4	4	4	3	2	2	3	4	4	2	3	3	4	3	4	4	3	4	3	3	4	3	4	3	3	3	2	3
c1_15333	3	4732420	4	3	4	3	4	4	4	4	4	3	3	4	3	4	4	3	4	4	4	3	2	3	3	3	3	3	4	4	2	3	3	3	4	4	4	4	3	4	4	3	3	3	3	3	3	3	4
c1_8968	3	5430430	0	1	0	1	0	0	0	0	0	0	0	0	1	0	0	1	0	0	0	0	1	NA	1	0	1	1	0	0	1	1	1	1	0	0	0	0	0	0	0	0	1	0	1	1	1	1	0
c2_29450	3	5448586	3	4	3	4	4	4	4	4	4	3	3	4	4	3	3	4	4	4	4	4	3	4	4	3	4	4	4	4	4	4	4	4	2	4	4	4	4	4	4	4	4	4	4	4	4	4	3
c2_18308	3	5529092	4	3	3	2	3	3	3	1	1	2	3	3	3	3	3	3	1	1	1	NA	3	2	2	2	4	4	1	1	3	4	4	3	4	3	4	2	1	3	3	1	3	3	2	4	2	4	3
c2_29438	3	5580782	4	4	4	3	3	3	3	4	4	4	4	4	4	3	3	4	3	3	3	4	4	4	4	4	4	4	4	3	3	4	4	4	4	4	4	3	3	4	3	3	4	3	4	4	4	4	3
c2_308	3	5760087	4	4	4	4	4	4	4	4	4	3	4	4	4	4	4	4	4	4	4	4	4	4	4	3	4	4	4	4	4	4	4	4	4	4	4	4	4	4	4	4	4	4	4	4	4	4	4
c2_149	3	5828601	1	0	0	0	0	0	0	0	0	1	0	0	0	0	0	0	0	0	0	0	0	0	0	1	0	0	0	0	0	0	0	0	0	0	0	0	0	0	0	0	0	0	0	0	0	0	0
c2_5267	3	7105399	3	NA	2	4	3	3	3	3	3	4	3	3	3	4	4	3	4	4	4	2	4	2	3	4	4	4	3	4	4	4	4	3	4	3	3	3	3	2	3	3	4	3	3	4	3	4	4
c2_5263	3	7105688	4	4	4	4	4	4	4	4	4	3	3	4	4	3	3	4	4	4	4	4	3	4	4	3	4	4	4	4	4	4	4	4	4	4	4	4	4	4	4	4	4	4	4	4	4	4	3
c2_5256	3	7217277	0	0	0	0	0	0	0	0	0	1	1	1	0	1	1	0	1	1	1	0	1	0	0	1	0	0	0	0	0	0	0	0	1	0	0	0	0	0	0	0	0	0	0	0	0	0	1
c2_5234	3	7289711	2	1	1	0	0	0	0	0	0	2	3	1	0	2	NA	0	2	2	2	0	2	0	0	2	0	0	0	0	0	0	0	0	1	0	0	0	0	0	0	0	0	2	0	0	0	0	2
c2_5227	3	7337024	3	1	3	0	1	1	1	1	1	1	4	2	1	1	1	1	1	1	1	3	2	2	1	2	1	0	1	1	2	0	0	1	2	NA	2	1	2	3	1	2	1	2	1	0	2	2	1
c2_5226	3	7337144	3	NA	3	1	2	2	2	1	1	2	4	2	1	2	2	1	2	2	2	3	2	2	1	2	1	0	1	2	3	0	0	1	2	1	2	2	3	3	2	3	1	3	1	0	2	2	2
c1_1918	3	7599703	3	1	3	1	2	2	2	1	1	2	4	2	1	2	2	1	2	2	2	3	2	2	1	2	1	0	1	2	3	0	0	1	2	1	2	2	3	3	2	3	1	3	1	0	2	2	2
c2_54674	3	8390507	1	2	1	2	1	1	1	1	1	1	0	2	2	1	1	1	2	2	2	1	1	1	1	1	2	2	1	1	1	2	2	2	2	2	1	1	1	1	1	1	1	1	1	2	1	1	1
c2_5286	3	8564142	3	3	4	4	4	4	4	4	4	3	3	4	4	3	3	4	4	4	4	3	3	4	4	3	3	4	4	4	2	4	4	4	4	4	4	4	3	3	4	3	3	4	4	4	3	2	3
c2_38515	3	9163294	2	4	2	4	3	3	3	3	3	2	0	3	3	3	3	2	4	4	4	1	2	2	3	2	3	3	3	3	2	3	3	3	3	3	2	3	2	1	3	2	3	2	3	3	2	2	3
c2_54530	3	9358570	1	1	0	0	1	1	1	1	1	1	1	0	0	3	3	1	0	0	0	0	2	0	1	1	2	1	1	0	1	1	1	0	0	0	0	1	0	1	1	0	2	0	1	1	1	2	3
c1_15204	3	9603835	0	0	0	1	0	0	0	0	0	0	0	1	1	0	0	0	0	0	0	0	1	NA	1	0	2	1	0	1	1	1	1	1	3	1	1	0	0	0	0	0	1	0	1	1	1	2	0
c2_5732	3	9971288	0	0	0	1	0	0	0	0	0	0	0	1	1	0	0	0	0	0	0	0	1	0	1	0	2	1	0	1	1	1	1	1	2	1	1	0	0	0	0	0	1	0	1	1	1	2	0
c2_5742	3	10383457	0	0	0	2	1	1	1	0	0	0	0	1	1	1	1	0	1	1	1	0	2	0	1	0	1	1	0	NA	2	1	1	1	1	1	2	1	1	0	1	1	1	2	1	1	1	2	1
c2_5736	3	11287783	4	4	4	2	3	3	3	4	4	4	4	3	3	3	3	4	3	3	3	4	3	NA	3	4	3	3	4	NA	2	3	3	3	3	3	3	3	3	4	3	3	3	2	3	3	3	2	3
c2_48860	3	11733386	4	4	4	4	4	4	4	4	4	3	NA	4	4	4	4	4	4	4	4	4	4	4	4	3	4	4	4	4	4	4	4	4	4	4	NA	4	4	4	4	4	4	4	4	4	4	4	4
c1_11979	3	12886399	0	0	0	1	1	1	1	0	0	0	0	1	0	1	1	0	1	1	1	0	1	0	0	0	0	1	0	1	1	1	1	0	1	1	1	1	1	0	1	1	0	2	0	1	0	1	1
c2_37431	3	14203339	4	4	4	4	4	4	4	4	4	4	4	3	4	4	4	4	4	4	4	4	4	4	4	4	4	3	4	4	4	3	3	4	3	3	3	4	4	4	4	4	4	4	4	3	4	3	4
c1_15829	3	14646478	0	0	0	1	1	1	1	0	0	0	0	0	0	1	1	0	1	1	1	0	0	0	0	0	0	0	0	1	1	0	0	0	0	0	0	1	1	0	1	1	0	1	0	0	0	0	1
c1_11840	3	14979685	4	4	4	4	4	4	4	4	4	4	4	4	4	4	4	4	4	4	4	4	4	4	4	4	4	4	4	4	4	4	4	4	4	4	4	4	4	4	4	4	4	4	4	4	4	4	4
c1_3346	3	15243506	4	4	4	3	3	3	3	4	4	4	4	3	4	3	3	4	3	3	3	4	4	4	4	4	4	3	4	3	3	3	3	4	3	3	3	3	3	4	3	3	4	3	4	3	4	3	3
c2_10087	3	15355001	0	0	0	1	1	1	1	0	0	0	0	1	0	1	1	0	1	1	1	0	0	0	0	0	0	1	0	1	1	1	1	0	1	2	1	1	1	0	1	1	0	1	0	1	0	NA	1
c2_10088	3	15654535	1	1	1	1	2	2	2	0	0	0	1	2	1	1	1	0	1	1	1	1	0	1	1	0	0	2	0	1	1	2	2	1	2	1	2	2	1	1	2	1	0	1	1	2	0	1	1
c1_3347	3	16008414	0	0	0	1	1	1	1	0	0	0	0	1	0	1	1	0	1	1	1	0	0	0	0	0	0	1	0	1	1	1	1	0	1	1	1	1	1	0	1	1	0	1	0	1	0	1	1
c1_10725	3	16833849	1	0	0	1	0	0	0	0	0	0	0	0	1	1	1	1	0	0	0	0	1	NA	1	0	1	1	0	1	1	1	1	1	1	0	0	0	0	0	0	0	1	0	1	1	1	1	1
c1_10737	3	16887518	4	4	4	4	4	4	4	4	4	4	4	4	4	4	4	4	4	4	4	4	4	4	4	4	4	4	4	4	4	4	4	4	4	4	4	4	4	4	4	4	4	4	4	4	4	4	4
c2_36017	3	16988929	0	0	0	0	0	0	0	0	0	0	0	0	0	0	0	0	0	0	0	0	0	0	0	0	0	0	0	0	0	0	0	0	0	0	0	0	0	0	0	0	0	0	0	0	0	0	0
c1_10743	3	16989140	4	4	4	4	4	4	4	4	4	4	4	3	4	4	4	4	4	4	4	4	4	4	4	4	4	3	4	4	4	3	3	4	3	3	3	4	4	4	4	4	4	4	4	3	4	3	4
c2_56077	3	17198119	0	0	0	0	0	0	0	0	0	0	0	0	0	0	0	0	0	0	0	0	0	0	0	0	0	0	0	0	0	0	0	0	0	0	0	0	0	0	0	0	0	0	0	0	0	0	0
c1_16267	3	17239217	1	0	0	1	0	0	0	0	0	0	0	0	1	1	1	1	0	0	0	0	1	0	1	0	1	1	0	1	1	1	1	1	0	0	0	0	0	0	0	0	1	1	1	1	1	1	1
c2_664	3	17336653	4	4	4	4	4	4	4	4	4	4	4	4	4	4	4	4	4	4	4	4	4	4	4	4	4	4	4	4	4	4	4	4	4	4	4	4	4	4	4	4	4	4	4	4	4	4	4
c2_661	3	17668275	2	0	2	2	2	2	2	0	0	0	1	2	2	1	1	0	2	2	2	2	2	2	2	0	1	1	0	3	3	1	1	2	3	1	3	2	2	1	2	2	1	2	2	1	1	2	1
c2_659	3	17668488	0	0	0	1	1	1	1	0	0	0	0	0	0	1	1	0	1	1	1	0	0	0	0	0	0	0	0	1	1	0	0	0	0	0	0	1	1	0	1	1	0	1	0	0	0	0	1
c2_649	3	18052893	4	4	4	4	4	4	4	4	4	4	4	4	4	4	4	4	4	4	4	4	4	4	4	4	4	4	4	4	4	4	4	4	4	4	4	4	4	4	4	4	4	4	4	4	4	4	4
c2_648	3	18052994	0	0	0	1	1	1	1	0	0	0	0	0	0	1	1	0	1	1	1	0	0	0	0	0	0	0	0	1	1	0	0	0	0	0	0	1	1	0	1	1	0	1	0	0	0	0	1
c2_646	3	18855669	2	4	1	4	3	3	3	4	4	4	3	3	3	4	4	4	4	4	4	3	4	3	3	4	4	4	4	4	4	4	4	3	3	4	3	3	4	3	3	4	4	4	3	4	4	4	4
c2_644	3	18972218	4	4	4	4	4	4	4	4	4	4	4	4	4	4	4	4	4	4	4	4	4	4	4	4	4	4	4	4	4	4	4	4	4	4	4	4	4	4	4	4	4	4	4	4	4	4	4
c1_171	3	19105081	4	4	4	4	4	4	4	4	4	4	4	4	4	4	4	4	4	4	4	4	4	4	4	4	4	4	4	4	4	4	4	4	4	4	4	4	4	4	4	4	4	4	4	4	4	4	4
c2_634	3	19893461	4	4	4	4	4	4	4	4	4	4	4	4	4	4	4	4	4	4	4	4	4	4	4	4	4	4	4	4	4	4	4	4	4	4	4	4	4	4	4	4	4	4	4	4	4	4	4
c1_156	3	20183296	2	4	2	3	2	2	2	4	4	4	3	3	3	3	3	4	2	2	2	2	4	2	3	4	4	4	4	3	2	4	4	3	2	4	3	2	2	3	2	2	4	3	3	4	4	4	3
c1_200	3	20614716	4	4	4	4	4	4	4	4	4	4	4	4	4	4	4	4	4	4	4	4	4	4	4	4	4	4	4	4	4	4	4	4	4	4	4	4	4	4	4	4	4	4	4	4	4	4	4
c1_456	3	22177581	4	4	4	4	4	4	4	4	4	4	4	4	4	4	4	4	4	4	4	4	4	4	4	4	4	4	4	4	4	4	4	4	4	4	4	4	4	4	4	4	4	4	4	4	4	4	4
c2_11253	3	22658606	4	4	4	4	4	4	4	4	4	4	4	4	4	3	3	3	4	4	4	4	3	NA	3	4	4	4	4	4	4	4	4	4	4	4	4	4	4	4	4	4	4	4	3	4	4	3	3
c1_3647	3	22782440	0	0	0	1	1	1	1	0	0	0	0	0	0	1	1	0	1	1	1	0	0	0	0	0	0	0	0	1	1	0	0	0	0	0	0	1	1	0	1	1	0	1	0	0	0	0	1
c2_11272	3	22942919	4	4	4	3	3	3	3	4	4	4	4	3	4	3	3	4	3	3	3	4	4	4	4	4	4	3	4	3	3	3	3	4	3	3	3	3	3	4	3	3	4	3	4	3	4	3	3
c2_11271	3	22942945	NA	1	2	0	1	1	1	0	0	0	1	1	1	0	0	0	0	0	0	1	0	1	1	0	0	0	0	0	0	0	0	1	1	0	1	1	0	1	1	0	0	0	1	0	0	0	0
c2_11269	3	23155488	0	0	0	1	1	1	1	0	0	0	0	1	0	1	1	0	1	1	1	0	0	0	0	0	0	1	0	1	1	1	1	0	1	NA	1	1	1	0	1	1	0	1	0	1	0	1	1
c2_37005	3	24261459	4	4	4	4	4	4	4	4	4	4	4	4	4	4	4	4	4	4	4	4	4	4	4	4	4	4	4	4	4	4	4	4	4	4	4	4	4	4	4	4	4	4	4	4	4	4	4
c1_4775	3	31056417	4	4	4	3	3	3	3	4	4	4	4	4	4	3	3	4	3	3	3	4	4	4	4	4	4	4	4	3	3	4	4	4	4	4	4	3	3	4	3	3	4	3	4	4	4	4	3
c2_41163	3	31745504	4	4	3	4	4	4	4	3	3	4	3	3	4	4	4	3	4	4	4	4	3	4	4	4	4	3	3	4	4	3	3	4	3	2	3	4	3	3	4	3	4	3	4	3	3	3	4
c1_13651	3	32161262	4	4	4	4	4	4	4	4	4	4	4	4	4	4	4	4	4	4	4	4	4	4	4	4	4	4	4	4	4	4	4	4	4	4	4	4	4	4	4	4	4	4	4	4	4	4	4
c2_41061	3	32759308	4	4	4	4	4	4	4	4	4	4	4	4	4	4	4	4	4	4	4	4	4	4	4	4	4	4	4	4	4	4	4	4	4	4	4	4	4	4	4	4	4	4	4	4	4	4	4
c2_41056	3	32828579	0	0	0	0	0	0	0	0	0	0	0	0	0	0	0	0	0	0	0	0	0	0	0	0	0	0	0	0	0	0	0	0	0	0	0	0	0	0	0	0	0	0	0	0	0	0	0
c2_41055	3	32856641	0	0	0	0	0	0	0	0	0	0	0	0	0	0	0	0	0	0	0	0	0	0	0	0	0	0	0	0	0	0	0	0	0	0	0	0	0	0	0	0	0	0	0	0	0	0	0
c2_41071	3	32950171	4	4	4	4	4	4	4	4	4	4	4	4	4	4	4	4	4	4	4	4	4	4	4	4	4	4	4	4	4	4	4	4	4	4	4	4	4	4	4	4	4	4	4	4	4	4	4
c2_51096	3	33393461	4	4	4	4	4	4	4	4	4	4	4	4	4	4	4	4	4	4	4	4	4	4	4	4	4	4	4	4	4	4	4	4	4	4	4	4	4	4	4	4	4	4	4	4	4	4	4
c1_14973	3	33464174	4	4	4	4	4	4	4	4	4	4	4	4	4	4	4	4	4	4	4	4	4	4	4	4	4	4	4	4	4	4	4	4	4	4	4	4	4	4	4	4	4	4	4	4	4	4	4
c1_14975	3	33475318	4	4	4	2	2	2	2	4	4	4	4	3	4	2	2	4	2	2	2	4	3	4	4	4	4	4	4	2	2	4	4	4	2	3	3	2	2	4	2	2	4	2	4	4	4	4	2
c2_56635	3	33495019	0	0	0	0	0	0	0	0	0	0	0	0	0	0	0	0	0	0	0	0	0	0	0	0	0	0	0	0	0	0	0	0	0	0	0	0	0	0	0	0	0	0	0	0	0	0	0
c1_16382	3	33495209	3	3	4	4	4	4	4	4	4	4	4	4	4	4	4	4	4	4	4	3	4	NA	4	4	4	3	4	4	4	3	3	4	4	4	4	4	3	4	4	3	4	4	4	3	4	3	4
c1_16381	3	33496751	1	0	0	1	1	1	1	0	0	0	0	0	0	1	1	0	1	1	1	1	0	NA	0	0	0	1	0	1	1	1	1	0	0	0	0	1	2	0	1	2	0	1	0	1	0	1	1
c2_43270	3	34350488	4	4	4	4	4	4	4	4	4	4	4	4	4	4	4	4	4	4	4	4	4	4	4	4	4	4	4	4	4	4	4	4	4	4	4	4	4	4	4	4	4	4	4	4	4	4	4
c2_43267	3	34373409	1	NA	0	0	0	0	0	0	0	0	0	0	0	0	0	0	0	0	0	1	0	NA	0	0	1	1	0	0	0	NA	1	0	1	0	0	0	1	0	0	1	0	0	0	1	0	1	0
c2_43262	3	34399858	4	4	4	4	4	4	4	4	4	4	4	4	4	4	4	4	4	4	4	4	4	4	4	4	4	4	4	4	4	4	4	4	4	4	4	4	4	4	4	4	4	4	4	4	4	4	4
c2_43261	3	34432175	1	0	0	0	0	0	0	0	0	0	0	0	0	0	0	0	0	0	0	0	0	0	0	0	0	0	0	0	0	0	0	0	0	0	0	0	0	0	0	0	0	0	0	0	0	0	0
c1_12745	3	34492320	3	4	4	4	4	4	4	4	4	4	4	4	4	4	4	4	4	4	4	3	4	3	4	4	3	4	4	4	4	4	4	4	3	4	4	4	3	4	4	3	4	4	4	4	4	4	4
c2_43255	3	34493007	4	4	4	4	3	3	3	3	3	4	4	4	3	2	2	4	4	4	4	4	2	3	2	4	3	4	3	4	NA	4	4	3	4	4	4	3	4	3	3	4	2	4	2	4	3	2	2
c2_43252	3	34493699	1	0	0	0	0	0	0	0	0	0	0	0	0	0	0	0	0	0	0	0	0	0	0	0	0	0	0	0	0	0	0	0	0	0	0	0	0	0	0	0	0	0	0	0	0	0	0
c1_12751	3	34637736	0	0	0	0	0	0	0	0	0	1	1	0	0	0	0	0	0	0	0	0	0	0	0	1	1	0	0	0	0	0	0	0	1	0	0	0	0	0	0	0	0	0	0	0	0	0	0
c2_35358	3	35991675	2	NA	1	0	0	0	0	0	0	2	3	0	0	0	0	0	0	0	0	1	0	1	0	2	1	2	0	0	0	2	2	0	1	0	0	0	1	0	0	1	0	0	0	2	0	1	0
c2_35355	3	36000522	0	0	0	0	0	0	0	0	0	0	0	0	0	0	0	0	0	0	0	0	0	0	0	0	0	0	0	0	0	0	0	0	0	0	0	0	0	0	0	0	0	0	0	0	0	0	0
c2_35354	3	36000658	0	2	0	0	1	1	1	0	0	0	0	2	1	1	1	1	1	1	1	0	0	1	2	0	1	1	0	1	1	1	1	0	1	1	2	0	0	1	1	0	1	1	2	1	1	2	1
c2_35353	3	36000878	4	4	4	4	4	4	4	4	4	4	4	4	4	4	4	4	4	4	4	4	4	4	4	4	4	4	4	4	4	4	4	4	4	4	4	4	4	4	4	4	4	4	4	4	4	4	4
c2_35352	3	36000900	4	4	4	4	4	4	4	4	4	4	4	4	4	4	4	4	4	4	4	4	4	4	4	4	4	4	4	4	4	4	4	4	4	4	4	4	4	4	4	4	4	4	4	4	4	4	4
c2_35350	3	36001002	0	0	0	0	0	0	0	0	0	0	0	0	0	0	0	0	0	0	0	0	0	0	0	0	0	0	0	0	0	0	0	0	0	0	0	0	0	0	0	0	0	0	0	0	0	0	0
c1_15925	3	36151152	3	4	4	4	4	4	4	4	4	4	4	4	4	4	4	4	4	4	4	4	4	4	4	4	4	4	4	4	4	4	4	4	4	4	4	4	4	4	4	4	4	4	4	4	4	4	4
c1_15926	3	36151220	2	2	1	1	2	2	2	0	0	2	3	2	1	2	2	1	1	1	1	1	1	2	2	2	2	3	0	2	2	3	3	0	2	1	2	1	2	1	2	2	1	2	2	3	1	3	2
c2_54687	3	36152649	1	0	0	0	0	0	0	0	0	0	0	0	0	0	0	0	0	0	0	0	0	0	0	0	0	0	0	0	0	0	0	0	0	0	0	0	0	0	0	0	0	0	0	0	0	0	0
c2_30741	3	36334363	2	4	3	3	3	3	3	4	4	2	1	4	4	3	3	4	3	3	3	3	4	NA	4	2	3	2	4	3	3	2	2	4	3	4	4	3	2	4	3	2	4	3	4	2	4	3	3
c2_30730	3	36484535	0	1	1	1	1	1	1	3	3	1	1	1	0	2	2	2	1	1	1	1	2	1	2	1	0	1	3	0	1	1	1	2	0	3	1	1	2	1	1	2	2	3	2	1	1	0	2
c1_9292	3	36528674	3	4	3	4	4	4	4	4	4	2	NA	4	4	4	4	4	4	4	4	4	4	4	4	2	3	2	4	4	4	2	2	4	3	4	4	4	4	4	4	4	4	4	4	2	4	3	4
c1_9268	3	36658149	4	4	4	4	4	4	4	4	4	4	4	4	4	4	4	4	4	4	4	4	4	4	4	4	4	4	4	4	4	4	4	4	4	4	4	4	4	4	4	4	4	4	4	4	4	4	4
c1_4814	3	36840643	4	4	4	4	4	4	4	4	4	2	2	4	4	4	4	4	4	4	4	4	4	4	4	2	3	4	4	4	4	4	4	4	3	4	4	4	4	4	4	4	4	4	4	4	4	4	4
c2_57012	3	36939832	1	2	1	0	2	2	2	2	2	0	0	NA	1	2	2	2	0	0	0	1	3	2	3	0	1	1	2	0	2	1	1	2	3	2	2	2	1	3	2	1	2	2	3	1	2	2	2
c2_49970	3	37121012	4	4	4	4	4	4	4	4	4	4	4	4	4	4	4	4	4	4	4	4	4	4	4	4	4	4	4	4	4	4	4	4	4	4	4	4	4	4	4	4	4	4	4	4	4	4	4
c2_49976	3	37167370	2	1	3	2	2	2	2	1	1	3	4	1	1	2	2	1	3	3	3	NA	2	1	1	3	2	3	1	3	2	3	3	1	1	2	2	1	3	1	2	3	2	2	1	3	1	3	2
c2_52494	3	37495967	3	3	3	4	4	4	4	4	4	2	1	4	4	4	4	3	4	4	4	4	4	4	4	2	3	1	4	4	4	1	1	4	3	4	4	4	4	4	4	4	4	4	4	1	4	3	4
c1_7133	3	37678746	4	4	4	4	4	4	4	4	4	4	4	4	4	4	4	4	4	4	4	4	4	4	4	4	4	4	4	4	4	4	4	4	4	4	4	4	4	4	4	4	4	4	4	4	4	4	4
c1_7139	3	37699819	2	2	3	4	3	3	3	3	3	4	3	0	4	2	2	4	3	3	3	2	2	3	3	4	4	2	3	3	3	2	2	2	2	3	1	2	3	3	3	3	3	4	3	2	4	3	2
c2_36466	3	38141607	0	NA	0	0	1	1	1	0	0	0	0	0	0	0	0	0	0	0	0	0	0	0	0	0	1	0	0	0	1	0	0	0	0	0	0	0	0	1	1	0	1	0	0	0	1	2	0
c2_36468	3	38153740	2	4	3	4	4	4	4	4	4	4	3	3	4	3	3	4	4	4	4	4	3	4	4	4	4	2	4	3	4	NA	2	4	4	4	3	4	4	4	4	4	4	4	4	2	4	3	3
c2_36469	3	38175099	3	4	3	4	4	4	4	4	4	4	3	4	4	4	4	4	4	4	4	4	4	4	4	4	4	2	4	4	4	2	2	4	4	4	4	4	4	4	4	4	4	4	4	2	4	3	4
c1_10879	3	38177443	2	3	3	4	3	3	3	4	4	4	3	2	4	3	3	4	4	4	4	3	3	3	4	4	3	2	4	3	2	2	2	3	3	4	2	3	4	2	3	4	3	4	4	2	3	NA	3
c1_11350	3	38435099	4	NA	4	4	4	4	4	4	4	4	4	4	4	4	4	4	4	4	4	4	4	4	4	4	4	4	4	4	4	4	4	4	4	4	4	4	4	4	4	4	4	4	4	4	4	4	4
c2_38058	3	38756280	1	1	1	0	0	0	0	0	0	0	1	0	0	0	0	0	0	0	0	0	1	0	0	0	0	2	0	0	0	2	2	0	0	0	0	0	0	0	0	0	0	0	0	2	0	1	0
c2_38068	3	38758796	4	2	4	2	1	1	1	2	2	2	2	0	3	2	2	2	3	3	3	2	2	NA	3	2	2	3	2	2	1	3	3	2	1	2	1	1	1	1	1	1	2	2	3	3	2	2	2
c2_48381	3	39198462	1	1	3	2	1	1	1	1	1	3	3	2	1	1	1	1	3	3	3	3	0	3	2	3	2	1	1	2	NA	1	1	2	3	2	2	2	3	1	1	3	1	NA	2	1	0	0	1
c2_48378	3	39198646	0	2	0	1	2	2	2	2	2	0	0	2	1	2	2	2	0	0	0	0	2	1	1	0	1	1	2	1	1	1	1	1	0	2	2	1	1	2	2	1	2	1	1	1	2	2	2
c1_14316	3	39221780	0	0	0	0	0	0	0	0	0	2	2	0	0	0	0	1	0	0	0	0	0	0	0	2	1	1	0	0	0	1	1	0	1	0	0	0	0	0	0	0	0	0	0	1	0	0	0
c2_48371	3	39255236	3	3	3	4	4	4	4	4	4	4	3	4	4	4	4	4	4	4	4	4	3	4	4	4	4	2	4	4	4	2	2	4	4	4	4	4	4	4	4	4	4	4	4	2	4	3	4
c2_48370	3	39255317	3	2	4	3	3	3	3	2	2	4	4	2	3	1	1	2	4	4	4	4	2	NA	3	4	4	3	2	3	4	3	3	3	4	2	2	3	3	3	3	3	3	3	3	3	3	4	1
c2_48367	3	39257352	4	4	4	4	4	4	4	4	4	4	4	3	3	4	4	4	3	3	3	3	4	2	2	4	4	4	4	4	4	4	4	3	3	4	3	3	4	3	4	4	4	3	2	4	4	4	4
c2_48366	3	39257411	0	0	0	0	0	0	0	0	0	2	2	0	0	0	0	1	0	0	0	0	0	0	0	2	1	1	0	0	0	1	1	0	1	0	0	0	0	0	0	0	0	0	0	1	0	0	0
c2_48365	3	39257459	0	NA	0	0	0	0	0	0	0	0	0	0	0	0	0	0	0	0	0	0	0	0	0	0	0	0	0	0	0	0	0	0	0	0	0	0	0	0	0	0	0	0	0	0	0	0	0
c2_48363	3	39257702	0	0	0	0	0	0	0	0	0	2	2	0	0	0	0	1	0	0	0	0	0	0	0	2	1	1	0	0	0	1	1	0	1	0	0	0	0	0	0	0	0	0	0	1	0	0	0
c2_48362	3	39258512	0	0	0	0	0	0	0	0	0	2	2	0	0	0	0	1	0	0	0	0	0	0	0	2	1	1	0	0	0	1	1	0	1	0	0	0	0	0	0	0	0	0	0	1	0	0	0
c2_48360	3	39259017	2	NA	3	2	1	1	1	1	1	3	3	1	2	1	1	1	3	3	3	3	1	NA	2	3	2	2	1	2	2	2	2	2	3	1	NA	2	2	1	1	2	1	2	2	NA	1	1	1
c2_48390	3	39312768	4	4	4	4	4	4	4	4	4	2	2	4	4	4	4	3	4	4	4	4	4	4	4	2	3	3	4	4	4	3	3	4	3	4	4	4	4	4	4	4	4	4	4	3	4	4	4
c2_48389	3	39312775	0	2	0	0	1	1	1	1	1	0	0	2	0	2	2	1	0	0	0	0	2	NA	1	0	0	1	1	1	0	1	1	1	0	1	2	1	0	0	1	0	1	0	1	1	0	0	2
c2_48386	3	39314332	3	4	1	2	3	3	3	3	3	3	3	3	3	3	3	4	1	1	1	2	4	3	3	3	3	4	3	2	1	4	4	3	3	2	3	3	1	4	3	1	3	2	3	4	4	4	3
c2_48385	3	39314387	1	NA	0	0	0	0	0	0	0	0	0	0	0	1	1	0	0	0	0	0	0	0	0	0	0	0	0	0	0	0	0	0	0	0	0	0	0	0	0	0	0	0	0	0	0	0	1
c2_48384	3	39314505	4	4	4	4	4	4	4	4	4	4	4	3	4	4	4	4	4	4	4	3	4	NA	4	4	4	4	4	4	4	4	4	3	3	4	3	3	4	3	4	4	4	4	4	4	4	4	4
c2_57006	3	39609036	0	NA	0	0	0	0	0	0	0	0	0	0	0	0	0	0	0	0	0	0	NA	0	0	0	0	0	0	0	0	0	0	0	0	0	0	0	0	0	0	0	0	0	0	0	NA	NA	0
c1_16679	3	40197844	2	2	3	4	3	3	3	3	3	2	2	4	3	1	1	2	3	3	3	4	1	3	1	2	3	2	3	4	3	2	2	3	2	4	4	3	4	4	3	4	3	3	1	2	4	4	1
c2_37982	3	40248445	1	1	1	0	0	0	0	0	0	0	1	0	1	0	0	0	1	1	1	0	1	NA	1	0	0	2	0	0	1	2	2	0	0	0	0	0	0	0	0	0	0	0	1	2	0	2	0
c2_37988	3	40261626	4	4	4	4	4	4	4	4	4	4	4	4	4	4	4	4	4	4	4	4	4	4	4	4	4	4	4	4	4	4	4	4	4	4	4	4	4	4	4	4	4	4	4	4	4	4	4
c1_11339	3	40339071	0	0	0	0	0	0	0	0	0	0	0	0	0	0	0	0	0	0	0	0	0	0	0	0	0	0	0	0	0	0	0	0	0	0	0	0	0	0	0	0	0	0	0	0	0	1	0
c2_42299	3	41464792	3	4	3	4	4	4	4	4	4	4	4	4	4	4	4	4	4	4	4	4	3	4	4	4	4	4	4	4	4	4	4	4	4	4	4	4	4	4	4	4	4	4	4	4	4	4	4
c2_42312	3	41530089	3	3	3	3	3	3	3	3	3	1	1	3	2	4	4	2	3	3	3	3	3	3	3	1	2	1	3	4	4	1	1	3	2	3	3	3	4	3	3	4	3	4	3	1	2	2	4
c2_57360	3	41778945	3	4	3	4	4	4	4	4	4	2	1	4	4	4	4	3	4	4	4	4	4	4	4	2	3	1	4	4	4	1	1	4	3	4	4	4	4	4	4	4	4	4	4	1	4	4	4
c2_57354	3	41779526	1	0	1	0	0	0	0	0	0	2	NA	0	0	0	0	1	0	0	0	0	0	0	0	2	1	NA	0	0	0	NA	NA	0	1	0	0	0	0	0	0	0	0	0	0	NA	0	0	0
c2_57349	3	41780626	3	4	4	4	4	4	4	4	4	4	4	4	4	4	4	4	4	4	4	4	4	4	4	4	4	4	4	4	4	4	4	4	4	4	4	4	4	4	4	4	4	4	4	4	4	4	4
c1_6869	3	41992129	2	4	1	3	3	3	3	3	3	3	3	2	3	3	3	4	2	2	2	3	4	2	2	3	3	4	3	2	2	4	4	3	4	2	2	4	3	3	3	3	2	2	2	4	2	2	3
c1_6875	3	41994529	2	2	1	2	3	3	3	2	2	2	3	1	1	3	3	3	1	1	1	2	3	2	1	2	2	4	2	2	2	4	4	2	3	1	1	3	3	2	3	3	1	2	1	4	0	0	3
c1_6864	3	42289087	2	0	2	2	2	2	2	1	1	1	0	2	1	2	2	1	3	3	3	1	0	1	1	1	1	0	1	2	3	0	0	1	0	2	1	1	3	1	2	3	2	1	1	0	2	2	2
c2_52371	3	42321222	0	NA	0	0	0	0	0	0	0	2	2	0	0	0	0	1	0	0	0	0	1	NA	1	2	1	1	0	0	1	NA	1	0	1	0	0	0	0	0	0	0	0	1	1	1	0	0	0
c1_9141	3	42570907	4	4	3	0	1	1	1	1	1	0	2	1	0	2	2	1	0	0	0	2	3	2	1	0	0	2	1	1	1	2	2	2	2	1	2	2	1	1	1	1	1	1	1	2	0	1	2
c1_9153	3	42943917	2	3	4	4	3	3	3	3	3	4	4	3	4	2	2	4	4	4	4	3	3	3	3	4	4	4	3	2	3	4	4	3	3	4	3	3	3	4	3	3	3	4	3	4	4	4	2
c1_9161	3	43024161	1	1	1	2	1	1	1	2	2	3	2	1	4	0	0	2	2	2	2	2	1	2	2	3	2	1	2	0	1	1	1	2	3	1	1	2	2	3	1	2	1	2	2	1	2	2	0
c2_45698	3	43326301	1	1	1	3	3	3	3	3	3	3	2	1	1	2	2	1	2	2	2	2	1	2	2	3	1	1	3	3	2	1	1	2	2	3	1	2	3	1	3	3	2	3	2	1	1	0	2
c2_45699	3	43326576	1	1	1	1	0	0	0	1	1	1	0	2	NA	0	0	2	2	2	2	2	1	2	2	1	1	0	1	0	1	0	0	2	2	1	2	1	1	2	0	1	1	1	2	0	2	2	0
c2_45701	3	43326802	2	2	2	0	1	1	1	0	0	0	2	1	0	2	2	1	0	0	0	0	2	0	0	0	2	3	0	1	1	4	3	0	0	0	1	1	0	1	1	0	1	0	0	3	1	2	2
c2_45702	3	43326959	0	1	0	1	0	0	0	1	1	1	0	2	NA	0	0	2	2	2	2	1	1	1	2	1	1	0	1	0	0	0	0	1	1	1	1	1	0	1	0	0	1	0	2	0	2	2	0
c2_45703	3	43326982	0	1	0	1	0	0	0	1	1	1	0	2	NA	0	0	2	2	2	2	1	1	1	2	1	1	0	1	0	0	0	0	1	1	1	1	1	0	1	0	0	1	0	2	0	2	2	0
c2_46604	3	43497970	0	0	0	1	1	1	1	1	1	2	2	0	1	0	0	1	0	0	0	0	1	NA	1	2	1	1	1	0	1	NA	1	0	1	1	0	0	0	1	1	0	0	2	1	1	0	0	0
c2_46603	3	43498325	1	3	0	1	1	1	1	1	1	1	0	1	3	1	1	1	2	2	2	2	2	2	2	1	2	0	1	0	1	0	0	2	2	0	1	2	0	3	1	0	2	1	2	0	3	4	1
c1_4444	3	43602976	1	0	0	0	0	0	0	0	0	0	0	0	0	1	1	0	0	0	0	0	0	0	0	0	0	0	0	0	0	0	0	0	0	0	0	0	0	0	0	0	0	0	0	0	0	0	1
c2_13821	3	43631694	3	NA	1	1	1	1	1	2	2	1	1	3	3	3	3	2	2	2	2	3	4	3	3	1	1	0	2	2	1	0	0	3	3	1	3	2	2	2	1	2	2	1	3	0	2	2	3
c2_13825	3	43632258	4	4	4	4	4	4	4	4	4	4	3	4	4	4	4	4	4	4	4	4	4	4	4	4	4	4	4	4	4	4	4	4	4	4	4	4	4	4	4	4	4	4	4	4	4	4	4
c1_13506	3	43938298	4	4	4	4	4	4	4	4	4	4	3	4	4	4	4	4	4	4	4	4	3	4	4	4	4	4	4	4	4	4	4	4	4	4	4	4	4	4	4	4	4	4	4	4	4	4	4
c2_17581	3	44090353	3	2	3	3	3	3	3	2	2	3	3	2	1	3	3	3	2	2	2	1	1	1	1	3	3	4	2	2	3	4	4	1	2	4	2	2	2	2	3	2	2	3	1	4	2	3	3
c2_17552	3	44178120	4	NA	4	4	4	4	4	4	4	4	4	4	4	3	3	4	4	4	4	4	3	4	4	4	4	4	4	4	4	4	4	4	3	4	4	4	4	4	4	4	4	4	4	4	4	4	3
c1_5766	3	44217284	2	4	2	4	4	4	4	4	4	3	2	4	4	3	3	3	4	4	4	4	4	4	4	3	3	2	4	4	4	2	2	4	4	4	4	4	4	4	4	4	4	4	4	2	4	4	3
c2_20347	3	44336061	2	0	3	1	1	1	1	2	2	2	3	2	3	1	1	3	2	2	2	2	1	2	3	2	2	2	2	1	1	2	2	2	1	1	1	2	3	1	1	3	2	0	3	2	2	1	1
c1_6348	3	44344381	2	1	2	0	1	1	1	0	0	1	2	1	0	0	0	2	0	0	0	0	0	0	0	1	2	2	0	0	2	2	2	0	0	1	1	1	1	1	1	1	1	0	0	2	1	NA	0
c1_6349	3	44675684	2	1	3	1	1	1	1	1	1	2	3	3	3	2	2	3	2	2	2	2	2	2	2	2	2	2	1	0	1	2	2	1	0	1	1	1	2	0	1	2	1	0	2	2	2	1	2
c1_6352	3	44751875	2	1	3	0	0	0	0	0	0	1	2	0	0	1	1	2	0	0	0	0	1	0	0	1	1	2	0	0	1	2	2	0	0	0	0	0	1	0	0	1	0	0	0	2	0	0	1
c1_6355	3	44752567	0	0	0	0	0	0	0	0	0	0	1	1	0	0	0	0	0	0	0	0	1	0	0	0	0	0	0	0	0	0	0	0	0	1	NA	0	0	0	0	0	0	0	0	0	0	0	0
c2_20333	3	44828352	2	3	3	1	1	1	1	1	1	2	3	4	3	1	1	2	2	2	2	2	3	2	2	2	2	2	1	1	1	2	2	1	0	1	2	1	2	0	1	2	1	0	2	2	2	1	1
c1_6411	3	45061263	2	2	1	2	3	3	3	3	3	2	1	4	4	2	2	2	2	2	2	2	4	3	3	2	3	1	3	2	1	1	1	2	3	2	2	2	3	1	3	3	2	1	3	1	2	1	2
c2_20433	3	45302180	1	1	1	0	0	0	0	0	0	1	2	2	1	0	0	0	1	1	1	0	3	0	1	1	2	0	0	1	0	0	0	0	0	0	1	0	0	0	0	0	0	0	1	0	0	0	0
c2_55276	3	45385967	1	2	2	4	2	2	2	3	3	3	2	3	4	2	2	3	4	4	4	4	2	3	2	3	3	2	3	2	1	2	2	4	1	4	3	2	2	3	2	2	2	3	2	2	3	2	2
c2_55279	3	45386107	1	0	2	2	0	0	0	1	1	2	2	1	1	0	0	1	3	3	3	1	1	1	1	2	2	1	1	2	1	1	1	1	0	2	1	1	1	1	0	1	1	1	1	1	1	1	0
c2_55280	3	45386311	1	0	1	2	0	0	0	1	1	1	0	1	1	0	0	1	3	3	3	1	1	1	1	1	0	1	1	2	1	1	1	1	0	2	1	1	1	1	0	1	1	1	1	1	1	1	0
c2_55281	3	45386371	0	0	0	0	0	0	0	0	0	0	0	0	0	0	0	0	0	0	0	0	0	0	0	0	1	0	0	0	0	0	0	0	0	0	0	0	0	0	0	0	0	0	0	0	0	0	0
c2_55283	3	45388663	3	4	4	4	4	4	4	4	4	4	4	4	4	4	4	4	4	4	4	4	4	4	4	4	4	4	4	4	4	4	4	4	4	4	4	4	4	4	4	4	4	4	4	4	4	4	4
c2_55285	3	45388939	3	4	3	4	4	4	4	4	4	3	2	4	4	4	4	4	4	4	4	4	4	4	4	3	NA	4	4	4	4	4	4	4	4	4	4	4	4	4	4	4	4	4	4	4	4	4	4
c1_8069	3	45478753	2	NA	1	4	4	4	4	4	4	3	2	4	4	4	4	4	4	4	4	3	4	3	4	3	2	4	4	4	3	4	4	3	4	4	3	4	3	3	4	3	4	3	4	4	4	4	4
c2_25654	3	45603662	1	1	2	2	0	0	0	1	1	2	2	NA	0	1	1	2	3	3	3	1	3	1	0	2	0	3	1	2	1	3	3	1	2	2	1	1	1	1	0	1	1	1	0	3	1	1	1
c2_25653	3	45603698	2	1	NA	2	4	4	4	3	3	1	1	3	4	3	3	2	2	2	2	2	2	3	4	1	3	1	3	2	3	1	1	2	2	2	2	3	3	2	4	3	3	2	4	1	3	3	3
c1_8059	3	45686390	0	0	0	0	0	0	0	0	0	0	0	0	0	0	0	0	0	0	0	0	0	0	0	0	1	0	0	0	0	0	0	0	0	0	0	0	0	0	0	0	0	0	0	0	0	0	0
c1_8036	3	45805462	3	1	3	0	0	0	0	0	0	1	3	1	1	0	0	0	1	1	1	0	1	0	1	1	2	1	0	0	1	1	1	0	0	0	0	0	1	0	0	1	0	0	1	1	0	0	0
c2_25560	3	45904981	4	1	2	1	1	1	1	0	0	2	3	3	1	1	1	1	2	2	2	1	3	NA	2	2	3	1	0	2	4	1	1	1	1	2	4	2	2	2	1	2	2	2	2	1	1	3	1
c2_25662	3	45979293	2	3	3	4	3	3	3	3	3	3	3	3	3	2	2	4	3	3	3	4	2	3	2	3	2	4	3	3	3	4	4	4	3	4	4	3	2	4	3	2	3	4	2	4	4	4	2
c2_2132	3	46234638	0	0	0	0	0	0	0	0	0	0	0	0	0	0	0	0	0	0	0	0	0	0	0	0	1	0	0	0	0	0	0	0	0	0	0	0	0	0	0	0	0	0	0	0	0	0	0
c1_526	3	46395963	1	0	0	1	1	1	1	1	1	0	0	1	1	0	0	1	0	0	0	0	0	0	0	0	0	1	1	0	1	1	1	1	0	2	1	0	0	1	1	0	1	1	0	1	0	0	0
c2_57863	3	46423284	3	4	4	4	4	4	4	4	4	4	4	4	4	4	4	4	4	4	4	4	4	4	4	4	3	4	4	4	4	4	4	4	4	4	4	4	4	4	4	4	4	4	4	4	4	4	4
c2_57864	3	46423292	1	4	1	4	3	3	3	4	4	3	1	4	4	3	3	3	4	4	4	4	1	3	3	3	3	3	4	4	NA	3	3	4	3	3	3	3	2	3	3	2	2	3	3	3	3	1	3
c2_57865	3	46423346	3	2	2	0	1	1	1	0	0	2	3	1	1	1	1	1	1	1	1	1	3	2	2	2	3	1	0	0	2	1	1	1	1	1	2	1	1	2	1	1	2	2	2	1	1	3	1
c1_3639	3	46475184	4	4	4	4	4	4	4	4	4	4	4	4	4	4	4	4	4	4	4	4	4	4	4	4	3	4	4	4	4	4	4	4	4	4	4	4	4	4	4	4	4	4	4	4	4	4	4
c1_3638	3	46475259	2	3	4	4	4	4	4	4	4	4	4	4	4	4	4	4	4	4	4	4	4	4	4	4	3	4	4	4	4	4	4	4	4	4	4	4	4	4	4	4	4	4	4	4	4	4	4
c1_3637	3	46475610	0	2	0	0	1	1	1	0	0	2	2	1	0	2	2	1	0	0	0	0	1	0	1	2	2	0	0	1	1	0	0	0	1	0	1	1	0	1	1	0	2	1	1	0	1	3	2
c2_11211	3	46528226	0	0	0	0	0	0	0	0	0	0	0	0	0	0	0	0	0	0	0	0	0	0	0	0	1	0	0	0	0	0	0	0	0	0	0	0	0	0	0	0	0	0	0	0	0	0	0
c2_29669	3	46912690	4	4	4	3	3	3	3	3	3	4	4	3	3	4	4	3	4	4	4	4	4	4	4	4	4	3	3	4	4	3	3	3	4	NA	3	4	4	3	3	4	3	NA	4	3	4	4	4
c1_9014	3	47073242	3	4	2	1	1	1	1	0	0	0	1	2	1	0	0	1	2	2	2	1	2	1	2	0	2	1	0	2	3	1	1	1	1	0	2	2	2	2	1	2	2	2	2	1	1	4	0
c2_29645	3	47075795	3	4	3	4	3	3	3	4	4	4	3	3	3	4	4	3	3	3	3	4	4	NA	3	4	3	3	4	4	3	3	3	4	4	4	4	3	4	3	3	4	3	4	3	3	3	2	4
c2_29643	3	47076266	2	NA	1	1	0	0	0	0	0	0	0	2	0	0	0	0	2	2	2	1	2	1	1	0	1	0	0	2	2	0	0	1	1	0	2	1	2	1	0	2	1	2	1	0	0	2	0
c2_29639	3	47076714	3	4	3	4	3	3	3	4	4	2	1	4	3	3	3	2	4	4	4	4	4	4	3	2	2	3	4	4	3	NA	3	4	4	4	4	3	4	3	3	4	3	4	3	3	3	2	3
c2_29628	3	47155647	0	0	0	0	0	0	0	0	0	0	0	0	0	0	0	0	0	0	0	0	0	0	0	0	1	0	0	0	0	0	0	0	0	0	0	0	0	0	0	0	0	0	0	0	0	0	0
c2_29513	3	47493308	0	0	0	0	0	0	0	0	0	0	0	0	0	0	0	0	0	0	0	0	0	0	0	0	1	0	0	0	0	0	0	0	0	0	0	0	0	0	0	0	0	0	0	0	0	0	0
c2_45914	3	47769763	2	2	3	4	3	3	3	4	4	2	2	3	3	2	2	4	4	4	4	4	4	3	2	2	2	4	4	3	1	4	4	4	3	4	3	3	3	3	3	3	2	3	2	4	3	1	2
c2_53699	3	48017163	3	3	4	2	3	3	3	2	2	3	4	3	2	4	4	2	2	2	2	2	2	NA	3	3	3	3	2	3	3	3	3	2	2	2	2	2	2	2	3	2	3	2	3	3	3	3	4
c2_55072	3	48087983	2	2	3	3	3	3	3	4	4	2	1	2	3	2	2	4	3	3	3	4	4	4	4	2	2	3	4	4	3	3	3	3	4	4	4	4	4	4	3	4	4	4	4	3	3	4	2
c2_48529	3	48343451	4	4	4	4	4	4	4	4	4	4	4	4	4	4	4	4	4	4	4	4	4	4	4	4	3	4	4	4	4	4	4	4	4	4	4	4	4	4	4	4	4	4	4	4	4	4	4
c1_6298	3	48470944	0	0	0	0	0	0	0	0	0	0	0	0	0	0	0	0	0	0	0	0	0	0	0	0	1	0	0	0	0	0	0	0	0	0	0	0	0	0	0	0	0	0	0	0	0	0	0
c2_20077	3	48482692	4	4	4	4	4	4	4	4	4	4	4	4	4	4	4	4	4	4	4	4	4	4	4	4	3	4	4	4	4	4	4	4	4	4	4	4	4	4	4	4	4	4	4	4	4	4	4
c2_20097	3	48539766	4	3	4	4	4	4	4	4	4	4	4	4	4	4	4	4	4	4	4	4	4	4	4	4	4	4	4	4	4	4	4	4	4	4	4	4	4	4	4	4	4	4	4	4	4	4	4
c1_6308	3	48746307	0	0	0	1	1	1	1	1	1	0	0	1	1	1	1	1	0	0	0	0	0	0	0	0	0	1	1	0	0	1	1	1	0	2	1	0	0	1	1	0	1	1	0	1	0	0	1
c2_20129	3	48762278	4	NA	4	4	4	4	4	4	4	4	4	3	4	4	4	4	3	3	3	4	4	4	4	4	3	4	4	4	NA	4	4	4	4	4	4	4	3	4	4	3	4	4	4	4	4	4	4
c2_20135	3	48764500	4	4	4	4	4	4	4	4	4	4	4	4	4	4	4	4	4	4	4	4	4	4	4	4	3	4	4	4	4	4	4	4	4	4	4	4	4	4	4	4	4	4	4	4	4	4	4
c1_6318	3	48856757	3	4	3	3	2	2	2	3	3	4	4	4	2	3	3	2	4	4	4	3	4	3	3	4	3	2	3	4	2	2	2	3	4	3	4	3	3	2	2	3	2	3	3	2	3	2	3
c2_20170	3	48911771	4	4	4	4	4	4	4	4	4	4	4	2	4	4	4	4	3	3	3	4	4	4	4	4	4	4	4	4	3	4	4	4	4	3	3	4	3	4	4	3	4	4	4	4	4	4	4
c2_20175	3	48939759	4	4	4	4	4	4	4	4	4	4	4	2	4	4	4	4	3	3	3	4	4	4	4	4	4	4	4	4	3	4	4	4	4	3	3	4	3	4	4	2	4	4	4	4	4	4	4
c2_20177	3	48943625	1	0	1	0	1	1	1	0	0	0	0	0	1	0	0	0	0	0	0	0	0	NA	1	0	1	0	0	0	2	0	0	0	0	0	0	1	1	1	1	1	1	0	1	0	1	2	0
c2_20179	3	48943944	3	NA	2	1	0	0	0	1	1	2	3	2	1	0	0	1	2	2	2	1	1	1	2	2	0	1	1	1	1	1	1	0	2	0	1	2	1	0	0	1	0	0	2	1	1	1	0
c2_20227	3	49231930	0	NA	0	0	0	0	0	0	0	0	0	0	0	1	1	0	0	0	0	0	1	0	0	0	1	0	0	0	0	0	0	0	0	0	0	0	0	0	0	0	0	0	0	0	0	0	1
c1_6332	3	49245954	3	2	2	1	1	1	1	1	1	1	3	2	0	1	1	0	1	1	1	1	2	NA	2	1	0	1	1	2	1	1	1	1	2	0	2	2	1	1	1	1	2	1	2	1	0	2	1
c2_20259	3	49317882	3	2	3	4	4	4	4	4	4	4	4	2	4	4	4	4	3	3	3	4	4	4	4	4	4	4	4	4	2	4	4	4	4	3	3	4	2	4	4	2	4	4	4	4	4	4	4
c2_20273	3	49358645	3	3	NA	2	2	2	2	1	1	1	3	2	1	3	3	0	1	1	1	1	4	1	2	1	2	1	1	3	1	1	1	2	3	1	3	2	1	1	2	1	2	2	2	1	1	2	3
c2_20274	3	49358697	3	3	2	4	4	4	4	4	4	4	4	2	4	4	4	4	3	NA	3	4	4	4	4	4	4	4	4	4	2	4	4	4	4	3	3	4	2	4	4	2	4	4	4	4	4	4	4
c2_20282	3	49393157	4	NA	4	4	4	4	4	4	4	4	4	4	4	3	3	4	4	4	4	4	3	4	4	4	3	4	4	4	4	4	4	4	4	4	4	4	4	4	4	4	4	4	4	4	4	4	3
c2_58296	3	50294881	3	4	3	3	3	3	3	4	4	4	3	3	3	3	3	4	4	4	4	4	4	4	4	4	3	4	4	3	4	4	4	3	3	3	3	4	4	4	3	4	4	3	4	4	3	4	3
c2_1579	3	50455611	2	0	1	1	1	1	1	0	0	1	3	1	1	1	1	0	0	0	0	0	1	0	0	1	2	1	0	1	0	1	1	1	1	1	1	0	0	0	1	0	0	1	0	1	1	0	1
c2_1567	3	50490035	1	1	3	1	0	0	0	NA	1	2	2	3	0	0	0	NA	2	2	2	1	0	1	0	2	1	1	1	1	2	1	1	1	0	2	2	0	2	1	0	2	0	1	0	1	1	0	0
c2_1556	3	50573479	4	4	4	4	4	4	4	4	4	4	4	4	4	4	4	4	4	4	4	4	4	4	4	4	4	4	4	4	4	4	4	4	4	4	4	4	4	4	4	4	4	4	4	4	4	4	4
c1_378	3	50686715	1	0	0	1	1	1	1	0	0	0	0	1	1	0	0	0	0	0	0	0	1	0	0	0	1	0	0	1	0	0	0	1	1	1	1	0	0	0	1	0	0	1	0	0	1	0	0
c2_1533	3	50688268	2	2	1	1	2	2	2	1	1	1	2	1	1	2	2	0	0	0	0	1	4	1	1	1	2	1	1	2	0	1	1	2	2	1	2	1	1	1	2	1	2	2	1	1	1	1	2
c1_432	3	51038140	2	3	3	3	3	3	3	3	3	4	3	2	4	2	2	4	3	3	3	3	3	3	3	4	4	3	3	2	3	3	3	3	3	3	2	3	3	3	3	3	2	3	3	3	4	3	2
c2_1835	3	51091650	3	3	2	4	4	4	4	4	4	4	3	2	4	4	4	4	3	3	3	4	4	3	3	4	3	4	4	4	2	4	4	4	4	4	3	4	2	4	4	2	4	4	3	4	3	3	4
c2_1725	3	51404183	3	4	3	4	4	4	4	4	4	4	3	3	4	4	4	4	4	4	4	4	4	4	4	4	4	3	4	4	4	3	3	4	4	3	3	4	4	4	4	4	4	4	4	3	4	4	4
c2_1724	3	51404231	3	4	3	3	3	3	3	4	4	4	3	3	3	3	3	4	4	4	4	4	4	4	4	4	4	3	4	4	4	3	NA	3	4	NA	3	4	4	4	3	4	4	3	4	2	4	4	3
c2_1722	3	51404309	3	3	1	3	4	4	4	2	2	1	2	3	3	4	4	3	1	1	1	1	3	1	2	1	2	3	2	3	2	3	3	2	2	3	2	3	1	2	4	1	3	2	2	3	1	2	4
c2_1720	3	51404520	4	4	4	4	4	4	4	4	4	4	4	4	4	4	4	4	4	4	4	4	4	4	4	4	4	4	4	4	4	4	4	4	4	4	4	4	4	4	4	4	4	4	4	4	4	4	4
c2_1719	3	51404549	0	0	0	0	0	0	0	0	0	0	0	0	0	0	0	0	0	0	0	0	0	0	0	0	0	0	0	0	0	0	0	0	0	0	0	0	0	0	0	0	0	0	0	0	0	0	0
c2_1718	3	51404622	4	4	4	4	4	4	4	4	4	4	4	4	4	4	4	4	4	4	4	4	4	4	4	4	4	4	4	4	4	4	4	4	4	4	4	4	4	4	4	4	4	4	4	4	4	4	4
c2_1688	3	51474620	2	0	1	1	1	1	1	1	1	2	2	1	2	0	0	0	2	2	2	1	1	1	2	2	2	1	1	2	2	1	1	0	1	1	1	2	1	1	1	1	1	0	2	1	2	2	0
c2_1681	3	51506082	4	4	4	4	4	4	4	4	4	4	4	3	4	4	4	4	4	4	4	4	4	4	4	4	4	4	4	4	4	4	4	4	3	4	4	4	4	4	4	4	4	4	4	4	4	4	4
c1_398	3	51601574	3	0	1	1	1	1	1	1	1	2	2	1	2	1	1	0	2	2	2	1	2	1	2	2	2	1	1	1	2	1	1	0	1	0	0	3	1	1	1	1	1	0	2	1	2	2	1
c2_1844	3	51723928	0	0	0	0	0	0	0	0	0	0	0	0	0	0	0	0	0	0	0	0	0	0	0	0	0	0	0	0	0	0	0	0	0	0	0	0	0	0	0	0	0	0	0	0	0	0	0
c2_47583	3	51936288	0	0	0	0	0	0	0	0	0	0	0	0	0	0	0	0	0	0	0	0	0	0	0	0	0	0	0	0	0	0	0	0	0	0	0	0	0	0	0	0	0	0	0	0	0	0	0
c2_47510	3	51972224	3	2	2	4	4	4	4	4	4	3	2	3	4	4	4	3	3	3	3	3	3	3	3	3	2	4	4	4	2	4	4	3	4	4	2	4	2	3	4	2	3	3	3	4	3	2	4
c1_4504	3	52406152	4	4	4	4	4	4	4	4	4	2	2	2	4	4	4	4	4	4	4	4	4	4	4	2	2	4	4	4	4	4	4	4	2	4	NA	4	4	4	4	4	4	4	4	4	4	4	4
c1_4509	3	52406533	3	3	2	3	3	3	3	2	2	NA	3	3	4	3	3	3	3	3	3	3	3	3	3	3	4	1	2	2	4	1	1	3	4	3	4	3	3	3	3	3	3	3	3	1	3	4	3
c2_14017	3	52546341	4	NA	4	4	4	4	4	4	4	3	3	3	4	4	4	3	4	4	4	4	4	4	4	3	3	4	4	4	4	4	4	4	4	4	4	4	4	4	4	4	4	4	4	4	4	4	4
c1_4542	3	52584809	1	0	2	1	0	0	0	1	1	1	1	0	0	0	0	1	1	1	1	1	1	NA	0	1	0	3	1	1	0	3	3	1	0	1	0	0	0	1	0	0	0	1	0	3	1	0	0
c2_14064	3	52657949	2	3	1	1	2	2	NA	3	3	3	2	4	2	4	4	3	2	2	2	2	3	2	3	3	3	1	3	2	2	1	1	2	4	3	4	2	4	2	2	4	3	2	3	1	2	2	4
c2_14155	3	52909720	4	4	4	4	4	4	4	4	4	4	4	4	4	4	4	4	4	4	4	4	4	4	4	4	4	4	4	4	4	4	4	4	4	4	4	4	4	4	4	4	4	4	4	4	4	4	4
c1_4576	3	53162415	3	1	3	3	2	2	2	2	2	2	2	0	3	1	1	1	3	3	3	3	2	3	2	2	1	3	2	3	2	3	3	2	2	2	2	3	1	2	2	1	1	2	2	3	3	2	1
c1_4577	3	53162686	4	4	4	3	3	3	3	4	4	4	4	3	3	3	3	3	4	4	4	3	4	3	4	4	4	3	4	4	4	3	3	3	4	4	4	3	4	4	3	4	4	3	4	3	4	4	3
c1_4579	3	53190737	4	4	4	4	4	4	4	4	4	4	4	4	4	4	4	4	4	4	4	4	3	4	4	4	4	4	4	4	4	4	4	4	4	4	4	4	4	4	4	4	4	4	4	4	4	4	4
c2_14258	3	53203226	4	4	4	3	3	3	3	4	4	4	4	4	3	4	4	3	4	4	4	3	4	3	4	4	4	3	4	4	4	3	3	3	4	4	4	3	4	4	3	4	4	3	4	3	4	4	4
c1_16234	3	53270167	1	0	1	0	0	0	0	0	0	0	1	1	0	0	0	0	0	0	0	0	0	0	0	0	0	2	0	0	0	2	2	0	0	1	1	0	0	0	0	0	0	0	0	2	0	0	0
c2_55882	3	53272697	4	4	4	4	4	4	4	3	3	3	4	4	3	3	3	3	3	3	3	3	4	3	3	3	4	3	3	3	4	3	3	4	2	3	2	3	3	4	4	3	4	4	3	3	3	4	3
c2_55885	3	53279728	3	1	2	2	3	3	3	2	2	2	3	3	2	3	3	3	1	1	1	2	1	2	2	2	3	3	2	1	2	3	3	3	1	2	2	2	3	2	3	3	3	3	2	3	1	2	3
c2_17631	3	53309062	0	0	0	0	0	0	0	0	0	0	0	2	0	1	1	1	0	0	0	0	0	0	0	0	0	1	0	0	0	1	1	0	0	0	0	0	0	0	0	0	0	0	0	1	0	0	1
c1_5794	3	53314079	3	4	4	2	3	3	3	3	3	3	4	4	2	4	4	4	2	2	2	2	4	3	3	3	4	4	3	2	3	4	4	3	3	3	2	2	3	4	3	3	4	3	3	4	3	4	4
c2_57259	3	53421860	3	4	3	4	4	4	4	4	4	4	3	3	4	4	4	4	4	4	4	4	4	4	4	4	4	2	4	4	4	2	2	4	4	3	3	4	4	4	4	4	4	4	4	2	4	4	4
c2_57260	3	53421920	4	NA	4	4	4	4	4	4	4	2	2	4	4	4	4	3	4	4	4	4	4	4	4	2	3	4	4	4	4	4	4	4	4	4	4	4	4	4	4	4	4	4	4	4	4	4	4
c2_57254	3	53433832	2	NA	2	2	1	1	1	2	2	2	1	1	2	1	1	1	3	3	3	2	3	2	2	2	1	1	2	3	2	1	1	1	3	2	2	2	1	2	1	1	1	1	2	1	3	2	1
c2_57256	3	53434069	3	4	NA	4	4	4	4	4	4	4	3	3	4	4	4	4	4	4	4	4	4	4	4	4	4	2	4	4	4	2	2	4	4	3	3	4	4	4	4	4	4	4	4	2	4	4	4
c2_57257	3	53434144	2	1	1	1	1	1	1	1	1	2	3	2	1	2	2	2	1	1	1	1	1	1	1	2	3	1	NA	0	2	1	1	2	0	2	2	0	2	2	1	2	2	2	1	1	1	2	2
c2_57258	3	53434206	4	3	4	4	4	4	4	4	4	2	2	3	4	3	3	3	4	4	4	4	4	NA	3	2	2	4	4	4	4	4	4	4	4	4	4	4	4	4	4	4	4	4	3	4	3	3	3
c1_16513	3	53436559	0	0	0	0	0	0	0	1	1	1	0	0	1	1	1	1	1	1	1	1	0	1	1	1	0	1	1	1	0	1	1	0	2	1	2	1	1	0	0	1	0	0	1	1	1	0	1
c1_16514	3	53438845	0	0	0	0	0	0	0	0	0	0	0	1	0	0	0	0	0	0	0	0	0	0	0	0	0	0	0	0	0	0	0	0	0	1	1	0	0	0	0	0	0	0	0	0	0	0	0
c2_57263	3	53439319	3	2	1	3	3	3	3	2	2	1	0	2	4	3	3	3	3	3	3	3	2	3	3	1	3	2	2	2	4	2	2	3	2	2	3	3	3	3	3	3	3	3	3	2	3	4	3
c1_5796	3	53526715	4	4	3	4	3	3	3	4	4	4	4	4	3	4	4	4	4	4	4	4	2	NA	3	4	3	4	4	4	3	4	4	4	4	4	4	3	4	3	3	4	3	4	3	4	3	2	4
c2_17667	3	53549043	0	0	0	0	0	0	0	0	0	0	0	0	0	0	0	1	0	0	0	0	0	0	0	0	0	1	0	1	0	1	1	0	0	1	2	0	0	0	0	0	0	0	0	1	0	0	0
c1_5799	3	53572209	0	0	0	0	1	1	1	1	1	0	0	1	0	1	1	1	0	0	0	0	0	1	1	0	0	1	1	2	0	1	1	0	1	1	2	1	1	0	1	1	1	0	1	1	0	0	1
c1_5812	3	53665337	0	0	1	0	0	0	0	0	0	0	0	0	0	0	0	0	0	0	0	0	2	0	0	0	0	0	0	0	0	0	0	0	0	0	0	0	0	0	0	0	0	0	0	0	0	0	0
c2_17737	3	53747981	3	4	4	3	2	2	2	3	3	3	4	4	1	4	4	3	3	3	3	2	4	2	2	3	3	3	3	3	3	3	3	3	1	3	2	1	3	3	2	3	3	3	2	3	2	2	4
c2_47843	3	54141894	4	4	4	4	4	4	4	4	4	4	4	3	4	4	4	4	4	4	4	4	4	4	4	4	4	4	4	4	4	4	4	4	4	3	3	4	4	4	4	4	4	4	4	4	4	4	4
c1_7132	3	54314873	2	0	2	1	1	1	1	1	1	2	3	1	1	2	2	1	1	1	1	1	1	0	0	2	2	2	1	0	2	2	2	2	0	2	2	0	2	2	1	2	2	2	0	2	0	1	2
c1_7076	3	54368685	3	4	3	4	4	4	4	4	4	4	3	2	4	4	4	4	4	4	4	4	4	4	4	4	4	2	4	4	4	2	2	4	3	3	3	4	4	4	4	4	4	4	4	2	4	4	4
c1_7078	3	54369094	3	4	3	4	4	4	4	4	4	4	3	3	4	4	4	4	4	4	4	4	4	4	4	4	4	2	4	4	4	2	2	4	4	3	3	4	4	4	4	4	4	4	4	2	4	4	4
c1_7082	3	54373785	3	2	3	4	4	4	4	4	4	4	3	3	4	4	4	4	4	4	4	4	2	4	4	4	4	2	4	2	4	2	2	4	4	NA	NA	4	4	4	4	4	4	4	4	2	4	4	4
c2_22466	3	54580832	1	0	1	1	1	1	1	1	1	0	0	0	1	2	2	0	1	1	1	1	1	0	0	0	2	0	1	0	2	0	0	2	0	1	1	0	2	2	1	2	2	2	0	0	1	1	2
c1_7112	3	54582101	3	4	3	3	3	3	3	3	3	4	4	4	3	2	2	4	3	3	3	3	3	4	4	4	2	4	3	4	2	4	4	2	4	3	3	4	2	2	3	2	2	2	4	4	3	3	2
c1_7115	3	54657023	3	4	3	4	4	4	4	4	4	4	3	3	4	4	4	4	4	4	4	4	4	4	4	4	4	2	4	4	4	NA	2	4	4	3	3	4	4	4	4	4	4	4	4	2	4	4	4
c2_18459	3	55067483	3	1	3	1	2	2	2	3	3	3	3	2	2	2	2	3	3	3	3	3	3	3	3	3	3	3	3	2	3	3	3	2	1	2	2	3	4	3	2	4	3	2	3	3	4	3	2
c2_18267	3	55234525	3	4	3	4	4	4	4	4	4	4	3	3	4	4	4	4	4	4	4	4	4	4	4	4	4	2	4	4	4	3	2	4	4	3	3	4	4	4	4	4	4	4	4	2	4	4	4
c2_18273	3	55235957	3	4	3	4	4	4	4	4	4	4	3	3	4	4	4	4	4	4	4	4	4	4	4	4	4	2	4	4	4	2	2	4	4	3	3	4	4	4	4	4	4	4	4	2	4	4	4
c1_5951	3	55454889	4	3	3	2	3	3	3	1	1	2	3	3	3	3	3	3	1	1	1	2	3	2	2	2	4	4	1	1	3	4	4	3	3	3	4	2	1	3	3	1	3	3	2	4	2	4	3
c1_5955	3	55642414	1	0	1	0	0	0	0	0	0	0	1	1	0	0	0	0	0	0	0	0	0	0	0	0	0	2	0	0	0	2	2	0	0	1	1	0	0	0	0	0	0	0	0	2	0	0	0
c2_18428	3	55645038	3	4	3	4	4	4	4	4	4	4	3	3	4	4	4	4	4	4	4	4	4	4	4	4	4	2	4	4	4	2	2	4	4	3	3	4	4	4	4	4	4	4	4	2	4	4	4
c2_18429	3	55645069	3	4	3	4	4	4	4	4	4	4	3	3	4	4	4	4	4	4	4	4	4	4	4	4	4	2	4	4	4	NA	2	4	4	3	3	4	4	4	4	4	4	4	4	2	4	4	4
c2_18457	3	55786270	1	1	0	1	1	1	1	2	2	3	2	1	1	1	1	2	3	3	3	1	0	1	2	3	2	1	2	3	2	1	1	0	1	1	2	2	3	0	1	3	1	0	2	1	1	0	1
c2_18463	3	55816412	1	1	0	1	1	1	1	2	2	2	1	2	1	1	1	2	3	3	3	1	0	2	2	2	2	1	2	3	2	1	1	0	1	1	2	2	3	0	1	3	1	0	2	1	1	0	1
c1_5959	3	55905943	1	0	1	0	0	0	0	0	0	0	1	1	0	0	0	0	0	0	0	0	0	0	0	0	0	2	0	0	0	2	2	0	0	1	1	0	0	0	0	0	0	0	0	2	0	0	0
c2_18502	3	55910650	1	1	0	1	1	1	1	2	2	3	2	1	1	1	1	2	3	3	3	1	0	1	2	3	2	1	2	3	2	1	1	0	1	1	2	2	3	0	1	3	1	0	2	1	1	0	1
c2_18503	3	55910771	3	3	4	4	3	3	3	2	2	2	3	4	3	3	3	2	3	3	3	3	4	3	2	2	2	3	2	3	4	3	3	4	3	4	4	2	2	4	3	2	3	4	2	3	3	4	3
c2_18504	3	55910974	4	3	4	3	4	4	4	4	4	4	4	2	4	4	4	4	2	2	2	3	4	NA	4	4	3	4	4	2	2	4	4	3	4	2	NA	4	3	3	4	3	3	3	4	4	3	3	4
c2_18507	3	55911715	3	NA	4	3	3	NA	3	2	2	2	3	3	3	3	3	2	1	1	1	3	4	3	2	2	2	3	2	1	2	3	3	4	3	3	2	2	1	4	3	1	3	4	2	3	3	4	3
c1_15547	3	55999347	1	1	0	1	1	1	1	2	2	2	1	1	1	1	1	2	3	3	3	1	0	2	2	2	2	1	2	2	2	1	1	0	1	1	2	2	3	0	1	3	1	0	2	1	1	0	1
c2_26466	3	56390223	2	2	3	2	1	1	1	2	2	1	2	2	1	2	2	1	1	1	1	1	3	1	1	1	0	2	2	2	1	2	2	2	NA	2	1	0	1	2	1	1	1	2	1	2	1	2	2
c1_8203	3	56420552	1	0	1	0	0	0	0	0	0	0	1	1	0	0	0	0	0	0	0	0	0	0	0	0	0	2	0	0	0	2	2	0	0	1	1	0	0	0	0	0	0	0	0	2	0	0	0
c2_26454	3	56440455	3	3	4	4	3	3	3	2	2	2	3	3	3	3	3	2	2	2	2	3	4	NA	2	2	2	3	2	2	3	3	3	4	2	3	2	2	1	4	3	1	3	4	2	3	3	4	3
c2_26417	3	56573127	4	4	4	4	4	4	4	4	4	4	4	3	4	3	3	4	4	4	4	4	4	4	4	4	4	4	4	4	4	4	4	4	4	3	3	4	4	4	4	4	4	4	4	4	4	4	3
c2_26403	3	56604220	3	3	4	4	2	2	2	3	3	3	3	2	4	2	2	2	3	3	3	2	4	NA	3	3	2	3	3	2	3	3	3	3	NA	2	1	2	2	4	2	2	3	3	3	3	4	4	2
c2_26402	3	56604264	0	0	0	0	1	1	1	0	0	1	0	1	0	1	1	0	0	0	0	1	0	1	0	1	0	0	0	0	0	0	0	1	0	1	1	1	0	0	1	0	0	1	0	0	0	0	1
c2_26398	3	56604634	4	4	4	4	3	3	3	4	4	4	4	3	4	3	3	4	4	4	4	3	4	3	4	4	4	4	4	4	4	4	4	3	4	3	3	3	4	4	3	4	4	3	4	4	4	4	3
c2_26382	3	56661756	3	3	4	4	3	3	3	3	3	4	3	3	4	3	3	2	3	3	3	3	4	3	3	4	2	3	3	2	3	3	3	4	2	3	2	3	2	4	3	2	3	4	3	3	4	4	3
c2_26376	3	56667078	0	0	0	0	0	0	0	0	0	0	0	1	0	1	1	0	0	0	0	0	0	0	0	0	0	0	0	0	0	0	0	0	0	1	1	0	0	0	0	0	0	0	0	0	0	0	1
c1_8194	3	56672195	4	4	4	4	4	4	4	4	4	4	4	3	4	3	3	4	4	4	4	4	4	4	4	4	4	4	4	4	4	4	4	4	4	3	3	4	4	4	4	4	4	4	4	4	4	4	3
c2_26375	3	56672317	0	0	0	0	0	0	0	0	0	NA	0	0	0	0	0	0	0	0	0	0	0	0	0	NA	0	0	0	0	0	0	0	0	0	0	0	0	0	0	0	0	0	0	0	0	0	0	0
c2_26320	3	56935521	1	NA	0	0	0	0	0	0	0	0	0	0	0	0	0	0	0	0	0	0	0	0	0	0	0	0	0	0	0	0	0	0	0	0	0	0	0	0	0	0	0	0	0	0	0	0	0
c2_429	3	57296129	4	4	4	4	4	4	4	4	4	3	4	4	4	4	4	4	4	4	4	4	4	4	4	3	4	4	4	4	4	4	4	4	4	4	4	4	4	4	4	4	4	4	4	4	4	4	4
c2_422	3	57311835	0	0	0	0	0	0	0	0	0	1	0	0	0	0	0	0	0	0	0	0	0	0	0	1	0	0	0	0	0	0	0	0	0	0	0	0	0	0	0	0	0	0	0	0	0	0	0
c1_108	3	57407195	3	4	4	4	4	4	4	4	4	4	4	4	4	4	4	4	4	4	4	4	4	4	4	4	4	4	4	4	4	4	4	4	4	4	4	4	4	4	4	4	4	4	4	4	4	4	4
c2_394	3	57407502	0	1	0	0	0	0	0	0	0	0	1	0	0	0	0	1	0	0	0	0	0	0	0	0	1	0	0	1	0	0	0	0	1	1	2	0	0	0	0	0	0	0	0	0	0	0	0
c2_392	3	57407570	4	3	4	4	4	4	4	4	4	4	3	4	4	4	4	3	4	4	4	4	4	4	4	4	3	4	4	3	4	4	4	4	3	3	NA	4	4	4	4	4	4	4	4	4	4	4	4
c2_391	3	57407696	3	2	3	3	2	2	2	2	2	1	2	3	4	1	1	3	2	2	2	1	2	2	3	1	3	3	2	2	3	3	3	2	2	3	4	2	1	3	2	1	3	2	3	3	3	4	1
c2_390	3	57407744	1	2	1	1	2	2	2	2	2	3	2	1	0	3	3	1	2	2	2	3	2	2	1	3	1	1	2	2	1	1	1	2	2	1	0	2	3	1	2	3	1	2	1	1	1	0	3
c2_387	3	57407879	3	1	3	2	2	2	2	2	2	1	2	3	4	3	3	3	2	2	2	1	3	2	3	1	3	3	2	2	3	3	3	2	2	3	3	2	2	3	2	2	3	2	3	3	3	4	3
c2_328	3	57566842	4	3	4	4	3	3	3	3	3	2	3	3	4	3	3	2	4	4	4	3	4	3	3	2	3	3	3	3	2	3	3	4	2	4	4	3	3	4	3	3	3	4	3	3	4	4	3
c2_326	3	57568936	1	0	0	0	0	0	0	0	0	0	0	0	0	0	0	0	0	0	0	0	0	0	0	0	0	0	0	0	0	0	0	0	0	0	0	0	0	0	0	0	0	0	0	0	0	0	0
c2_325	3	57568965	2	2	1	3	3	3	3	2	2	3	1	2	3	4	4	3	2	2	2	2	1	2	3	3	2	2	2	2	3	2	2	1	NA	1	1	2	2	2	3	2	3	1	3	2	1	3	4
c2_324	3	57569155	4	4	4	4	4	4	4	4	4	4	3	4	4	4	4	3	4	4	4	4	4	4	4	4	3	4	4	3	4	4	4	4	4	3	2	4	4	4	4	4	4	4	4	4	4	4	4
c1_97	3	57569263	4	4	4	4	4	4	4	4	4	3	4	4	4	4	4	4	4	4	4	4	4	4	4	3	4	4	4	4	4	4	4	4	4	4	4	4	4	4	4	4	4	4	4	4	4	4	4
c2_323	3	57569521	2	1	0	1	3	3	3	2	2	3	1	2	2	4	4	3	0	0	0	2	0	2	2	3	2	2	2	2	3	2	2	2	3	1	1	2	1	2	3	1	3	1	2	2	1	2	4
c2_322	3	57569599	1	2	1	2	0	0	0	0	0	2	0	1	1	0	0	0	2	2	2	0	1	0	1	2	0	0	0	0	0	0	0	0	0	0	0	0	1	0	0	1	0	0	1	0	0	1	0
c2_245	3	57875508	3	4	4	4	4	4	4	4	4	3	4	4	4	4	4	4	4	4	4	4	4	4	4	3	4	4	4	4	4	4	4	4	4	4	4	4	4	4	4	4	4	4	4	4	4	4	4
c2_148	3	58295011	1	0	0	0	0	0	0	0	0	1	0	0	0	0	0	0	0	0	0	0	0	0	0	1	0	0	0	1	0	0	0	0	0	1	2	0	0	0	0	0	0	0	0	0	0	0	0
c2_133	3	58322172	1	NA	0	0	0	0	0	0	0	1	0	0	0	0	0	0	0	0	0	0	0	0	0	1	0	0	0	0	0	0	0	0	0	0	0	0	0	0	0	0	0	0	0	0	0	0	0
c1_58	3	58455206	1	NA	0	3	2	2	2	1	1	2	0	2	3	3	3	2	1	1	1	1	3	2	2	2	3	3	1	2	2	3	3	3	2	2	3	1	0	3	2	0	3	2	2	3	2	4	3
c1_38	3	58609665	3	4	4	3	4	4	4	4	4	4	2	3	4	4	4	3	3	3	3	4	4	4	4	4	3	4	4	4	3	4	4	4	3	4	4	4	4	4	4	4	4	4	4	4	4	4	4
c1_36	3	58609796	3	4	4	3	4	4	4	4	4	4	2	3	4	4	4	3	3	3	3	4	4	4	4	4	3	4	4	4	3	4	4	4	3	4	4	4	4	4	4	4	4	4	4	4	4	4	4
c2_86	3	58611092	3	1	4	2	2	2	2	2	2	2	4	2	2	1	1	1	4	4	4	3	1	3	2	2	2	0	2	2	3	0	0	1	3	3	1	3	4	2	2	4	1	2	2	0	3	2	1
c2_68	3	58651016	1	NA	0	0	0	0	0	0	0	0	2	1	0	0	0	1	0	0	0	0	0	0	0	0	1	0	0	0	1	0	0	0	NA	0	0	0	0	0	0	0	0	0	0	0	0	0	0
c1_26	3	58658366	3	NA	4	4	4	4	4	4	4	4	2	3	4	4	4	3	4	4	4	4	4	4	4	4	3	4	4	4	3	4	4	4	NA	4	4	4	4	4	4	4	4	4	4	4	4	4	4
c2_616	3	58877163	3	4	4	4	4	4	4	4	4	4	3	4	4	4	4	3	4	4	4	4	4	4	4	4	3	4	4	4	4	4	4	4	4	4	4	4	4	4	4	4	4	4	4	4	4	4	4
c1_151	3	58944486	1	NA	0	0	0	0	0	0	0	0	1	0	0	0	0	1	0	0	0	0	1	0	0	0	1	0	0	0	0	0	0	0	0	0	0	0	0	0	0	0	0	0	0	0	0	0	0
c2_164	3	59574996	4	1	4	4	2	2	2	3	3	3	4	3	3	0	0	2	4	4	4	3	2	3	3	3	2	3	3	2	3	3	3	4	3	3	3	2	4	3	2	4	3	4	3	3	3	3	0
c2_578	3	59769294	1	0	1	1	0	0	0	0	0	1	2	1	1	0	0	1	0	0	0	0	1	0	1	1	1	0	0	0	1	0	0	1	1	0	0	0	1	0	0	1	0	0	1	0	0	1	0
c2_9497	3	60937507	1	0	0	0	0	0	0	0	0	1	0	0	0	0	0	1	0	0	0	0	0	0	0	1	1	0	0	0	0	0	0	0	0	0	0	0	0	0	0	0	0	0	0	0	0	0	0
c2_9498	3	60937578	1	0	0	1	0	0	0	0	0	1	0	0	1	0	0	1	0	0	0	0	0	NA	1	1	1	0	0	0	0	0	0	1	0	0	0	0	0	0	0	0	0	0	1	0	0	1	0
c2_9531	3	61035987	1	0	0	0	0	0	0	0	0	0	0	0	0	0	0	1	0	0	0	0	0	0	0	0	1	0	0	0	0	0	0	0	0	0	0	0	0	0	0	0	0	0	0	0	0	0	0
c2_37139	3	61794475	1	0	0	0	0	0	0	0	0	0	0	0	0	0	0	1	0	0	0	0	0	0	0	0	1	0	0	0	0	0	0	0	0	0	0	0	0	0	0	0	0	0	0	0	0	0	0
c2_37137	3	61796656	0	3	1	2	2	2	2	2	2	2	2	1	1	2	2	1	1	1	1	0	2	0	1	NA	0	0	2	3	0	0	0	2	1	2	3	0	2	2	2	2	1	2	1	0	1	0	2
c2_37136	3	61796934	0	3	1	2	2	2	2	2	2	2	2	1	1	2	2	1	1	1	1	0	2	NA	1	2	0	0	2	3	0	0	0	2	1	2	3	0	2	2	2	2	1	2	1	0	1	0	2
c2_37118	3	61876342	4	4	4	4	3	3	3	4	4	4	4	4	4	2	2	4	4	4	4	3	4	NA	4	4	4	4	4	3	4	4	4	4	3	4	4	3	4	3	3	4	4	3	4	4	4	4	2
c1_16472	3	62033001	4	1	3	2	2	2	2	2	2	2	2	3	3	2	2	3	3	3	3	4	2	4	3	2	4	4	2	1	4	4	4	2	3	2	1	4	2	3	2	2	3	2	3	4	3	4	2
c2_56824	3	62269671	4	1	3	2	2	2	2	2	2	2	2	3	3	2	2	3	3	3	3	4	2	NA	3	2	4	4	2	1	4	4	4	2	3	2	1	4	2	3	2	2	3	2	3	4	3	4	2
c1_7574	4	117620	0	0	0	0	0	0	0	0	0	0	0	0	0	0	0	0	0	0	0	0	0	0	0	0	0	0	0	0	0	0	0	0	0	0	0	0	0	0	0	0	0	0	0	0	0	0	0
c2_21930	4	477000	4	4	4	4	4	4	4	4	4	3	3	4	4	4	4	3	4	4	4	4	4	4	4	3	3	4	4	4	4	4	4	4	4	4	4	4	4	4	4	4	4	4	4	4	4	4	4
c1_15106	4	550361	0	0	0	0	0	0	0	0	0	0	2	0	0	0	0	2	0	0	0	0	0	0	0	0	NA	0	0	0	0	0	0	0	0	0	0	0	0	0	0	0	0	0	0	0	0	0	0
c2_49850	4	555777	0	0	0	0	0	0	0	0	0	1	1	0	0	0	0	0	0	0	0	0	0	0	0	1	1	0	0	0	0	0	0	0	0	0	0	0	0	0	0	0	0	0	0	0	0	0	0
c2_49848	4	555806	0	0	0	0	0	0	0	0	0	1	1	0	0	0	0	0	0	0	0	0	0	0	0	1	1	0	0	0	0	0	0	0	0	0	0	0	0	0	0	0	0	0	0	0	0	0	0
c2_49847	4	556151	0	0	0	1	1	1	1	1	1	1	1	1	1	0	0	2	0	0	0	1	0	1	1	NA	1	2	1	1	0	2	2	0	0	1	2	0	1	0	1	1	1	1	1	2	0	0	0
c2_49846	4	556694	0	0	0	1	1	1	1	1	1	1	1	1	1	0	0	2	0	0	0	1	0	1	1	1	1	1	1	1	0	1	2	0	0	1	1	0	1	0	1	1	1	1	1	1	0	0	0
c2_23593	4	635886	3	0	3	0	2	2	2	1	1	0	2	1	1	1	1	0	1	1	1	2	1	3	3	0	1	1	1	1	0	1	1	0	2	1	1	2	1	1	2	1	3	2	3	1	2	3	1
c2_23596	4	641790	3	NA	4	2	4	4	4	3	3	3	3	3	2	3	3	3	2	2	2	4	4	4	4	3	1	4	3	4	3	4	4	3	4	4	4	3	3	3	4	3	3	3	4	4	3	4	3
c2_23600	4	656192	3	4	4	4	4	4	4	4	4	4	4	4	4	3	3	4	4	4	4	4	4	4	4	4	4	4	4	4	4	4	4	4	4	4	4	4	4	4	4	4	4	4	4	4	4	4	3
c2_23601	4	656429	4	4	4	4	4	4	4	4	4	4	4	4	4	4	4	4	4	4	4	4	4	4	4	4	4	4	4	4	4	4	4	4	4	4	4	4	4	4	4	4	4	4	4	4	4	4	4
c2_23602	4	656465	4	1	4	1	3	3	3	3	3	2	2	1	1	2	2	2	1	1	1	3	1	NA	4	2	1	3	3	2	0	3	3	1	2	2	1	3	2	1	3	2	3	3	4	3	3	3	2
c2_23603	4	658706	4	4	4	4	4	4	4	4	4	3	4	4	4	4	4	3	4	4	4	4	4	4	4	3	3	4	4	4	4	4	4	4	4	4	4	4	4	4	4	4	4	4	4	4	4	4	4
c1_7568	4	659638	4	4	4	4	4	4	4	4	4	4	4	4	4	4	4	4	4	4	4	4	4	4	4	4	4	4	4	4	4	4	4	4	4	4	4	4	4	4	4	4	4	4	4	4	4	4	4
c1_7570	4	663819	4	4	4	4	4	4	4	4	4	4	4	4	4	4	4	4	4	4	4	4	4	4	4	4	4	4	4	4	4	4	4	4	4	4	4	4	4	4	4	4	4	4	4	4	4	4	4
c1_7571	4	663858	4	4	4	4	4	4	4	4	4	4	4	4	4	4	4	4	4	4	4	4	4	4	4	4	4	4	4	4	4	4	4	4	4	4	4	4	4	4	4	4	4	4	4	4	4	4	4
c2_11427	4	712045	3	4	4	4	4	4	4	4	4	4	NA	4	4	4	4	3	4	4	4	4	4	4	4	4	4	3	4	NA	4	3	3	4	4	4	4	4	4	4	4	4	4	4	4	3	4	4	4
c2_23611	4	745614	0	0	0	0	0	0	0	0	0	0	0	0	0	0	0	0	0	0	0	0	0	0	0	0	0	0	0	0	0	0	0	0	0	0	0	0	0	0	0	0	0	0	0	0	0	0	0
c2_23619	4	769207	1	0	0	0	0	0	0	0	0	0	0	0	0	1	1	0	0	0	0	0	1	0	0	0	0	0	0	1	1	0	0	0	0	1	1	0	1	0	0	1	0	0	0	0	0	0	1
c2_47320	4	840993	NA	1	0	0	0	0	0	0	0	1	1	0	0	0	0	0	0	0	0	1	0	1	0	1	2	0	0	0	0	0	0	0	0	0	0	0	0	0	0	0	0	0	0	0	0	0	0
c2_21637	4	863939	0	0	0	0	0	0	0	0	0	0	0	0	0	0	0	0	0	0	0	0	0	0	0	0	0	0	0	0	0	0	0	0	0	0	0	0	0	0	0	0	0	0	0	0	0	0	0
c1_6815	4	865780	0	0	0	0	0	0	0	0	0	0	0	0	0	0	0	0	0	0	0	0	0	0	0	0	0	0	0	0	0	0	0	0	0	0	0	0	0	0	0	0	0	0	0	0	0	0	0
c2_26797	4	952460	3	3	4	4	4	4	4	4	4	4	3	4	4	4	4	4	4	4	4	4	4	4	4	4	3	4	4	4	4	4	4	4	4	4	4	4	4	4	4	4	4	4	4	4	4	4	4
c2_44609	4	1002935	3	4	4	4	4	4	4	4	4	4	3	4	4	4	4	4	4	4	4	4	4	4	4	4	3	4	4	4	4	4	4	4	4	4	4	4	4	4	4	4	4	4	4	4	4	4	4
c2_54387	4	1030881	4	4	4	4	4	4	4	4	4	4	4	4	4	4	4	4	4	4	4	4	4	4	4	4	4	4	4	4	4	4	4	4	4	4	4	4	4	4	4	4	4	4	4	4	4	4	4
c2_38729	4	1206285	0	0	1	2	0	0	0	0	0	1	0	0	1	0	0	0	0	0	0	0	0	0	1	1	1	0	0	1	0	0	0	1	2	0	1	0	1	1	0	1	1	1	1	0	1	1	0
c2_39285	4	1520854	4	4	4	4	4	4	4	4	4	4	4	4	4	4	4	4	4	4	4	4	4	4	4	4	4	4	4	4	4	4	4	4	4	4	4	4	4	4	4	4	4	4	4	4	4	4	4
c2_39282	4	1633476	1	0	0	0	0	0	0	0	0	0	0	0	0	1	1	0	0	0	0	0	0	0	0	0	0	0	0	1	0	0	0	0	0	0	0	0	0	0	0	0	0	0	0	0	0	0	1
c2_39287	4	1684582	4	4	4	3	4	4	4	3	3	3	3	3	3	4	4	3	2	2	2	4	4	4	4	3	2	4	3	4	3	4	4	3	4	4	4	3	4	4	4	4	3	3	4	4	3	4	4
c1_11626	4	1821002	2	0	3	3	3	3	3	2	2	1	1	2	3	2	2	1	2	2	2	3	2	3	3	1	0	3	2	3	2	3	3	2	1	3	3	2	2	4	3	2	2	2	3	3	1	2	2
c1_13859	4	2032297	4	4	4	4	4	4	4	4	4	4	4	4	4	3	3	4	4	4	4	4	4	4	4	4	4	4	4	4	4	4	4	4	4	4	4	4	4	4	4	4	4	4	4	4	4	4	3
c1_13860	4	2118607	4	4	4	4	3	3	3	4	4	4	4	3	4	4	4	3	4	4	4	4	NA	4	4	4	4	3	4	4	4	3	3	4	4	3	3	3	4	4	3	4	3	4	4	3	3	3	4
c2_38246	4	2144027	4	4	4	4	4	4	4	4	4	4	4	4	4	4	4	3	4	4	4	4	4	4	4	4	4	4	4	4	4	4	4	4	4	4	4	4	4	4	4	4	4	4	4	4	4	4	4
c2_37633	4	2207703	4	4	4	4	4	4	4	4	4	4	4	4	4	3	3	4	4	4	4	4	4	4	4	4	4	4	4	3	4	4	4	4	4	4	4	4	4	4	4	4	4	4	4	4	4	4	3
c2_37631	4	2210334	4	4	4	3	4	4	4	3	3	4	3	3	3	3	3	4	3	3	3	4	4	4	4	4	3	4	3	3	4	4	4	3	4	4	4	3	4	4	4	4	3	3	4	4	3	4	3
c2_29872	4	2714003	4	4	4	4	4	4	4	4	4	4	4	4	4	3	3	4	4	4	4	4	4	4	4	4	4	4	4	3	4	4	4	4	4	4	4	4	4	4	4	4	4	4	4	4	4	4	3
c2_29851	4	3127465	0	0	0	0	0	0	0	0	0	0	0	0	0	1	1	0	0	0	0	0	0	0	0	0	0	0	0	1	0	0	0	0	1	0	0	0	0	0	0	0	0	0	0	0	0	0	1
c2_29850	4	3127475	4	4	4	4	4	4	4	4	4	4	4	4	4	3	3	4	4	4	4	4	4	4	4	4	4	4	4	3	4	4	4	4	3	4	4	4	4	4	4	4	4	4	4	4	4	4	3
c2_55065	4	3294734	NA	0	0	0	0	0	0	0	0	0	0	0	0	0	0	0	0	0	0	0	0	0	0	0	0	0	0	0	0	0	0	0	0	0	0	0	0	0	0	0	0	0	0	0	0	0	0
c1_13626	4	3500991	4	4	4	4	4	4	4	4	4	4	4	4	4	4	4	4	4	4	4	4	4	4	4	4	4	4	4	4	4	4	4	4	3	4	4	4	4	4	4	4	4	4	4	4	4	4	4
c2_45927	4	3562172	0	0	0	0	0	0	0	0	0	1	2	0	0	0	0	1	0	0	0	0	0	0	0	1	1	0	0	0	0	0	0	0	0	0	0	0	0	0	0	0	0	0	0	0	0	0	0
c2_31688	4	3816447	0	0	0	0	0	0	0	0	0	0	0	0	1	0	0	0	0	0	0	0	0	0	0	0	1	0	0	0	2	0	0	0	1	0	0	0	0	0	0	0	1	1	0	0	1	2	0
c2_31693	4	3817934	4	4	4	4	4	4	4	4	4	4	4	4	4	4	4	4	4	4	4	4	4	4	4	4	3	4	4	4	4	4	4	4	4	4	4	4	4	4	4	4	4	4	4	4	4	4	4
c2_31719	4	3903824	2	4	3	4	3	3	3	3	3	2	3	4	4	4	4	3	4	4	4	3	3	3	3	2	4	4	3	4	4	4	4	3	4	3	3	3	3	4	3	3	4	4	3	4	3	4	4
c2_31720	4	3903850	0	1	0	1	0	0	0	1	1	1	2	NA	2	2	2	2	1	1	1	3	1	3	2	1	4	1	1	2	3	1	1	1	2	0	2	1	1	0	0	1	2	3	2	1	2	2	2
c1_9546	4	3905183	4	4	4	4	4	4	4	4	4	4	4	4	3	3	3	3	4	4	4	4	4	4	4	4	3	3	4	3	2	3	3	4	3	4	4	4	4	4	4	4	3	3	4	3	3	2	3
c2_31732	4	3924918	4	NA	4	4	4	4	4	4	4	4	4	4	3	3	3	3	4	4	4	4	4	4	4	4	3	3	4	3	2	3	3	4	3	4	4	4	4	4	4	4	3	3	4	3	3	2	3
c1_6898	4	4586164	4	4	4	4	4	4	4	4	4	3	3	4	4	4	4	3	4	4	4	4	4	4	4	3	3	4	4	4	4	4	4	4	4	4	4	4	4	4	4	4	4	4	4	4	4	4	4
c2_21937	4	4587018	4	4	4	4	4	4	4	4	4	3	3	4	4	4	4	3	4	4	4	4	4	4	4	3	3	4	4	4	4	4	4	4	4	4	4	4	4	4	4	4	4	4	4	4	4	4	4
c2_21934	4	4606550	4	2	3	1	2	2	2	2	2	1	2	3	3	2	2	2	2	2	2	2	2	2	2	1	1	2	2	2	4	2	2	2	4	3	3	2	4	2	2	4	2	1	2	2	3	3	2
c2_21915	4	4821112	NA	1	0	0	0	0	0	0	0	0	0	1	0	0	0	0	0	0	0	0	0	0	0	0	0	0	0	0	0	0	0	0	2	0	0	0	0	0	0	0	0	0	0	0	0	0	0
c1_6890	4	4832664	4	4	4	3	4	4	4	3	3	4	4	3	3	2	2	3	3	3	3	2	3	3	4	4	2	3	3	2	4	3	3	3	4	4	4	3	4	4	4	4	3	2	4	3	3	4	2
c2_21896	4	4903359	1	0	0	0	1	1	1	1	1	0	0	0	1	1	1	0	1	1	1	1	0	1	1	0	0	0	1	0	1	0	0	0	0	1	0	0	1	1	1	1	1	0	1	0	0	0	1
c2_21867	4	4948774	0	0	0	0	0	0	0	0	0	2	1	0	0	0	0	0	0	0	0	0	0	0	0	2	NA	0	0	0	0	0	0	0	0	0	0	0	0	0	0	0	0	0	0	0	0	0	0
c1_6036	4	5043345	2	1	2	3	4	4	4	2	2	3	2	1	4	3	3	4	2	2	2	4	2	4	4	3	1	2	2	1	3	2	2	3	3	2	1	3	1	2	4	1	3	2	4	2	2	3	3
c1_16534	4	5043960	1	2	NA	1	2	2	2	2	2	2	2	0	3	1	1	1	2	2	2	2	0	1	1	2	0	3	2	1	2	3	3	1	0	2	2	1	1	2	2	1	0	2	1	3	0	1	1
c2_55710	4	5180823	0	0	0	0	0	0	0	0	0	1	0	0	0	0	0	0	0	0	0	0	0	0	0	1	1	0	0	0	0	0	0	0	0	0	0	0	0	0	0	0	0	0	0	0	0	0	0
c2_54533	4	5190379	1	2	2	3	0	0	0	1	1	0	1	2	3	1	1	0	2	2	2	0	2	1	2	0	2	1	1	1	1	1	1	2	2	0	1	2	3	2	0	3	2	3	2	1	2	2	1
c2_21914	4	5192938	0	1	0	0	0	0	0	0	0	1	0	0	0	0	0	0	0	0	0	0	1	0	0	1	1	0	0	0	0	0	0	0	0	0	0	0	0	0	0	0	0	0	0	0	0	0	0
c2_21858	4	5205905	2	2	1	0	1	1	1	1	1	1	1	2	0	0	0	1	0	0	0	1	2	1	1	1	0	0	1	0	1	0	0	2	1	1	1	2	2	1	1	2	0	0	1	0	2	1	0
c2_1508	4	5250480	1	NA	1	0	1	1	1	1	1	0	1	0	0	0	0	0	2	2	2	1	1	1	1	0	0	1	1	2	2	1	1	1	2	2	2	1	0	2	1	0	0	1	1	1	1	2	0
c2_40075	4	5362985	3	1	4	3	3	3	3	3	3	4	4	3	3	4	4	4	3	3	3	2	2	3	4	4	4	4	3	3	3	4	4	3	2	3	3	2	2	2	3	2	4	4	4	4	4	4	4
c2_40078	4	5363601	4	4	4	4	4	4	4	4	4	4	3	4	4	4	4	4	4	4	4	4	4	4	4	4	3	4	4	4	4	4	4	4	4	4	4	4	4	4	4	4	4	4	4	4	4	4	4
c1_16079	4	5435822	0	NA	2	2	1	1	1	1	1	1	0	1	1	1	1	0	0	0	0	1	0	1	1	1	0	2	1	3	2	2	2	0	0	2	2	0	1	2	1	1	0	1	1	2	0	0	1
c1_16080	4	5453095	3	4	3	3	4	4	4	3	3	3	2	3	3	4	4	3	3	3	3	2	4	3	4	3	3	3	3	4	4	3	3	3	4	4	4	3	4	4	4	4	3	3	4	3	3	4	4
c2_51637	4	5488531	0	NA	1	1	0	0	0	1	1	1	0	0	0	0	0	0	0	0	0	0	0	0	0	1	0	1	1	1	0	1	1	0	0	1	0	0	0	1	0	0	0	1	0	1	0	0	0
c2_51639	4	5488735	3	2	4	4	4	4	4	4	4	4	4	4	4	4	4	4	4	4	4	4	3	4	4	4	4	4	4	4	3	4	4	3	3	4	4	3	3	3	4	3	4	4	4	4	3	3	4
c2_51640	4	5488858	2	4	3	2	3	3	3	2	2	2	NA	3	1	3	3	3	1	1	1	2	4	3	3	2	2	3	2	4	4	3	3	2	3	3	3	3	3	3	3	3	2	3	3	3	3	4	3
c2_51647	4	5521580	3	3	4	4	3	3	3	4	4	4	4	3	4	4	4	3	3	3	3	4	1	4	3	4	4	3	4	4	3	3	3	3	2	3	3	2	3	3	3	3	3	4	3	3	3	2	4
c2_51650	4	5603404	3	3	4	4	4	4	4	4	4	4	4	4	4	4	4	4	4	4	4	4	3	4	4	4	4	4	4	4	3	4	4	3	3	4	4	3	3	3	4	3	4	4	4	4	3	3	4
c2_56997	4	5618527	0	0	0	0	0	0	0	0	0	0	1	0	0	0	0	1	0	0	0	0	0	0	0	0	1	0	0	0	0	0	0	0	0	0	0	0	0	0	0	0	0	0	0	0	0	0	0
c2_36061	4	5875230	3	NA	2	4	4	4	4	3	3	4	3	4	4	3	3	4	3	3	3	4	2	3	2	4	4	3	3	2	4	3	3	4	4	3	3	4	3	3	4	3	3	NA	2	3	4	4	3
c1_15012	4	6020972	1	2	2	1	1	1	1	2	2	2	3	2	1	1	1	1	1	1	1	1	0	1	2	2	3	0	2	2	1	0	0	3	1	1	1	2	2	0	1	2	2	2	2	0	2	1	1
c1_11356	4	6116008	3	2	3	3	2	2	2	3	3	2	2	1	3	2	2	2	2	2	2	0	4	NA	3	2	1	3	3	2	0	3	3	1	3	2	1	2	3	4	2	3	3	2	3	3	1	2	2
c1_3740	4	6178872	4	4	3	3	4	4	4	3	3	3	4	4	3	4	4	4	4	4	4	4	4	4	4	3	4	3	3	NA	4	3	3	4	4	3	4	4	4	3	4	4	4	3	4	3	4	4	4
c2_11571	4	6209862	4	4	4	4	4	4	4	4	4	4	3	4	4	4	4	3	4	4	4	4	4	4	4	4	3	4	4	4	4	4	4	4	4	4	4	4	4	4	4	4	4	4	4	4	4	4	4
c2_11569	4	6210370	0	0	0	0	0	0	0	0	0	0	1	0	0	0	0	1	0	0	0	0	0	0	0	0	1	0	0	0	0	0	0	0	0	0	0	0	0	0	0	0	0	0	0	0	0	0	0
c2_11564	4	6297654	3	3	3	4	4	4	4	4	4	4	3	4	4	4	4	3	4	4	4	3	4	NA	4	4	4	3	4	4	4	3	3	4	4	4	4	4	4	4	4	4	4	4	4	3	4	4	4
c1_11639	4	6404829	0	0	0	0	0	0	0	0	0	1	1	0	0	0	0	0	0	0	0	1	0	NA	0	1	1	0	0	0	0	0	0	0	0	0	0	0	0	0	0	0	0	0	0	0	0	0	0
c2_43743	4	6406087	2	4	2	3	3	3	3	3	3	3	3	4	2	2	2	3	4	4	4	4	4	NA	3	3	3	4	3	2	4	4	4	3	4	3	3	3	3	4	3	3	3	4	3	4	3	4	2
c2_39327	4	6427505	3	4	4	4	4	4	4	4	4	4	4	4	4	4	4	4	4	4	4	4	4	4	4	4	4	4	4	4	4	4	4	4	4	4	4	4	4	4	4	4	4	4	4	4	4	4	4
c2_55779	4	6597080	2	NA	2	1	0	0	0	1	1	0	1	1	1	0	0	0	1	1	1	1	0	1	2	0	0	2	1	1	NA	2	2	1	2	1	1	0	0	1	0	0	2	2	2	2	2	2	0
c2_11534	4	6614553	2	1	1	0	1	1	1	1	1	1	3	0	1	1	1	2	1	1	1	2	1	1	1	1	2	2	1	1	1	2	2	0	2	1	1	0	1	1	1	1	2	1	1	2	1	2	1
c1_3707	4	6717567	2	3	3	3	3	3	3	3	3	4	2	4	2	3	3	2	2	2	2	4	3	4	3	4	2	3	3	4	4	3	3	3	2	3	3	4	3	3	3	3	2	3	3	3	3	2	3
c2_52195	4	6763027	4	4	4	4	4	4	4	4	4	3	4	4	4	4	4	4	4	4	4	4	4	4	4	3	3	4	4	4	4	4	4	4	4	4	4	4	4	4	4	4	4	4	4	4	4	4	4
c1_10425	4	6798505	4	3	4	4	4	4	4	4	4	4	4	4	4	4	4	3	4	4	4	3	4	3	4	4	4	3	4	4	4	3	3	4	4	4	4	4	4	4	4	4	4	4	4	3	4	4	4
c2_12959	4	6908945	4	2	3	3	2	2	2	2	2	1	4	2	1	1	1	3	3	3	3	4	2	3	2	1	2	3	2	1	4	3	3	2	3	2	0	0	2	2	2	2	2	1	2	3	3	2	1
c2_11490	4	6958040	1	1	0	0	0	0	0	0	0	0	0	0	0	0	0	1	0	0	0	0	0	0	0	0	0	1	0	0	0	1	1	0	0	0	0	0	0	0	0	0	0	0	0	1	0	0	0
c2_11489	4	6958720	3	3	4	4	4	4	4	4	4	4	4	4	4	4	4	3	4	4	4	4	4	4	4	4	4	3	4	4	4	3	3	4	4	4	4	4	4	4	4	4	4	4	4	3	4	4	4
c2_11488	4	6958789	4	3	4	3	3	3	3	4	4	3	3	4	4	3	3	4	4	4	4	3	4	3	3	3	4	4	4	3	4	4	4	4	4	4	4	4	4	3	3	4	4	4	3	4	4	4	3
c2_11479	4	6978730	1	NA	0	2	3	3	3	2	2	2	2	3	2	2	2	2	3	3	3	2	4	3	3	2	4	1	2	1	2	1	1	2	4	2	2	3	2	3	3	2	4	2	3	1	3	4	2
c2_10819	4	7035030	4	4	4	3	4	4	4	4	4	3	3	4	4	2	2	4	3	3	3	4	4	4	4	3	4	4	4	3	4	4	4	3	3	4	4	4	4	4	4	4	4	4	4	4	3	4	2
c2_11435	4	7041420	2	4	3	4	4	4	4	4	4	4	3	4	4	4	4	3	4	4	4	4	4	4	4	4	4	3	4	4	4	3	3	4	4	4	4	4	4	4	4	4	4	4	4	3	4	4	4
c1_3553	4	7059551	4	4	4	4	4	4	4	4	4	4	4	4	4	4	4	4	4	4	4	4	4	4	4	4	4	4	4	4	4	4	4	4	4	4	4	4	4	4	4	4	4	4	4	4	4	4	4
c2_10802	4	7083390	2	3	2	3	2	2	2	2	2	2	3	1	3	3	3	2	2	2	2	1	2	1	1	2	1	2	2	3	2	2	2	2	4	1	0	1	2	0	2	2	2	1	1	2	3	2	3
c2_10800	4	7083501	2	0	1	1	0	0	0	1	1	0	0	0	0	0	0	1	1	1	1	0	0	NA	1	0	1	0	1	0	0	0	0	0	0	1	0	0	1	2	0	1	1	1	1	0	1	0	0
c2_10799	4	7083530	0	0	0	0	0	0	0	0	0	0	0	0	0	0	0	0	0	0	0	0	0	0	0	0	0	0	0	0	0	0	0	0	0	0	0	0	0	0	0	0	0	0	0	0	0	0	0
c1_3545	4	7083982	2	1	2	1	0	0	0	2	2	2	0	3	0	0	0	1	2	2	2	0	0	0	1	2	2	1	2	0	0	1	1	1	0	3	3	1	2	2	0	2	1	2	1	1	1	1	0
c2_10798	4	7084419	2	1	2	3	2	2	2	3	3	3	1	3	2	3	3	2	3	3	3	0	2	1	2	3	3	2	3	3	0	2	2	3	2	3	4	3	3	3	2	3	2	2	2	2	3	1	3
c1_3544	4	7085536	0	0	0	0	1	1	1	0	0	0	1	0	1	1	1	1	0	0	0	3	0	3	2	0	1	1	0	0	1	1	1	1	0	0	0	1	0	1	1	0	1	1	2	1	0	1	1
c2_10797	4	7087933	4	4	4	3	3	3	3	4	4	3	3	4	4	2	2	4	3	3	3	4	2	4	4	3	4	4	4	2	4	4	4	3	3	4	3	3	4	3	3	4	4	4	4	4	3	4	2
c1_2838	4	7099150	3	3	2	4	3	3	3	3	3	4	4	4	4	3	3	3	3	3	3	3	4	3	3	4	4	3	3	4	4	3	3	4	4	4	4	4	3	3	NA	3	4	3	3	3	3	4	3
c2_11432	4	7099708	2	4	3	4	4	4	4	4	4	4	3	4	4	4	4	3	4	4	4	4	4	4	4	4	4	3	4	4	4	3	3	4	4	4	4	4	4	4	4	4	4	4	4	3	4	4	4
c2_11425	4	7122790	4	4	4	4	4	4	4	4	4	4	4	4	4	4	4	4	4	4	4	4	4	4	4	4	4	4	4	4	4	4	4	4	4	4	4	4	4	4	4	4	4	4	4	4	4	4	4
c2_10692	4	7159180	4	4	3	4	4	4	4	3	3	2	4	3	4	4	4	4	3	3	3	4	4	4	4	2	3	4	3	4	4	4	4	3	4	3	3	3	4	4	4	4	4	3	4	4	4	4	4
c2_48868	4	7546115	0	0	1	0	0	0	0	0	0	3	1	2	0	0	0	0	0	0	0	1	1	1	0	2	1	1	0	1	1	1	1	0	0	NA	3	0	1	0	0	1	0	0	0	1	0	0	0
c2_48867	4	7546220	2	NA	3	4	4	4	4	4	4	4	3	4	4	4	4	4	4	4	4	4	4	4	4	4	4	4	4	4	4	4	4	4	4	4	4	4	4	4	4	4	4	4	4	4	4	4	4
c2_48864	4	7546471	4	4	3	4	4	4	4	4	4	1	3	NA	4	4	4	4	4	4	4	4	3	4	4	1	3	3	4	4	3	3	3	4	4	1	1	4	3	4	4	3	4	4	4	3	4	4	4
c2_48861	4	7547910	1	NA	0	0	0	0	0	0	0	0	0	0	0	0	0	0	0	0	0	0	0	0	0	0	0	0	0	0	0	0	0	0	0	0	0	0	0	0	0	0	0	0	0	0	0	0	0
c1_11723	4	7966239	4	2	4	4	4	4	4	4	4	2	3	4	4	4	4	4	4	4	4	4	3	4	4	2	4	2	4	4	4	3	NA	4	4	4	4	4	4	4	4	4	4	4	4	2	4	4	4
c1_11722	4	7966312	4	4	4	2	3	3	3	4	4	4	4	2	2	2	2	3	3	3	3	3	2	3	3	4	3	3	4	1	3	3	3	2	3	3	3	3	3	2	3	3	4	3	3	3	2	3	2
c2_39624	4	8060573	3	3	2	1	2	2	2	2	2	2	2	0	2	1	1	2	2	2	2	1	1	1	2	2	2	1	2	1	2	1	1	0	2	2	1	1	1	NA	2	1	3	2	2	1	0	3	1
c2_39597	4	8218478	4	4	4	3	3	3	3	4	4	4	4	1	4	2	2	3	4	4	4	3	2	3	3	4	4	3	4	1	3	3	3	3	3	2	2	3	3	2	3	3	4	4	3	3	3	3	2
c1_8353	4	9203540	1	2	0	1	0	0	0	0	0	1	1	2	1	1	1	0	1	1	1	1	2	NA	0	1	2	0	0	1	0	0	0	1	2	1	1	0	0	0	0	0	0	1	0	0	1	0	1
c2_26771	4	9276117	3	3	3	3	2	2	2	1	1	2	3	4	2	3	3	3	3	3	3	2	3	2	2	2	3	3	1	2	2	3	3	3	3	2	4	3	3	2	2	3	3	3	2	3	3	4	3
c2_26773	4	9276426	1	1	0	0	0	0	0	0	0	0	1	0	0	0	0	0	0	0	0	1	0	1	0	0	1	0	0	0	0	0	0	0	0	0	0	0	0	0	0	0	0	0	0	0	0	0	0
c1_8344	4	9315557	4	3	4	4	4	4	4	4	4	3	4	4	4	4	4	4	4	4	4	4	4	4	4	3	3	4	4	4	4	4	4	4	4	4	4	4	4	4	4	4	4	4	4	4	4	4	4
c2_26790	4	9520486	3	NA	4	4	4	4	4	4	4	3	3	4	4	4	4	4	4	4	4	3	4	NA	4	3	2	4	4	4	4	4	4	4	4	4	4	4	4	4	4	4	4	4	4	4	4	4	4
c2_26792	4	9523209	3	1	NA	0	2	2	2	2	2	2	3	0	2	1	1	1	1	1	1	3	1	NA	2	2	3	1	2	1	1	1	1	1	0	1	0	1	1	1	2	1	2	1	2	1	1	1	1
c2_26793	4	9524196	2	1	2	0	2	2	2	2	2	1	2	0	1	1	1	1	1	1	1	2	1	2	2	1	1	1	2	1	1	1	1	1	0	1	0	1	1	1	2	1	1	0	2	1	1	0	1
c2_26794	4	9524367	3	1	2	0	2	2	2	2	2	2	3	0	2	1	1	1	1	1	1	3	1	3	2	2	3	1	2	1	1	1	1	1	0	1	0	1	1	1	2	1	2	1	2	1	1	NA	1
c2_26795	4	9524454	2	3	2	4	2	2	2	2	2	3	2	4	3	3	3	3	3	3	3	2	3	2	2	3	3	3	2	3	3	3	3	3	4	3	4	3	3	3	2	3	3	4	2	3	3	4	3
c2_26796	4	9524541	3	NA	4	4	4	4	4	4	4	3	3	4	4	4	4	4	4	4	4	3	4	3	4	3	2	4	4	4	4	4	4	4	4	4	4	4	4	4	4	4	4	4	4	4	4	4	4
c2_26799	4	9525263	4	4	4	3	4	4	4	4	4	4	4	3	3	3	3	4	3	3	3	4	3	4	4	4	4	4	4	3	4	4	4	3	3	4	4	4	4	4	4	4	4	3	4	4	3	4	3
c2_26800	4	9525295	3	1	2	0	2	2	2	2	2	2	3	0	2	1	1	1	1	1	1	3	1	2	2	2	3	1	2	1	1	1	1	1	0	1	0	1	1	1	2	1	2	1	2	1	1	2	1
c2_26801	4	9525367	1	0	0	0	0	0	0	0	0	1	1	0	0	0	0	0	0	0	0	1	0	NA	0	1	2	0	0	0	0	0	0	0	0	0	0	0	0	0	0	0	0	0	0	0	0	0	0
c2_26802	4	9525557	3	NA	4	4	4	4	4	4	4	3	3	4	4	4	4	4	4	4	4	4	4	4	4	3	2	4	4	4	4	4	4	4	4	4	4	4	4	4	4	4	4	4	4	4	4	4	4
c2_26811	4	9588125	3	3	4	4	4	4	4	4	4	4	3	4	4	4	4	4	4	4	4	3	4	NA	4	4	3	4	4	4	4	4	4	4	4	4	4	4	4	4	4	4	4	4	4	4	4	4	4
c2_26812	4	9590925	3	4	4	4	4	4	4	4	4	4	3	4	4	4	4	4	4	4	4	4	4	4	4	4	3	4	4	4	4	4	4	4	4	4	4	4	4	4	4	4	4	4	4	4	4	4	4
c2_26813	4	9592426	4	4	4	4	4	4	4	4	4	4	4	3	4	3	3	4	4	4	4	4	3	4	4	4	4	4	4	3	4	4	4	4	4	4	4	4	4	4	4	4	4	4	4	4	4	4	3
c2_26826	4	9648247	1	NA	0	0	0	0	0	0	0	0	1	0	0	0	0	0	0	0	0	0	0	0	0	0	1	0	0	0	0	0	0	0	0	0	0	0	0	0	0	0	0	0	0	0	0	0	0
c2_26842	4	9747341	2	1	1	0	0	0	0	0	0	0	2	1	1	0	0	0	0	0	0	0	1	0	0	0	1	1	0	0	0	1	1	0	1	1	1	0	0	0	0	0	1	1	0	1	0	2	0
c2_26843	4	9747383	2	1	1	0	0	0	0	0	0	0	2	1	1	0	0	0	0	0	0	0	1	0	0	0	1	1	0	0	0	1	1	0	1	1	1	0	0	0	0	0	1	1	0	1	0	2	0
c1_8354	4	9787340	0	0	0	0	0	0	0	0	0	1	0	0	0	0	0	0	0	0	0	0	0	0	0	1	1	0	0	0	0	0	0	0	0	0	0	0	0	0	0	0	0	0	0	0	0	0	0
c2_53783	4	9941214	0	0	0	0	0	0	0	0	0	0	0	0	0	0	0	0	0	0	0	0	0	0	0	0	0	0	0	0	0	0	0	0	0	0	0	0	0	0	0	0	0	0	0	0	0	0	0
c2_58194	4	10010119	3	2	2	2	3	3	3	2	2	2	3	2	4	2	2	3	3	3	3	2	2	2	2	2	2	3	2	2	3	3	3	2	NA	3	2	2	2	3	3	2	3	3	2	3	2	4	2
c2_58201	4	10010865	3	4	4	4	4	4	4	4	4	4	3	4	4	4	4	4	4	4	4	4	4	4	4	4	3	4	4	4	4	4	4	4	4	4	4	4	4	4	4	4	4	4	4	4	4	4	4
c2_58383	4	10010865	3	4	4	4	4	4	4	4	4	4	3	4	4	4	4	4	4	4	4	4	4	4	4	4	3	4	4	4	4	4	4	4	4	4	4	4	4	4	4	4	4	4	4	4	4	4	4
c2_58326	4	10020752	3	2	4	4	4	4	4	4	4	4	3	4	4	4	4	4	4	4	4	4	4	4	4	4	3	4	4	4	4	4	4	4	4	4	4	4	4	4	4	4	4	4	4	4	4	4	4
c2_44601	4	10102877	1	NA	0	0	0	0	0	0	0	0	1	0	0	0	0	0	0	0	0	1	0	NA	0	0	1	0	0	0	0	0	0	0	0	0	0	0	0	0	0	0	0	0	0	0	0	0	0
c1_16258	4	10390793	3	2	1	1	3	3	3	2	2	2	3	2	2	1	1	3	3	3	3	2	0	2	2	2	3	2	2	1	1	2	2	1	0	2	1	2	1	1	3	1	4	2	2	2	1	3	1
c2_31403	4	10567963	0	2	0	1	2	2	2	1	1	1	0	0	2	1	1	1	1	1	1	2	3	2	1	1	1	0	1	0	1	0	0	2	2	1	0	1	1	2	2	1	2	2	1	0	2	3	1
c2_54077	4	10968547	4	4	4	4	4	4	4	4	4	4	4	4	4	4	4	4	4	4	4	4	4	4	4	4	4	4	4	4	4	4	4	4	4	4	4	4	4	4	4	4	4	4	4	4	4	4	4
c2_54083	4	10969111	3	3	2	2	3	3	3	4	4	4	3	4	2	3	3	3	3	3	3	3	1	3	3	4	4	3	4	3	4	3	3	3	2	4	3	4	3	3	3	3	3	2	3	3	3	2	3
c2_54090	4	10993507	4	4	4	4	4	4	4	4	4	4	4	4	4	4	4	4	4	4	4	4	4	4	4	4	4	4	4	4	4	4	4	4	4	4	4	4	4	4	4	4	4	4	4	4	4	4	4
c1_16643	4	11108454	3	4	3	4	4	4	4	4	4	3	3	4	4	4	4	4	4	4	4	4	4	4	4	3	3	3	4	4	4	3	3	4	4	4	4	4	4	4	4	4	4	4	4	3	4	4	4
c2_51176	4	11654120	4	4	4	4	4	4	4	4	4	4	4	4	4	4	4	4	4	4	4	4	4	4	4	4	4	4	4	4	4	4	4	4	4	4	4	4	4	4	4	4	4	4	4	4	4	4	4
c1_15085	4	12328283	4	4	4	4	4	4	4	4	4	4	4	4	4	4	4	4	4	4	4	4	4	4	4	4	4	4	4	4	4	4	4	4	4	4	4	4	4	4	4	4	4	4	4	4	4	4	4
c2_51559	4	12333216	3	4	2	3	3	3	3	4	4	4	4	4	3	4	4	2	3	3	3	3	4	3	2	4	4	3	4	3	2	3	3	3	3	4	3	3	3	3	3	3	3	4	2	3	4	3	4
c2_51560	4	12333285	1	2	0	1	0	0	0	1	1	1	2	1	0	0	0	0	1	1	1	1	3	1	0	1	2	0	1	1	0	0	0	1	0	1	2	1	1	0	0	1	1	1	0	0	1	0	0
c2_51567	4	12358340	4	3	4	4	3	3	3	4	4	4	4	2	3	NA	NA	3	4	4	4	3	4	4	4	4	4	3	4	3	4	3	3	4	3	3	3	4	4	4	3	4	4	3	4	3	4	3	NA
c2_56253	4	12425752	0	1	0	1	2	2	2	1	1	1	0	2	2	3	3	1	1	1	1	1	1	1	1	1	1	1	1	1	1	1	1	1	3	2	1	1	1	2	2	1	2	2	1	1	2	3	3
c2_56254	4	12425763	4	3	4	3	2	2	2	3	3	3	4	2	2	1	1	3	3	3	3	3	3	3	3	3	3	3	3	3	3	3	3	3	1	2	3	3	3	2	2	3	2	2	3	3	2	1	1
c2_56256	4	12425864	4	3	4	3	2	2	2	3	3	3	4	2	2	1	1	3	3	3	3	3	4	3	3	3	3	3	3	3	4	3	3	3	2	2	3	4	4	3	2	4	2	2	3	3	3	2	1
c2_56258	4	12428301	4	3	4	4	3	3	3	4	4	4	4	2	3	NA	NA	3	4	4	4	3	4	NA	4	4	4	3	4	3	4	3	3	4	3	3	3	4	4	4	3	4	4	3	4	3	4	3	NA
c1_16299	4	12428537	4	4	4	4	4	4	4	4	4	3	4	4	4	4	4	4	4	4	4	4	4	4	4	3	3	4	4	4	4	4	4	4	4	4	4	4	4	4	4	4	4	4	4	4	4	4	4
c2_29468	4	14695720	0	0	0	0	0	0	0	0	0	0	0	0	0	0	0	1	0	0	0	0	0	0	0	0	0	0	0	0	0	0	0	0	0	0	0	0	0	0	0	0	0	0	0	0	0	0	0
c2_14930	4	19581827	0	0	0	0	0	0	0	0	0	0	0	0	0	0	0	0	0	0	0	0	0	0	0	0	0	0	0	0	0	0	0	0	0	0	0	0	0	0	0	0	0	0	0	0	0	0	0
c1_16261	4	19955997	4	4	4	4	4	4	4	4	4	4	4	4	4	4	4	4	4	4	4	4	4	4	4	4	4	4	4	4	4	4	4	4	4	4	4	4	4	4	4	4	4	4	4	4	4	4	4
c2_38247	4	21441266	0	NA	0	0	0	0	0	0	0	0	0	0	0	0	0	1	0	0	0	0	0	0	0	0	0	0	0	0	0	0	0	0	0	0	0	0	0	0	0	0	0	0	0	0	0	0	0
c2_38243	4	21716528	0	0	0	0	0	0	0	0	0	0	0	0	0	0	0	0	0	0	0	0	0	0	0	0	0	0	0	0	0	0	0	0	0	0	0	0	0	0	0	0	0	0	0	0	0	0	0
c2_18225	4	22839538	3	4	3	4	4	4	4	4	4	4	3	3	4	4	4	4	4	4	4	4	3	4	4	4	4	3	4	4	3	3	3	4	3	4	4	3	3	3	4	3	4	4	4	3	3	3	4
c2_18223	4	22839744	4	4	4	4	4	4	4	4	4	4	4	4	4	4	4	4	4	4	4	4	4	4	4	4	4	4	4	4	4	4	4	4	4	4	4	4	4	4	4	4	4	4	4	4	4	4	4
c2_18221	4	23107795	0	0	0	0	0	0	0	0	0	0	0	0	0	0	0	0	0	0	0	0	0	0	0	0	0	0	0	0	0	0	0	0	0	0	0	0	0	0	0	0	0	0	0	0	0	0	0
c1_14213	4	25014612	4	4	4	4	3	3	3	3	3	3	4	4	3	4	4	4	4	4	4	4	4	NA	3	2	3	4	3	4	4	4	4	4	4	3	4	4	4	3	3	4	3	4	3	4	4	4	4
c2_48074	4	25021008	3	2	2	3	3	3	3	4	4	4	4	3	3	4	4	2	2	2	2	3	4	3	2	4	4	3	4	3	2	3	3	3	2	3	2	3	3	3	3	3	3	4	2	3	4	3	4
c2_55707	4	25320523	4	4	4	4	4	4	4	4	4	4	4	4	4	4	4	2	4	4	4	4	4	4	4	4	4	4	4	4	4	4	4	4	4	4	4	4	4	4	4	4	4	4	4	4	4	4	4
c2_55709	4	25335742	4	4	4	4	4	4	4	4	4	4	4	4	4	4	4	2	4	4	4	4	4	4	4	4	4	4	4	4	4	4	4	4	4	4	4	4	4	4	4	4	4	4	4	4	4	4	4
c2_39961	4	25357073	4	4	4	4	4	4	4	4	4	4	4	4	4	4	4	4	4	4	4	4	4	4	4	4	4	4	4	4	4	4	4	4	4	4	4	4	4	4	4	4	4	4	4	4	4	4	4
c2_38379	4	28152088	4	NA	4	4	4	4	4	4	4	4	4	4	4	4	4	3	4	4	4	4	4	4	4	4	4	4	4	4	4	4	4	4	4	4	4	4	4	4	4	4	4	4	4	4	4	4	4
c2_32900	4	28997907	2	2	2	2	1	1	1	3	3	3	4	2	1	2	2	2	2	2	2	3	3	2	1	3	3	2	3	3	2	2	2	3	0	2	2	2	2	1	1	2	1	2	1	2	2	0	2
c2_32901	4	28997918	3	2	3	2	3	3	3	1	1	1	1	2	3	2	2	2	2	2	2	1	1	2	3	1	1	3	1	1	2	3	3	1	4	2	2	2	2	3	3	2	3	2	3	3	2	4	2
c2_32904	4	29010157	2	2	2	2	3	3	3	1	1	1	0	2	3	2	2	2	2	2	2	1	1	2	3	1	1	2	1	1	2	2	2	1	4	2	2	2	2	3	3	2	3	2	3	2	2	4	2
c1_9837	4	29012392	4	4	4	4	4	4	4	4	4	4	4	4	4	4	4	3	4	4	4	4	4	4	4	4	4	4	4	4	4	4	4	4	4	4	4	4	4	4	4	4	4	4	4	4	4	4	4
c1_9839	4	29012970	4	4	4	4	4	4	4	4	4	4	4	4	4	4	4	4	4	4	4	4	4	4	4	4	4	4	4	4	4	4	4	4	4	4	4	4	4	4	4	4	4	4	4	4	4	4	4
c1_6157	4	30716444	4	4	4	4	4	4	4	4	4	4	4	4	4	4	4	4	4	4	4	4	4	4	4	4	4	4	4	4	4	4	4	4	4	4	4	4	4	4	4	4	4	4	4	4	4	4	4
c1_9476	4	30812992	4	2	4	2	4	4	4	2	2	2	2	3	3	3	3	4	2	2	2	3	1	NA	4	2	2	4	2	1	3	4	4	3	4	2	2	3	3	3	4	3	3	2	4	4	3	4	3
c2_31361	4	31160462	4	1	3	2	4	4	4	2	2	3	2	1	3	3	3	4	2	2	2	3	NA	3	4	3	2	3	2	1	2	3	3	3	2	1	1	2	2	2	4	2	3	2	4	3	2	3	3
c2_31359	4	31162231	0	2	1	2	0	0	0	2	2	1	2	2	1	1	1	0	2	2	2	1	4	NA	0	1	2	1	2	3	2	1	1	1	1	2	2	2	2	2	0	2	1	2	0	1	2	1	1
c2_31358	4	31162267	3	NA	4	4	4	4	4	4	4	4	4	4	4	4	4	3	4	4	4	4	4	4	4	4	4	4	4	4	4	4	4	4	4	4	4	4	4	4	4	4	4	4	4	4	4	4	4
c1_9477	4	31226172	1	NA	0	0	0	0	0	0	0	0	0	0	0	0	0	1	0	0	0	0	0	0	0	0	0	0	0	0	0	0	0	0	0	0	0	0	0	0	0	0	0	0	0	0	0	0	0
c2_11101	4	31876491	2	1	1	1	3	3	3	1	1	1	0	1	2	2	2	3	2	2	2	1	0	1	2	1	0	2	1	0	1	2	2	1	1	1	0	1	0	1	3	0	2	2	2	2	1	3	2
c2_11107	4	32092217	0	1	1	0	0	0	0	0	0	0	0	1	0	1	1	1	1	1	1	1	0	NA	0	0	0	2	0	0	0	2	2	0	0	0	0	0	0	0	0	0	0	0	0	2	0	0	1
c1_3436	4	32229561	3	1	1	1	3	3	3	1	1	1	0	1	2	2	2	3	2	2	2	1	0	1	2	1	0	3	1	0	1	3	3	1	1	1	0	1	0	1	3	0	2	2	2	3	1	3	2
c2_10443	4	33160548	1	3	1	3	3	3	3	3	3	2	2	2	3	3	3	1	4	4	4	2	3	2	2	2	2	1	3	3	3	1	1	3	1	3	2	2	1	2	3	1	3	4	2	1	2	3	3
c2_57338	4	33265976	0	3	0	2	1	1	1	2	2	1	2	2	1	1	1	1	3	3	3	2	3	1	0	1	2	0	2	3	3	0	0	2	0	2	2	2	1	1	1	1	2	2	0	0	1	1	1
c1_14569	4	33473330	3	NA	3	3	4	4	4	4	4	3	4	2	3	4	4	2	4	4	4	3	3	3	3	3	3	3	4	4	3	3	3	4	1	3	3	3	3	2	4	3	4	4	3	3	3	3	4
c2_58366	4	34230472	2	2	2	2	3	3	3	1	1	1	0	2	3	2	2	2	2	2	2	1	1	2	3	1	1	2	1	1	2	2	2	1	4	2	2	2	2	3	3	2	3	2	3	2	2	4	2
c2_37598	4	34826074	4	4	4	4	4	4	4	4	4	4	4	4	4	4	4	3	4	4	4	4	4	4	4	4	4	4	4	4	4	4	4	4	4	4	4	4	4	4	4	4	4	4	4	4	4	4	4
c2_37596	4	34826609	2	2	2	2	3	3	3	1	1	1	0	3	3	2	2	2	2	2	2	1	1	2	3	1	1	2	1	1	2	2	2	1	4	2	2	2	2	3	3	2	3	2	3	2	2	4	2
c2_41106	4	35757952	3	NA	2	2	NA	2	2	3	3	3	4	3	1	2	2	3	3	3	3	3	4	NA	2	3	3	2	3	3	4	2	2	3	0	3	3	4	3	NA	2	3	1	2	2	2	3	0	2
c1_8367	4	37632125	2	3	4	3	2	2	2	4	4	3	4	2	3	2	2	2	3	3	3	3	3	3	3	3	3	3	4	4	2	3	3	3	2	3	3	2	3	3	2	3	2	2	3	3	2	0	2
c1_8368	4	37632181	2	1	0	1	2	2	2	0	0	1	0	2	1	2	2	2	1	1	1	1	1	1	1	1	1	1	0	0	2	1	1	1	3	1	1	2	1	1	2	1	2	2	1	1	2	4	2
c2_44554	4	38080947	4	4	4	4	4	4	4	4	4	4	4	4	4	4	4	3	4	4	4	4	4	4	4	4	4	4	4	4	4	4	4	4	4	4	4	4	4	4	4	4	4	4	4	4	4	4	4
c2_26884	4	38495988	0	0	0	0	0	0	0	0	0	0	0	0	0	0	0	0	0	0	0	0	0	0	0	0	0	0	0	0	0	0	0	0	0	0	0	0	0	0	0	0	0	0	0	0	0	0	0
c2_47242	4	41061520	4	4	4	4	4	4	4	4	4	4	4	4	4	4	4	4	4	4	4	4	4	4	4	4	4	4	4	4	4	4	4	4	4	4	4	4	4	4	4	4	4	4	4	4	4	4	4
c2_47244	4	41061674	1	0	1	0	0	0	0	0	0	0	1	0	0	0	0	0	0	0	0	1	0	NA	0	0	0	1	0	0	1	1	1	1	0	0	0	0	0	0	0	0	0	0	0	1	0	0	0
c1_14038	4	41063555	0	0	0	0	0	0	0	0	0	0	0	0	0	0	0	0	0	0	0	0	0	0	0	0	0	0	0	0	0	0	0	0	0	0	0	0	0	0	0	0	0	0	0	0	0	0	0
c1_14039	4	41063770	3	2	3	2	3	3	3	1	1	1	1	3	3	2	2	3	2	2	2	2	1	2	3	1	1	3	1	1	3	3	3	2	4	2	2	2	2	3	3	2	3	2	3	3	2	4	2
c1_6126	4	42084637	3	4	3	4	4	4	4	4	4	4	3	4	4	4	4	4	4	4	4	3	4	3	4	4	4	3	4	4	3	3	3	3	4	4	4	4	4	4	4	4	4	4	4	3	4	4	4
c1_9111	4	42972233	2	2	2	2	3	3	3	1	1	1	0	2	3	2	2	2	2	2	2	1	1	2	3	1	1	2	1	1	2	2	2	1	4	2	2	2	2	3	3	2	3	2	3	2	2	4	2
c1_10941	4	43896886	4	3	4	4	4	4	4	4	4	4	4	3	4	4	4	4	4	4	4	4	4	4	4	4	4	4	4	4	4	4	4	4	3	3	3	4	4	4	4	4	4	4	4	4	4	4	4
c2_14924	4	44708097	4	4	4	4	4	4	4	4	4	4	4	4	4	4	4	4	4	4	4	4	4	4	4	4	4	4	4	4	4	4	4	4	4	4	4	4	4	4	4	4	4	4	4	4	4	4	4
c2_53248	4	45356695	4	4	4	4	4	4	4	4	4	4	4	4	4	4	4	4	4	4	4	3	4	3	4	4	4	4	4	4	3	4	4	3	4	4	4	4	4	4	4	4	4	4	4	4	4	4	4
c2_43229	4	45581120	4	2	4	4	3	3	3	4	4	3	3	3	4	4	4	3	3	3	3	4	3	4	4	3	4	4	4	4	2	4	4	4	2	3	2	2	3	3	3	3	3	4	4	4	3	2	4
c2_55090	4	45805693	2	4	3	3	4	4	4	4	4	4	4	4	4	4	4	3	4	4	4	3	4	3	3	4	4	2	4	4	4	2	2	3	3	4	4	4	4	4	4	4	3	3	3	2	3	3	4
c1_3310	4	46475710	1	4	2	3	3	4	4	4	4	3	3	4	3	4	4	3	3	3	3	3	2	3	3	3	3	1	4	3	4	1	1	3	3	3	3	4	4	4	3	4	3	3	3	1	3	3	4
c1_3319	4	46805479	2	2	2	4	3	3	3	3	3	2	1	1	4	3	3	3	4	4	4	1	3	2	3	2	3	2	3	3	2	2	2	2	2	3	1	2	1	3	3	1	3	4	3	2	2	3	3
c1_3316	4	47323192	1	4	1	4	3	3	3	3	3	2	3	4	4	2	2	1	4	4	4	1	4	2	3	2	2	0	3	3	3	0	0	2	4	4	3	3	2	4	3	2	3	4	3	0	3	4	2
c2_10008	4	47579278	0	0	1	0	0	0	0	0	0	1	0	0	0	1	1	1	0	0	0	1	0	NA	0	1	1	2	0	0	0	2	2	0	0	0	0	0	0	0	0	0	0	0	0	2	0	0	1
c1_2681	4	48003427	1	0	2	0	2	2	2	1	1	2	1	0	2	2	2	1	0	0	0	2	0	2	1	2	1	3	1	0	1	3	3	1	0	1	0	0	0	1	2	0	0	1	1	3	0	1	2
c1_5209	4	48610397	4	3	4	4	4	4	4	4	4	3	3	3	4	4	4	4	4	4	4	2	4	3	4	3	4	4	4	4	3	4	4	3	4	4	3	4	4	4	4	4	4	4	4	4	4	4	4
c2_16720	4	48815596	2	4	3	3	4	4	4	4	4	4	4	4	4	4	4	3	4	4	4	3	4	3	3	4	4	2	4	4	4	2	2	3	3	4	4	4	4	4	4	4	3	3	3	2	3	3	4
c2_16722	4	48815750	3	1	2	1	1	1	1	0	0	0	1	0	1	2	2	2	0	0	0	3	0	2	1	0	0	3	0	0	1	3	3	2	1	0	0	0	0	0	1	0	1	2	1	3	1	2	2
c2_16712	4	48922939	3	1	3	4	2	2	2	3	3	2	2	3	3	2	2	2	2	2	2	2	3	3	4	2	3	3	3	3	0	3	3	3	2	2	2	2	3	2	2	3	3	2	4	3	3	1	2
c2_16718	4	49159890	3	3	3	2	4	4	4	3	3	2	3	4	3	4	4	3	3	3	3	3	2	3	2	2	3	3	3	3	2	3	3	3	1	3	4	3	3	1	4	3	3	2	2	3	2	2	4
c2_16744	4	49474555	3	4	4	4	4	4	4	4	4	4	4	4	4	4	4	4	4	4	4	4	4	4	4	4	4	4	4	4	4	4	4	4	4	4	4	4	4	4	4	4	4	4	4	4	4	4	4
c1_15530	4	49574635	3	3	4	3	4	4	4	4	4	2	3	3	4	4	4	3	4	4	4	3	2	3	3	2	3	3	4	3	3	3	3	3	2	3	3	3	3	3	4	3	3	3	3	3	2	2	4
c2_48814	4	50193422	4	4	4	4	4	4	4	4	4	3	4	4	4	4	4	4	4	4	4	4	4	4	4	3	3	4	4	4	4	4	4	4	4	4	4	4	4	4	4	4	4	4	4	4	4	4	4
c2_48818	4	50242180	0	1	0	0	2	2	2	0	0	1	0	1	1	1	1	1	1	1	1	0	0	0	0	1	1	0	0	0	1	0	0	0	1	1	1	1	0	0	2	0	1	1	0	0	0	2	1
c1_14442	4	50326084	2	1	1	3	1	1	1	1	1	1	1	4	1	2	2	2	3	3	3	1	3	NA	2	1	3	0	1	2	1	0	0	2	3	2	2	1	1	1	1	1	3	2	2	0	2	2	2
c2_39852	4	50417350	4	4	4	4	4	4	4	4	4	4	4	4	4	4	4	4	4	4	4	4	4	4	4	4	4	4	4	4	4	4	4	4	4	4	4	4	4	4	4	4	4	4	4	4	4	4	4
c1_16535	4	50439537	4	4	4	4	4	4	4	4	4	4	4	4	4	4	4	4	3	3	3	4	4	4	4	4	4	4	4	4	4	4	4	4	4	4	4	4	4	4	4	4	4	4	4	4	4	4	4
c2_39856	4	50676447	3	NA	4	4	4	4	4	4	4	4	4	4	4	4	4	4	4	4	4	4	4	4	4	4	4	4	4	4	4	4	4	4	4	4	4	4	4	4	4	4	4	4	4	4	4	4	4
c2_39848	4	50884571	3	1	4	3	3	2	2	2	2	NA	NA	0	4	1	1	2	2	2	1	2	1	3	3	2	1	4	2	1	1	3	4	2	1	2	1	1	1	NA	3	1	NA	3	3	4	1	2	1
c1_11791	4	50922404	3	0	4	2	2	2	2	2	2	2	3	0	2	1	1	3	2	2	2	3	2	3	3	2	1	4	2	2	2	4	4	3	1	1	1	2	1	2	2	1	2	3	3	4	1	2	1
c1_6040	4	51642492	0	0	0	0	1	1	1	0	0	0	0	0	1	1	1	0	0	0	0	1	0	NA	0	0	0	0	0	0	0	0	0	0	1	0	0	1	0	0	1	0	0	0	0	0	0	1	1
c2_55711	4	51812751	1	0	1	0	0	0	0	1	1	1	1	0	0	0	0	0	1	1	1	1	0	1	0	1	1	1	1	1	1	1	1	1	0	1	1	0	0	1	0	0	0	1	0	NA	0	0	0
c2_54229	4	52033872	1	1	1	0	0	0	0	1	1	0	1	0	0	1	1	0	1	1	1	0	1	0	0	0	0	1	1	2	0	1	1	0	0	2	2	0	0	1	0	0	0	1	0	1	0	0	1
c1_15760	4	52037629	4	3	4	4	4	4	4	4	4	4	4	4	4	3	3	4	4	4	4	4	3	4	4	4	4	4	4	3	4	4	4	4	4	3	3	4	4	4	4	4	4	4	4	4	4	4	3
c2_56238	4	52463182	4	4	4	4	3	3	3	4	4	4	4	4	4	4	4	4	3	3	3	4	3	3	3	4	4	4	4	3	2	4	4	4	2	3	3	3	4	3	3	4	4	4	3	4	3	2	4
c2_1506	4	52534629	4	NA	4	4	3	3	3	4	4	4	4	4	4	4	4	4	3	3	3	3	3	3	3	4	4	4	4	3	2	4	4	NA	2	3	3	3	4	3	3	4	4	4	3	4	3	2	4
c2_48694	4	52890220	2	3	3	3	4	4	4	4	4	4	4	4	3	4	4	4	4	4	4	3	3	3	3	4	4	4	4	4	4	4	4	3	3	4	4	4	4	4	4	4	3	3	3	4	4	3	4
c2_48691	4	52949494	1	4	2	3	2	2	2	3	3	4	3	2	3	3	3	3	2	2	2	2	2	3	3	4	4	3	3	3	0	3	3	2	2	1	1	3	3	2	2	3	2	2	3	3	2	0	3
c2_48692	4	52949504	1	4	3	3	3	3	3	3	3	4	3	2	3	3	3	3	2	2	2	2	4	3	3	4	4	3	3	4	2	3	3	2	2	2	2	4	3	3	3	3	2	2	3	3	3	2	3
c2_48693	4	52951523	2	0	1	1	0	0	0	0	0	0	0	0	1	0	0	0	0	0	0	1	1	1	1	0	0	0	0	0	1	0	0	1	1	0	0	0	0	0	0	0	1	1	1	0	0	1	0
c1_14397	4	52955196	3	0	2	1	2	2	2	1	1	0	1	2	1	1	1	1	2	2	2	2	2	1	1	0	0	1	1	1	4	1	1	2	2	3	3	1	1	2	2	1	2	2	1	1	2	4	1
c2_53566	4	53071653	NA	4	4	3	4	4	4	4	4	4	4	4	3	4	4	4	3	3	3	3	4	3	2	4	4	4	4	4	4	4	4	3	3	4	4	4	4	4	4	4	3	3	NA	4	4	3	4
c2_45035	4	53671782	2	1	0	1	0	0	0	0	0	0	0	0	0	0	0	0	0	0	0	1	1	1	1	0	0	1	0	0	0	1	1	1	1	0	0	0	0	0	0	0	0	0	1	1	0	0	0
c2_45034	4	53671822	4	2	3	3	4	4	4	4	4	3	3	4	3	3	3	2	3	3	3	3	3	3	3	3	4	3	4	4	4	3	3	4	4	4	3	3	3	3	4	3	4	3	3	3	4	4	3
c1_15513	4	54125991	4	2	4	3	4	4	4	3	3	3	3	1	3	4	4	4	3	3	3	4	4	4	4	3	1	4	3	4	4	4	4	3	4	4	4	3	2	4	4	2	3	3	4	4	3	4	4
c1_15983	4	54396697	2	NA	0	3	3	3	3	2	2	2	1	2	2	2	2	1	3	3	3	0	1	1	2	2	3	2	2	1	3	2	2	3	1	2	1	2	1	1	3	1	0	1	2	2	2	1	2
c1_15982	4	54396852	0	2	0	2	1	1	1	2	2	2	1	1	2	0	0	0	1	1	1	0	0	NA	1	2	3	0	2	0	1	0	0	1	0	1	0	1	1	1	1	1	0	1	1	0	1	0	0
c2_54887	4	54438748	3	0	1	1	0	0	0	1	1	0	1	0	0	0	0	0	2	2	2	0	0	NA	1	0	0	1	1	0	0	1	1	1	1	1	1	0	0	1	0	0	1	1	1	1	0	0	0
c1_15878	4	54674058	0	3	2	1	0	0	0	0	0	1	2	0	2	2	2	2	0	0	0	2	1	1	0	1	1	1	0	1	0	1	1	0	0	0	1	1	1	1	0	1	2	2	0	1	0	1	2
c2_48810	4	55407627	3	2	3	3	1	1	1	2	2	2	2	0	3	0	0	0	2	2	2	0	1	1	2	2	2	1	2	0	1	1	1	1	1	2	2	1	1	4	1	1	3	3	2	1	1	3	0
c2_48808	4	55441858	3	4	3	3	1	1	1	2	2	3	3	0	3	1	1	2	2	2	2	2	1	2	2	3	2	2	2	1	2	NA	2	2	2	2	2	1	1	4	1	1	3	3	2	2	1	3	1
c1_15495	4	55550962	1	4	1	0	0	0	0	0	0	0	1	0	0	1	1	0	0	0	0	0	0	1	1	0	1	1	0	1	0	1	1	0	1	1	1	0	0	0	0	0	1	1	1	1	0	1	1
c2_21974	4	56449719	2	1	2	4	3	3	3	3	3	2	2	4	4	1	1	3	4	4	4	2	4	2	3	2	1	4	3	1	4	4	4	3	3	4	4	3	3	4	3	3	3	4	3	4	3	4	1
c2_21973	4	56549845	2	2	3	1	2	2	2	1	1	3	3	1	2	3	3	3	1	1	1	4	3	3	1	3	3	1	1	2	2	1	1	2	3	1	2	2	2	1	2	2	2	1	1	1	2	1	3
c1_6905	4	56622443	0	1	1	0	0	0	0	0	0	2	0	0	0	1	1	0	0	0	0	2	0	1	0	2	1	0	0	0	0	0	0	0	1	0	0	0	1	0	0	1	0	0	0	0	0	0	1
c2_52738	4	56954459	2	2	1	0	1	1	1	1	1	1	NA	1	0	1	1	1	0	0	0	1	1	1	1	1	1	0	1	2	0	0	0	1	1	0	0	1	1	0	1	1	1	0	1	0	1	0	1
c2_52887	4	57284957	2	2	2	4	2	3	3	3	3	3	2	3	4	2	2	2	4	4	4	NA	2	3	3	3	2	4	3	1	4	4	4	3	3	4	4	3	3	4	3	3	3	4	3	4	3	4	2
c2_44006	4	57709890	1	2	1	3	3	3	3	1	1	2	2	1	3	1	1	1	2	2	2	2	2	1	0	2	0	1	1	0	3	1	1	1	2	2	2	2	1	3	3	1	2	2	0	1	NA	4	1
c2_43987	4	57891085	2	3	3	3	3	3	3	3	3	4	3	3	2	3	3	4	3	3	3	4	4	3	2	4	4	2	3	2	4	2	2	4	3	2	2	2	4	2	3	4	2	2	2	2	4	2	3
c1_12945	4	57899405	1	3	3	1	0	0	0	2	2	2	3	2	1	1	1	2	2	2	2	2	1	2	2	2	3	2	2	1	2	2	2	3	2	1	2	1	2	1	0	2	2	3	2	2	2	1	1
c2_43998	4	57899561	4	3	3	3	4	4	4	3	3	3	4	2	3	3	3	4	3	3	3	4	3	NA	3	3	2	4	3	4	3	4	4	2	4	4	4	3	2	4	4	2	4	3	3	4	2	4	3
c2_43999	4	57899858	3	4	3	4	3	3	3	3	3	3	3	4	4	3	3	3	4	4	4	3	NA	3	3	3	3	4	3	2	4	4	4	3	4	4	4	3	2	4	3	2	3	4	3	4	3	4	3
c2_44000	4	57899966	4	3	3	3	4	4	4	3	3	3	4	2	3	3	3	4	3	3	3	4	3	NA	3	3	2	4	3	4	3	4	4	2	4	4	4	3	2	4	4	2	4	3	3	4	2	4	3
c2_34948	4	58265704	3	3	3	4	4	4	4	4	4	4	3	3	4	4	4	4	4	4	4	4	3	4	4	4	3	3	4	4	4	3	3	4	2	3	3	4	4	4	4	4	4	4	4	3	4	4	4
c2_34958	4	58441701	1	2	1	0	1	1	1	0	0	1	2	2	0	1	1	0	1	1	1	1	1	1	0	1	1	1	0	0	3	1	1	1	4	2	2	0	0	0	1	0	1	1	0	1	1	1	1
c2_34960	4	58442164	4	4	4	4	4	4	4	4	4	4	4	4	4	4	4	4	4	4	4	4	4	4	4	4	4	4	4	4	4	4	4	4	4	3	3	4	4	4	4	4	4	4	4	4	4	4	4
c2_54335	4	58532735	1	2	0	4	1	1	1	2	2	2	0	2	4	1	1	3	2	2	2	2	2	2	1	2	2	2	2	0	1	2	2	2	1	1	1	2	2	3	1	2	1	2	1	2	2	2	1
c2_36027	4	58830957	3	4	2	4	2	2	2	3	3	3	3	4	4	3	3	3	4	4	4	3	4	3	3	3	3	4	3	2	4	4	4	3	3	4	4	2	3	4	2	3	3	4	3	4	3	3	3
c1_10750	4	58836709	3	3	3	4	4	4	4	4	4	4	3	3	4	4	4	4	4	4	4	4	4	4	4	4	3	3	4	4	4	3	3	4	4	3	3	4	4	4	4	4	4	4	4	3	4	4	4
c1_10751	4	58845309	3	2	4	0	3	3	3	2	2	1	4	2	0	3	3	1	2	2	2	2	NA	3	4	1	2	2	2	4	3	NA	2	2	3	3	3	2	2	1	3	2	3	2	4	2	2	2	3
c2_36034	4	58868638	4	NA	4	4	4	4	4	4	4	4	4	4	4	4	4	4	4	4	4	4	3	NA	3	4	4	4	4	4	4	4	4	4	4	4	4	4	4	4	4	4	4	4	3	4	4	4	4
c1_10762	4	58875538	2	2	3	0	3	3	3	1	1	2	3	2	0	2	2	1	1	1	1	2	1	2	3	2	2	1	1	2	3	1	1	2	3	2	2	2	1	0	3	1	2	1	3	1	2	2	2
c2_36045	4	58910549	1	NA	1	0	1	1	1	0	0	1	2	2	0	1	1	0	1	1	1	1	1	1	2	1	1	1	0	0	3	1	1	1	2	2	2	0	0	0	1	0	1	1	2	1	1	1	1
c2_36053	4	58951832	3	1	4	1	3	3	3	3	3	1	4	3	1	3	3	1	3	3	3	2	1	3	4	2	3	2	3	4	3	2	2	3	3	3	3	3	3	1	3	3	3	3	4	2	3	2	3
c2_36059	4	59097353	3	4	3	4	4	4	4	3	3	4	3	4	4	3	3	4	3	3	3	4	4	NA	3	4	4	3	3	2	4	3	3	4	4	3	3	4	3	3	4	3	3	3	3	3	4	4	3
c2_55849	4	59150916	1	1	3	1	2	2	2	2	2	1	1	1	1	1	1	3	1	1	1	2	2	NA	1	1	2	1	2	2	0	1	1	2	1	1	1	3	2	0	2	2	1	1	1	1	2	1	1
c2_55854	4	59164125	3	4	3	4	4	4	4	3	3	4	3	4	4	3	3	4	3	3	3	4	4	3	3	4	4	3	3	2	4	3	3	4	4	3	3	4	3	3	4	3	3	3	3	3	4	4	3
c2_39810	4	59803234	1	2	1	1	2	2	2	1	1	1	2	2	2	2	2	0	2	2	2	1	0	2	3	1	0	1	1	2	3	1	1	2	2	2	3	2	2	2	2	2	3	3	3	1	1	3	2
c2_39807	4	59803681	3	3	3	3	3	3	3	3	3	4	3	4	2	3	3	4	3	3	3	4	4	3	2	4	4	3	3	2	4	3	3	4	4	3	2	2	2	2	3	2	2	2	2	3	4	2	3
c2_39804	4	59825374	0	2	0	1	1	1	1	1	1	1	1	2	1	1	1	2	2	2	2	3	1	2	1	1	1	1	1	0	3	1	1	3	1	2	2	1	1	0	1	1	1	2	1	1	2	1	1
c2_39802	4	59828873	3	3	3	3	3	3	3	3	3	4	3	4	2	3	3	4	3	3	3	4	4	3	2	4	4	3	3	2	4	3	3	4	4	3	2	2	2	2	3	2	2	2	2	3	4	2	3
c1_11750	4	59828910	2	3	3	2	2	2	2	3	3	2	3	3	3	2	2	3	2	2	2	3	1	NA	4	2	2	3	3	4	1	3	3	3	1	2	3	4	4	2	2	4	4	4	4	3	2	NA	2
c2_39801	4	59829020	2	3	3	2	2	2	2	3	3	2	3	3	3	2	2	3	2	2	2	3	1	NA	4	2	2	3	3	4	1	3	3	3	1	2	3	4	4	1	2	4	4	4	4	3	2	3	2
c2_39816	4	60000105	3	3	2	4	3	3	3	3	3	3	3	3	4	3	3	3	4	4	4	4	4	NA	3	3	3	3	3	2	4	3	3	3	4	4	4	3	3	4	NA	3	3	4	3	3	3	4	3
c2_51242	4	60206967	0	1	0	1	0	0	0	1	1	0	1	1	1	0	0	0	1	1	1	0	0	0	0	0	3	0	1	0	0	0	0	1	0	1	1	1	1	0	0	1	0	1	0	0	1	0	0
c2_51234	4	60254953	3	4	2	4	3	3	3	3	3	3	3	4	4	3	3	3	4	4	4	4	4	NA	3	3	3	4	3	2	4	4	4	3	4	4	4	3	3	4	3	3	3	4	3	4	3	4	3
c1_15006	4	60255822	3	4	2	4	3	3	3	3	3	3	3	4	4	3	3	3	4	4	4	4	4	NA	3	3	3	4	3	2	4	4	4	3	4	4	4	3	3	4	3	3	3	4	3	4	3	4	3
c2_51232	4	60256759	1	0	1	0	1	1	1	1	1	1	1	0	0	1	1	1	0	0	0	0	0	NA	1	1	1	0	1	2	0	0	0	1	0	0	0	1	1	0	1	1	1	0	1	0	1	0	1
c1_15505	4	60551488	3	4	4	1	3	3	3	3	3	3	3	4	3	4	4	1	3	3	3	0	NA	2	4	3	3	2	3	3	4	2	2	4	4	3	3	4	4	2	3	4	4	4	4	2	4	3	4
c2_53548	4	60611728	1	1	0	3	1	1	1	2	2	1	1	1	2	0	0	3	2	2	2	4	2	2	1	1	1	2	2	1	1	2	2	1	1	2	2	1	1	2	1	1	NA	2	1	2	1	2	0
c1_16726	4	60660476	4	3	4	3	4	4	4	3	3	4	4	3	3	4	4	4	3	3	3	4	4	4	4	4	3	4	3	4	4	4	4	3	4	3	3	3	3	4	4	3	4	3	4	4	3	4	4
c1_11365	4	61099894	0	1	0	1	0	0	0	1	1	0	0	1	1	0	0	0	1	1	1	0	0	0	0	0	1	0	1	0	0	0	0	1	0	0	0	1	1	0	0	1	0	1	0	0	1	0	0
c1_11363	4	61102521	1	2	0	4	1	1	1	2	2	2	1	3	3	0	0	1	2	2	2	1	0	1	2	2	1	2	2	0	1	2	2	2	3	1	1	2	1	3	1	1	1	3	2	2	1	2	0
c1_11352	4	61194011	2	2	1	3	3	3	3	2	2	3	2	3	1	3	3	3	3	3	3	4	2	3	1	3	3	2	2	2	4	2	2	3	2	3	3	2	1	2	3	1	1	2	1	2	3	3	3
c1_11391	4	61215427	1	1	1	0	2	2	2	0	0	2	2	2	0	2	2	2	1	1	1	4	0	2	1	2	2	1	0	1	4	1	1	2	1	2	2	1	0	0	2	0	1	1	1	1	2	2	2
c2_38116	4	61284452	3	3	3	3	2	2	2	3	3	1	2	3	4	3	3	1	4	4	4	1	4	2	4	1	2	2	3	2	3	2	2	4	3	2	2	3	4	3	2	4	4	4	4	2	3	3	3
c2_48310	4	61490468	4	4	4	3	3	3	3	3	3	3	4	4	4	4	4	3	4	4	4	3	4	NA	4	3	4	2	3	4	4	2	2	4	3	3	4	4	4	3	3	4	4	4	4	2	4	4	4
c2_48290	4	61541735	0	0	0	1	1	1	1	1	1	1	0	0	0	0	0	1	0	0	0	1	0	0	0	1	0	1	1	0	0	1	1	0	0	1	0	0	0	1	1	0	0	0	0	1	0	0	0
c2_37472	4	62092684	0	3	2	3	2	2	2	3	3	4	2	1	4	3	3	3	1	1	1	2	3	3	3	4	3	3	3	4	2	3	3	3	1	2	3	3	3	2	2	3	3	3	3	3	3	2	3
c1_11211	4	62257382	2	3	1	3	3	3	3	2	2	1	0	3	1	1	1	2	3	3	3	2	4	1	0	1	1	2	2	1	2	2	2	2	3	2	2	2	3	2	3	3	1	1	0	2	2	3	1
c1_9771	4	62423409	1	0	0	0	0	0	0	0	0	1	1	0	0	0	0	0	0	0	0	0	0	0	0	1	0	0	0	0	0	0	0	0	0	0	0	0	0	0	0	0	0	0	0	0	0	0	0
c1_9769	4	62427371	3	4	4	4	4	4	4	4	4	4	3	4	4	4	4	4	4	4	4	3	4	3	4	4	3	4	4	4	4	4	4	4	4	4	4	4	4	4	4	4	4	4	4	4	4	4	4
c2_32601	4	62597434	0	0	0	1	0	0	0	0	0	0	0	0	2	0	0	0	0	0	0	1	0	1	2	0	0	0	0	0	1	0	0	1	0	0	0	1	0	1	0	0	1	2	2	0	0	1	0
c2_32550	4	62752969	2	2	2	2	1	1	1	2	2	2	3	0	2	0	0	1	1	1	1	2	1	2	2	2	1	3	2	0	1	3	3	1	1	3	1	1	0	3	1	0	2	3	2	3	0	1	0
c2_39463	4	63406121	1	1	2	1	1	1	1	1	1	1	1	0	2	2	2	2	0	0	0	1	0	1	1	1	1	0	1	2	0	0	0	1	0	1	1	1	1	0	1	1	1	0	1	0	1	0	2
c1_11670	4	63515949	3	2	2	3	3	3	3	2	2	3	3	1	4	2	2	2	1	1	1	3	0	3	3	3	2	1	2	NA	2	1	1	2	1	3	3	3	3	3	3	3	3	2	3	1	2	4	2
c2_39439	4	63558935	4	4	4	4	4	4	4	4	4	4	4	4	4	4	4	4	4	4	4	4	4	4	4	4	4	4	4	4	4	4	4	4	4	4	4	4	4	4	4	4	4	4	4	4	4	4	4
c2_39443	4	63562121	3	4	4	4	4	4	4	4	4	4	4	4	4	4	4	4	4	4	4	4	4	4	4	4	4	4	4	4	4	4	4	4	4	4	4	4	4	4	4	4	4	4	4	4	4	4	4
c2_39447	4	63659301	0	NA	0	0	0	0	0	0	0	1	1	0	0	0	0	0	0	0	0	1	0	NA	0	1	1	0	0	0	0	0	0	0	0	0	0	0	0	0	0	0	NA	0	0	0	0	0	0
c2_39448	4	63659421	3	3	3	3	3	3	3	3	3	3	3	3	4	2	2	2	2	2	2	3	3	3	3	3	3	2	3	2	3	2	2	3	2	3	3	4	4	3	3	4	2	3	3	2	4	3	2
c2_39450	4	63664170	1	3	1	2	2	2	2	1	1	1	1	NA	2	0	0	1	1	1	1	2	1	2	2	1	0	2	1	0	2	2	2	1	NA	2	2	2	2	3	2	2	1	2	2	2	1	3	0
c2_39453	4	63668434	0	0	0	0	0	0	0	0	0	NA	1	0	0	0	0	0	0	0	0	1	0	NA	0	1	1	0	0	0	0	0	0	0	0	0	0	0	0	0	0	0	0	0	0	0	0	0	0
c2_43736	4	63845729	1	3	1	1	2	2	2	2	2	1	1	4	0	2	2	2	3	3	3	1	2	1	1	1	2	2	2	2	2	2	2	2	3	2	3	2	3	1	2	3	2	2	1	2	2	2	2
c1_12877	4	64022298	4	4	4	4	3	3	3	4	4	4	4	3	4	4	4	4	4	4	4	4	4	4	4	4	4	4	4	3	4	4	4	4	4	3	NA	3	3	4	3	3	4	4	4	4	4	3	4
c2_43734	4	64044779	2	0	2	1	1	1	1	1	1	1	1	0	2	2	2	1	0	0	0	0	0	NA	1	1	1	0	1	2	0	0	0	NA	0	NA	1	1	1	0	1	1	1	0	1	0	1	0	2
c2_43735	4	64055406	1	4	2	3	3	3	3	3	3	2	2	4	2	1	1	2	3	3	3	4	4	3	3	2	2	3	3	1	3	3	3	3	4	3	3	3	2	3	3	2	2	4	3	3	2	2	1
c2_43748	4	64087659	3	2	2	1	NA	2	NA	2	2	3	3	3	2	3	3	2	2	2	2	1	2	1	1	3	4	2	2	4	0	2	2	2	2	2	4	3	3	1	2	3	1	1	1	2	2	2	3
c2_39343	4	64206034	1	1	0	0	1	1	1	0	0	1	0	1	0	1	1	1	1	1	1	1	0	NA	0	1	0	1	0	2	0	1	1	0	0	1	NA	1	1	1	1	1	0	0	0	1	0	2	1
c2_39341	4	64216910	1	1	0	0	1	1	1	0	0	1	0	1	0	1	1	1	1	1	1	NA	0	1	0	1	0	1	0	2	0	1	1	0	0	1	2	1	1	NA	1	1	0	0	0	1	0	2	1
c1_12564	4	64549009	4	3	4	4	4	4	4	4	4	4	3	3	4	4	4	4	4	4	4	4	3	4	4	4	3	4	4	4	3	4	4	4	2	4	4	4	3	4	4	3	4	4	4	4	3	4	4
c2_21590	4	64758588	4	4	4	4	4	4	4	4	4	2	3	4	4	3	3	3	4	4	4	3	4	NA	4	2	3	3	4	3	4	3	3	4	4	4	4	4	4	4	4	4	4	4	4	3	4	4	3
c2_21579	4	64775900	1	0	2	0	1	1	1	1	1	0	1	2	0	0	0	1	1	1	1	1	1	1	1	0	0	1	1	0	1	1	1	0	1	2	2	1	1	1	1	1	2	1	1	1	1	2	0
c2_21578	4	64775909	1	3	1	2	1	1	1	2	2	3	2	1	4	3	3	2	1	1	1	1	1	1	2	3	3	2	2	4	0	2	2	2	1	1	2	3	2	1	1	2	2	3	2	2	2	1	3
c2_21577	4	64776004	1	NA	2	0	NA	1	1	1	1	0	1	2	0	0	0	1	1	1	1	1	1	1	1	0	0	1	1	0	1	1	1	0	1	2	2	1	1	1	1	1	2	1	1	1	1	2	0
c2_21576	4	64776128	0	0	0	0	0	0	0	0	0	0	1	0	1	0	0	0	0	0	0	0	0	NA	NA	0	0	0	0	0	0	0	0	0	0	0	0	1	0	1	0	0	0	1	1	0	0	0	0
c2_21572	4	64781984	1	0	2	0	1	1	1	1	1	0	1	NA	0	0	0	1	1	1	1	1	1	1	1	0	0	1	1	0	1	1	1	0	1	2	2	1	NA	1	1	1	2	1	1	1	1	2	0
c1_6758	4	64867844	1	1	2	1	2	2	2	2	2	1	1	2	0	0	0	2	1	1	1	2	1	1	1	1	0	2	2	0	0	2	2	0	1	3	2	1	1	2	2	1	1	1	1	2	0	1	0
c1_6749	4	64973061	2	2	2	2	2	2	2	1	1	2	1	1	1	3	3	1	3	3	3	2	3	2	2	2	1	2	1	2	4	2	2	2	1	2	3	1	2	2	2	2	3	2	2	2	2	4	3
c1_6748	4	64996975	2	1	4	1	2	2	2	3	3	1	3	3	0	0	0	2	2	2	2	3	2	2	2	1	2	3	3	1	2	3	3	2	3	3	3	2	2	2	2	2	2	2	2	3	2	2	0
c2_21364	4	65301176	3	3	3	3	3	3	3	3	3	3	3	3	3	3	3	3	3	3	3	3	3	3	3	3	3	3	3	3	2	3	3	3	3	3	2	3	2	3	3	2	3	3	3	3	3	3	3
c2_26675	4	65727042	3	4	3	3	2	2	2	3	3	2	3	4	3	4	4	3	4	4	4	3	4	3	3	2	3	3	3	4	4	3	3	4	4	2	2	2	2	2	2	2	4	3	3	3	4	3	4
c2_26681	4	65750963	2	4	3	3	3	3	3	2	2	3	3	4	2	3	3	3	3	3	3	4	3	3	2	3	3	3	2	2	4	3	3	3	4	2	3	3	3	3	3	3	2	3	2	3	3	4	3
c2_25279	4	65865650	4	4	4	3	3	3	3	4	4	4	4	3	4	3	3	4	2	2	2	4	4	4	4	4	4	4	4	4	3	4	4	3	3	4	4	4	4	3	3	4	4	4	4	4	4	3	3
c2_25280	4	65865653	0	0	0	1	0	0	0	0	0	0	0	0	1	0	0	0	0	0	0	1	0	1	1	0	0	0	0	0	NA	0	0	1	0	0	0	0	0	0	0	0	1	1	1	0	NA	1	0
c1_7990	4	65866827	2	2	2	4	4	4	4	3	3	3	3	3	4	2	2	2	3	3	3	2	3	3	3	3	4	1	3	2	4	1	1	4	3	3	3	4	4	3	4	4	2	3	3	1	4	3	2
c2_25282	4	65867121	3	4	3	3	NA	2	2	3	3	NA	3	4	3	4	4	3	4	4	4	3	4	3	3	2	3	3	3	4	4	3	3	4	4	2	2	2	2	2	2	2	4	3	3	3	4	3	4
c2_25283	4	65867228	0	0	0	0	0	0	0	0	0	1	0	0	0	0	0	0	0	0	0	0	0	0	0	1	1	0	0	0	0	0	0	0	0	0	0	0	0	0	0	0	0	0	0	0	0	0	0
c2_25284	4	65872176	0	0	0	0	0	0	0	0	0	1	1	0	0	2	2	2	0	0	0	2	1	1	0	1	1	1	0	1	1	1	1	0	1	0	0	0	0	0	0	0	1	0	0	1	0	1	2
c2_55798	4	65969594	1	0	1	1	0	0	0	0	0	0	0	1	1	0	0	0	0	0	0	1	0	1	1	0	0	0	0	0	1	0	0	1	0	0	0	0	0	0	0	0	1	1	1	0	1	1	0
c2_55796	4	65969881	1	3	2	2	3	3	3	2	2	1	3	3	1	1	1	1	3	3	3	1	2	1	1	1	2	1	2	0	2	1	1	2	3	2	2	3	3	3	3	3	0	2	1	1	1	2	1
c2_55793	4	65970096	3	1	3	2	3	3	3	4	4	2	3	2	3	1	1	2	2	2	2	1	2	2	3	2	3	2	4	3	1	2	2	2	2	4	4	4	3	3	3	3	2	3	3	2	2	2	1
c2_55786	4	65970827	4	4	4	2	1	1	1	3	3	2	3	3	3	3	3	3	2	2	2	3	3	3	3	2	3	3	3	4	3	3	3	3	3	2	2	2	2	1	1	2	4	3	3	3	4	3	3
c2_55781	4	65971250	2	2	2	3	4	4	4	3	3	4	3	3	3	4	4	4	3	3	3	3	4	3	2	4	4	2	3	3	NA	2	2	3	2	3	3	4	4	3	4	4	2	2	2	2	2	2	4
c2_55780	4	65971280	4	4	4	2	1	1	1	3	3	2	3	3	3	3	3	3	2	2	2	3	3	3	3	2	3	3	3	4	3	3	3	3	3	2	2	2	2	1	1	2	4	3	3	3	4	3	3
c2_55776	4	65971563	3	4	4	3	3	3	3	3	3	3	4	4	2	3	3	3	4	4	4	4	3	4	3	3	3	4	3	2	4	4	4	3	4	3	3	3	3	4	3	3	3	4	3	4	3	4	3
c1_16191	4	65971751	0	0	0	1	2	2	2	1	1	2	1	0	1	0	0	1	0	0	0	1	0	1	1	2	1	1	1	0	0	1	1	0	0	2	2	2	2	2	2	2	0	1	1	1	0	1	0
c2_55775	4	65972399	3	3	3	4	4	4	4	3	3	3	3	4	4	2	2	2	3	3	3	2	3	NA	3	3	4	2	3	2	4	2	2	4	4	3	3	4	4	3	4	4	2	3	3	2	4	3	2
c2_55774	4	65972478	2	NA	1	1	1	1	1	1	1	1	NA	0	2	1	1	1	0	0	0	0	1	NA	1	1	2	0	1	2	0	0	0	1	0	1	1	1	1	0	1	1	1	0	1	0	1	0	1
c2_55773	4	65972517	1	0	0	1	1	1	1	1	1	1	0	0	2	1	1	1	0	0	0	0	1	0	1	1	1	0	1	2	0	0	0	1	0	1	1	1	1	0	1	1	1	0	1	0	1	0	1
c2_55772	4	65972586	0	0	0	1	2	2	2	1	1	3	1	0	1	2	2	3	0	0	0	3	1	2	1	3	1	2	1	1	0	2	2	0	0	2	2	2	2	2	2	2	1	1	1	2	0	2	2
c2_55768	4	65972774	4	4	4	4	4	4	4	4	4	3	4	4	4	2	2	2	4	4	4	2	3	3	4	3	4	3	4	3	4	3	3	4	4	4	4	4	4	4	4	4	3	4	4	3	4	3	2
c2_26713	4	66043536	2	4	3	3	3	3	3	3	3	3	4	3	2	3	3	3	3	3	3	4	3	NA	3	3	3	4	3	2	4	4	4	3	4	3	3	3	3	3	3	3	3	4	3	4	3	4	3
c1_8319	4	66074599	1	NA	2	2	1	1	1	1	1	0	1	3	1	1	1	1	2	2	2	1	2	NA	0	0	1	0	1	0	2	0	0	2	3	0	0	1	1	0	1	1	2	2	0	0	1	3	1
c1_8330	4	66142540	3	4	3	1	1	1	1	2	2	1	1	3	2	1	1	1	2	2	2	1	3	NA	2	NA	2	1	2	2	3	1	1	3	3	1	1	2	2	1	1	2	1	1	2	1	4	1	1
c2_26741	4	66204701	3	4	3	3	3	3	3	3	3	2	4	4	4	2	2	2	4	4	4	2	4	3	4	2	4	2	3	3	4	NA	2	4	4	3	4	4	4	3	3	4	4	4	4	2	4	4	2
c2_26744	4	66212305	0	0	0	1	1	1	1	1	1	2	1	0	0	2	2	2	0	0	0	2	0	1	0	2	0	2	1	1	0	2	2	0	0	1	0	0	1	1	1	1	0	0	0	2	0	0	2
c2_38556	4	66415083	3	4	2	2	3	3	3	3	3	3	3	0	3	3	3	4	1	1	1	3	1	3	3	3	3	4	3	4	1	4	4	1	2	3	3	3	4	3	3	4	3	2	3	4	1	3	3
c2_38611	4	66650026	0	0	0	1	1	1	1	1	1	3	0	0	0	2	2	1	0	0	0	1	0	1	0	3	1	1	1	1	0	1	1	0	0	1	0	0	1	1	1	1	0	0	0	1	0	0	2
c2_44640	4	66777995	4	3	4	2	3	3	3	4	4	4	3	3	3	3	3	3	3	3	3	2	2	NA	3	4	4	4	4	4	1	4	4	2	3	4	4	4	4	4	3	4	3	3	3	4	2	3	3
c1_13172	4	66920028	4	3	4	3	3	3	3	3	3	2	4	4	4	4	4	3	4	4	4	3	3	4	4	2	3	2	3	4	4	2	2	4	3	3	4	4	4	3	3	4	3	4	4	2	4	3	4
c2_32056	4	67048197	4	4	4	3	4	4	4	4	4	2	4	4	3	2	2	4	4	4	4	4	3	4	4	2	3	4	4	2	4	4	4	4	4	4	4	4	3	4	4	3	3	3	4	4	4	3	2
c1_9619	4	67248738	4	4	4	3	4	4	4	4	4	2	4	4	3	2	1	4	4	4	4	4	NA	4	4	2	3	4	4	2	4	4	4	4	4	4	4	4	3	4	4	3	3	3	4	4	4	3	2
c1_9614	4	67294193	0	1	0	1	1	1	1	0	0	2	0	0	2	2	2	0	0	0	0	0	2	NA	1	2	1	0	0	2	0	0	0	0	0	1	2	2	2	1	1	2	1	2	1	0	0	2	2
c1_9613	4	67294211	0	1	0	1	1	1	1	0	0	2	0	0	2	2	1	0	0	0	0	0	2	0	1	2	1	0	0	2	0	0	0	0	0	1	2	2	2	1	1	2	1	2	1	0	0	2	2
c2_32099	4	67342310	3	4	4	4	3	3	3	4	4	4	4	4	4	4	4	4	4	4	4	4	3	4	4	4	4	4	4	4	4	4	4	4	4	4	4	3	4	4	3	4	4	4	4	4	4	4	4
c1_15237	4	67552618	1	0	0	0	1	1	1	0	0	0	0	0	0	1	1	0	0	0	0	1	0	1	1	0	0	0	0	0	2	0	0	1	1	0	0	0	0	0	1	0	0	0	1	0	2	0	1
c2_52206	4	67567676	1	0	0	1	2	2	2	0	0	2	2	0	2	3	3	0	0	0	0	1	2	2	2	2	2	1	0	2	2	1	1	1	2	1	2	2	2	1	2	2	1	2	2	1	2	2	3
c2_52205	4	67570682	0	NA	0	0	0	0	0	0	0	2	1	0	0	2	2	0	0	0	0	0	1	0	0	2	1	0	0	2	0	0	0	0	0	0	0	0	1	0	0	1	0	0	0	0	0	0	2
c2_52203	4	67585796	3	4	4	4	3	3	3	4	4	4	4	4	4	3	3	4	4	4	4	3	4	3	3	4	4	4	4	4	2	4	4	3	3	4	4	4	4	4	3	4	4	4	3	4	3	4	3
c2_52202	4	67609888	3	4	4	4	3	3	3	4	4	2	4	4	4	1	1	4	4	4	4	3	3	3	3	2	3	4	4	2	2	4	4	3	3	4	4	4	3	4	3	3	4	4	3	4	3	4	1
c2_52196	4	67631273	1	0	0	0	1	1	1	0	0	0	0	0	0	1	1	0	0	0	0	1	0	1	1	0	0	0	0	0	2	0	0	1	1	0	0	0	0	0	1	0	0	0	1	0	1	0	1
c1_10435	4	67842288	2	3	2	3	3	3	3	2	2	4	2	4	2	3	3	2	2	2	2	2	3	2	2	4	2	2	2	2	3	2	2	3	3	3	3	3	2	3	3	2	2	3	2	2	1	3	3
c2_34876	4	67981010	1	1	1	1	2	2	2	2	2	3	1	1	0	0	0	2	1	1	1	2	1	1	0	3	1	2	2	0	0	2	2	1	0	2	2	2	1	2	2	1	0	1	0	2	0	1	0
c2_34874	4	67981149	4	4	4	4	4	4	4	4	4	4	4	4	4	4	4	3	4	4	4	3	4	NA	4	4	4	3	4	4	4	3	3	4	4	4	4	4	4	4	4	4	4	4	4	3	4	4	4
c2_34873	4	67981400	0	1	0	1	1	1	1	1	1	0	0	0	2	1	1	1	1	1	1	0	0	NA	1	0	1	0	1	1	0	0	0	1	0	0	0	1	1	0	1	1	1	0	1	0	1	0	1
c2_34872	4	67981423	2	3	2	3	2	2	2	1	1	2	1	2	4	4	4	1	2	2	2	2	2	2	3	2	3	0	1	3	3	0	0	3	2	1	1	2	1	1	2	1	3	2	3	0	2	2	4
c2_34870	4	67981538	2	2	2	2	2	2	2	1	1	0	1	2	3	2	2	1	2	2	2	2	1	3	3	0	2	0	1	1	3	0	0	3	2	1	1	2	1	1	2	1	2	1	3	0	2	1	2
c2_34869	4	67981553	4	4	4	4	4	4	4	4	4	4	4	4	4	4	4	3	4	4	4	3	4	NA	4	4	4	3	4	4	4	NA	3	4	4	4	4	4	4	4	4	4	4	4	4	3	4	4	4
c2_34868	4	67982840	3	4	4	4	3	3	3	4	4	4	4	4	3	3	3	4	4	4	4	2	3	2	2	4	4	4	4	4	3	4	4	3	3	4	4	3	4	3	3	4	3	3	2	4	4	3	3
c2_34867	4	67982950	3	4	4	4	3	3	3	4	4	4	4	4	3	3	3	3	4	4	4	1	3	1	2	4	4	3	4	4	NA	3	3	3	NA	4	4	3	4	3	3	4	3	3	2	3	4	3	3
c2_34866	4	67983036	1	2	2	2	3	3	3	3	3	2	0	2	2	1	1	2	2	NA	2	1	0	1	1	2	1	1	3	1	0	1	1	2	0	3	3	3	2	2	3	2	1	1	1	1	1	1	1
c2_34865	4	67983299	4	4	4	4	4	4	4	4	4	4	4	4	4	4	4	3	4	4	4	3	4	NA	4	4	4	3	4	4	4	3	3	4	4	4	4	4	4	4	4	4	4	4	4	3	4	4	4
c2_34864	4	67983402	3	4	4	4	3	3	3	4	4	4	4	4	3	3	3	4	4	4	4	1	3	2	2	4	4	4	4	4	3	4	4	3	3	4	4	3	4	3	3	4	3	3	2	4	4	3	3
c2_34863	4	67984659	2	0	1	0	1	1	1	1	1	0	2	1	1	1	1	1	1	1	1	2	2	2	3	0	1	2	1	1	2	2	2	1	3	1	1	1	2	2	1	2	2	2	3	2	2	2	1
c2_34862	4	67984665	4	3	4	1	3	3	3	3	3	4	4	3	2	3	3	3	2	1	NA	4	4	4	3	4	3	4	3	3	NA	4	4	2	3	4	4	3	3	4	3	3	3	4	3	4	1	4	3
c1_10424	4	67985201	4	3	4	3	3	3	3	3	3	4	4	4	2	3	3	3	3	3	3	4	3	NA	3	4	3	4	3	3	4	4	4	3	4	4	4	3	3	4	3	3	3	4	3	4	3	4	3
c2_34861	4	67985836	NA	4	1	3	3	3	3	4	4	4	3	3	2	3	3	3	4	4	4	1	2	1	2	4	3	3	4	4	3	3	3	3	NA	3	3	3	4	3	3	4	2	2	2	3	4	2	3
c1_3166	4	68439384	2	0	1	1	0	0	0	1	1	2	2	0	1	2	2	1	1	1	1	0	2	0	1	2	3	0	1	2	1	0	0	0	0	1	0	0	1	1	0	1	2	1	1	0	1	1	2
c1_13085	4	68734083	1	1	2	2	3	3	3	1	1	2	3	2	1	1	1	2	1	1	1	4	3	3	2	2	1	4	1	2	2	4	4	2	2	2	3	2	2	2	3	2	1	1	2	4	1	2	1
c1_13077	4	68865108	0	0	0	0	0	0	0	0	0	0	1	0	0	0	0	0	0	0	0	0	0	0	0	0	0	0	0	0	0	0	0	0	0	0	0	0	0	0	0	0	0	0	0	0	0	0	0
c2_12981	4	69026707	0	1	1	2	1	1	1	1	1	0	NA	2	2	1	1	2	1	1	1	1	1	1	1	0	1	2	1	0	1	2	2	2	1	0	0	1	1	0	1	1	1	0	1	2	2	0	1
c2_12976	4	69050482	0	2	2	2	2	2	2	2	2	2	3	3	2	2	2	2	3	3	3	3	2	3	2	2	2	2	2	0	3	2	2	4	2	1	1	2	2	0	2	2	1	1	2	2	3	1	2
c1_4180	4	69079236	3	1	1	3	1	1	1	2	2	0	1	2	3	1	1	3	2	2	2	2	2	2	2	0	3	1	2	0	2	1	1	2	2	1	0	1	2	2	1	2	3	1	2	1	3	2	1
c1_4178	4	69122414	4	4	4	4	4	4	4	4	4	4	4	4	4	4	4	4	4	4	4	4	4	4	4	4	4	4	4	4	4	4	4	4	4	4	4	4	4	4	4	4	4	4	4	4	4	4	4
c2_12958	4	69148562	0	3	1	1	2	2	2	2	2	3	1	2	3	3	3	1	1	1	1	0	2	1	2	3	2	1	2	3	0	1	1	2	1	2	4	4	3	2	2	3	2	3	2	1	NA	2	3
c2_12957	4	69148700	4	1	3	3	2	2	2	2	2	1	3	2	1	1	1	3	NA	3	3	4	2	3	2	1	2	3	2	1	4	3	3	2	3	2	0	0	1	2	2	1	2	1	2	3	3	2	1
c2_12956	4	69148721	4	2	4	3	2	2	2	3	3	3	4	3	1	1	1	3	4	4	4	4	2	3	2	3	3	3	3	1	4	3	3	3	3	3	1	NA	1	2	2	1	2	2	2	3	3	2	1
c2_12955	4	69148829	0	3	1	1	2	2	2	2	2	3	1	2	3	3	3	1	1	1	1	0	3	1	2	3	2	1	2	3	0	1	1	2	1	2	4	4	3	2	2	3	2	3	2	1	1	2	3
c2_12954	4	69149897	0	0	0	0	0	0	0	0	0	0	0	0	0	0	0	0	0	0	0	0	0	0	0	0	0	0	0	0	0	0	0	0	0	0	0	0	0	0	0	0	0	0	0	0	0	0	0
c2_12953	4	69150093	0	NA	1	1	2	2	2	2	2	3	0	2	3	3	3	1	1	1	1	0	2	1	2	3	2	1	2	3	0	1	1	2	1	2	4	4	2	2	2	2	2	3	2	1	1	2	3
c2_12947	4	69185901	1	1	1	1	2	2	2	1	1	2	1	0	1	2	2	1	0	0	0	1	2	1	1	2	0	1	1	4	0	1	1	0	NA	1	1	2	1	2	2	1	1	1	1	1	0	1	2
c2_12937	4	69206573	4	4	4	4	4	4	4	4	4	4	4	4	4	4	4	4	4	4	4	4	4	4	4	4	4	4	4	4	4	4	4	4	4	4	4	4	4	4	4	4	4	4	4	4	4	4	4
c1_4175	4	69209192	0	0	0	0	0	0	0	0	0	0	0	0	0	0	0	0	0	0	0	0	0	0	0	0	0	0	0	0	0	0	0	0	0	0	0	0	0	0	0	0	0	0	0	0	0	0	0
c2_12930	4	69311500	0	1	1	0	0	0	0	1	1	2	1	1	0	0	0	0	1	1	1	0	0	0	0	2	1	0	1	0	0	0	0	1	0	1	1	1	1	0	0	1	0	1	0	0	0	0	0
c1_4172	4	69323144	4	4	4	4	4	4	4	4	4	4	4	4	4	4	4	4	4	4	4	4	4	4	4	4	4	4	4	4	4	4	4	4	4	4	4	4	4	4	4	4	4	4	4	4	4	4	4
c1_4171	4	69336216	2	4	3	4	4	4	4	3	3	4	3	3	4	4	4	3	3	3	3	3	2	3	3	4	2	3	3	4	4	3	3	4	3	3	4	4	3	2	4	3	3	3	3	3	3	4	4
c2_12921	4	69363089	4	3	4	4	4	4	4	4	4	3	4	4	4	4	4	4	4	4	4	4	4	4	4	3	3	4	4	4	4	4	4	4	4	4	4	4	4	4	4	4	4	4	4	4	4	4	4
c2_12913	4	69391846	2	4	3	4	4	4	4	3	3	4	3	4	4	4	4	3	3	3	3	4	3	4	3	4	2	3	3	4	4	3	3	4	3	3	4	4	3	2	4	3	3	2	3	3	3	3	4
c1_4162	4	69391945	4	4	4	4	4	4	4	4	4	3	4	4	4	4	4	4	4	4	4	4	4	4	4	3	3	4	4	4	4	4	4	4	4	4	4	4	4	4	4	4	4	4	4	4	4	4	4
c2_12903	4	69415006	2	0	1	0	0	0	0	1	1	0	1	0	0	0	0	2	1	1	1	0	0	1	1	0	2	1	1	0	0	1	1	0	1	1	0	0	1	2	0	1	1	2	1	1	1	1	0
c1_4140	4	69649074	1	1	2	2	3	3	3	2	2	2	3	0	2	3	3	3	1	1	1	2	1	2	1	2	2	2	2	4	1	2	2	1	2	1	1	2	1	1	3	1	1	0	1	2	2	1	3
c1_4109	4	69830197	4	3	2	4	4	4	4	3	3	2	2	3	4	4	4	4	2	2	2	4	3	4	4	2	3	3	3	4	4	3	3	3	3	3	3	3	3	4	4	3	4	3	4	3	3	4	4
c1_10168	4	70185119	0	0	0	0	0	0	0	0	0	0	0	0	0	0	0	0	0	0	0	0	0	0	0	0	0	0	0	0	0	0	0	0	0	0	0	0	0	0	0	0	0	0	0	0	0	0	0
c1_10178	4	70199242	4	3	2	4	4	4	4	3	3	1	2	2	4	2	2	4	2	2	2	4	3	4	4	1	3	2	3	2	4	2	2	3	3	3	3	3	3	4	4	3	4	3	4	2	3	4	2
c1_10179	4	70199251	2	1	3	1	NA	NA	NA	3	3	3	2	2	2	3	3	1	3	3	3	0	1	1	2	3	3	2	3	2	0	2	2	2	1	2	1	2	3	2	1	3	2	2	2	2	3	0	3
c1_10180	4	70199444	2	2	3	4	4	4	4	3	3	3	4	4	4	4	4	4	3	3	3	4	4	4	3	3	1	4	3	4	4	4	4	4	4	3	4	4	1	2	4	1	3	3	3	4	NA	4	4
c2_34017	4	70201797	2	1	3	1	2	2	2	3	3	3	2	2	3	4	4	1	3	3	3	2	1	3	4	3	3	2	3	2	1	2	2	3	1	2	1	3	3	3	2	3	3	3	4	2	3	1	4
c2_34019	4	70222194	0	1	2	1	1	1	1	2	2	3	2	1	2	3	3	2	2	2	2	0	1	NA	1	3	2	2	2	2	0	2	2	2	1	1	1	2	2	0	1	2	1	1	1	2	2	0	3
c1_10196	4	70365272	4	4	3	4	4	4	4	4	4	3	3	4	4	4	4	4	3	3	3	4	3	4	4	3	3	3	4	4	4	3	3	4	4	4	4	4	4	4	4	4	4	4	4	3	3	4	4
c1_10202	4	70396887	0	1	0	0	1	1	1	0	0	1	2	2	1	3	3	2	0	0	0	3	1	NA	2	1	1	1	0	1	1	1	1	1	0	1	2	1	1	1	1	1	1	1	2	1	0	1	3
c1_13349	4	70589201	1	1	0	2	3	3	3	1	1	0	1	2	4	2	2	3	0	0	0	3	0	3	3	0	2	2	1	2	3	2	2	2	0	1	3	3	2	2	3	2	3	1	3	2	1	3	2
c2_35970	4	70731750	1	3	1	3	2	2	2	2	2	3	1	4	3	3	3	1	2	2	2	0	4	1	1	3	2	2	2	3	3	2	2	3	4	2	4	3	2	1	2	2	2	1	1	2	2	1	3
c2_35959	4	70787279	1	3	0	3	1	1	1	1	1	1	2	1	3	3	3	3	1	1	1	1	1	1	1	1	2	2	1	2	3	2	2	2	3	0	0	1	1	0	1	1	2	1	1	2	2	2	3
c1_10679	4	70805587	0	0	0	0	0	0	0	0	0	1	0	0	0	0	0	0	1	1	1	0	0	0	0	1	1	0	0	0	0	0	0	0	0	0	0	0	0	0	0	0	0	0	0	0	1	0	0
c1_10678	4	70805737	4	4	4	4	4	4	4	4	4	3	4	4	4	4	4	4	4	4	4	4	4	4	4	3	3	4	4	4	4	4	4	4	4	4	4	4	4	4	4	4	4	4	4	4	4	4	4
c1_10677	4	70805773	3	1	4	1	1	1	1	3	3	3	2	1	0	0	0	1	3	3	3	1	2	1	1	3	2	1	3	1	0	1	1	1	0	3	1	1	2	2	1	2	1	2	1	1	2	1	0
c1_10676	4	70807043	0	0	1	0	0	0	0	1	1	2	0	1	0	0	0	0	1	1	1	0	0	0	0	2	1	0	1	0	0	0	0	1	0	1	1	1	0	0	0	0	0	1	0	0	0	0	0
c2_35944	4	70878898	3	3	4	1	2	2	2	3	3	3	2	3	0	0	0	1	3	3	3	1	3	1	1	3	2	2	3	2	0	2	2	1	2	4	4	2	3	3	2	3	1	3	1	2	2	1	0
c2_35941	4	70879006	3	3	4	1	2	2	2	3	3	NA	2	NA	0	0	0	1	3	3	3	1	3	1	1	3	2	2	3	2	0	2	NA	1	2	4	4	2	3	3	2	3	1	3	1	NA	2	1	0
c1_10670	4	70880221	3	3	2	3	2	2	2	2	2	3	2	4	2	3	3	2	4	4	4	3	4	3	3	3	3	2	2	2	4	2	2	3	4	3	4	3	3	4	2	3	3	4	3	2	3	4	3
c1_10669	4	70880440	NA	1	2	1	0	0	0	2	2	2	0	1	0	0	0	0	2	2	2	0	0	NA	1	2	2	0	2	0	0	0	0	1	0	2	1	1	1	2	0	2	1	2	1	0	1	0	0
c1_10668	4	70880906	1	1	1	1	2	2	2	2	2	1	0	0	2	1	1	2	0	0	0	1	0	1	1	1	1	1	2	2	0	1	1	1	0	1	0	1	1	0	2	1	1	0	1	1	1	0	1
c1_10667	4	70880971	3	NA	4	2	3	3	3	4	4	3	2	3	2	1	1	2	2	2	2	1	2	2	2	3	3	3	4	3	0	3	3	2	2	4	4	3	4	3	3	4	2	2	2	3	2	0	1
c1_10715	4	70939324	1	2	1	0	1	1	1	1	1	1	1	0	0	0	0	2	0	0	0	2	2	1	0	1	1	1	1	1	0	1	1	0	0	1	0	0	0	0	1	0	0	0	0	1	0	1	0
c2_35997	4	70941431	3	3	4	1	1	1	1	3	3	2	3	3	0	0	0	2	3	3	3	2	2	1	1	2	2	3	3	1	0	3	3	1	1	4	3	1	2	2	1	2	1	3	1	3	2	2	0
c2_35996	4	70945073	4	4	3	4	4	4	4	3	3	2	4	3	4	4	4	4	3	3	3	4	4	4	4	2	3	4	3	4	4	4	4	3	4	3	3	3	4	4	4	4	4	3	4	4	4	4	4
c2_35995	4	70945636	2	3	2	3	4	4	4	2	2	2	4	3	4	4	4	4	2	2	2	4	4	NA	3	2	2	4	2	4	4	4	4	3	4	2	3	3	3	2	4	3	3	2	3	4	3	4	4
c1_10714	4	70953672	4	4	3	4	4	4	4	4	4	4	2	2	4	4	4	4	4	4	4	4	4	4	4	4	4	2	4	4	4	2	2	4	3	3	2	4	3	4	4	3	4	3	4	2	4	3	4
c1_10713	4	70954545	4	4	4	4	4	4	4	4	4	3	4	4	4	4	4	4	4	4	4	4	4	4	4	3	3	4	4	4	4	4	4	4	4	4	4	4	4	4	4	4	4	4	4	4	4	4	4
c1_3450	4	71076408	0	0	0	0	0	0	0	0	0	1	0	0	0	0	0	0	0	0	0	0	0	0	0	1	1	0	0	0	0	0	0	0	0	0	0	0	0	0	0	0	0	0	0	0	0	0	0
c2_10693	4	71588170	2	2	2	3	4	4	4	2	2	1	3	2	4	2	2	3	2	2	2	4	4	NA	3	1	2	4	2	3	4	4	4	3	4	2	3	3	3	2	4	3	3	2	3	4	3	4	2
c1_3525	4	71590312	1	1	2	0	2	2	2	1	1	1	3	0	1	1	1	2	0	0	0	4	0	3	2	1	1	2	1	1	1	2	2	1	1	1	0	1	0	1	2	0	1	1	2	2	0	1	1
c2_10690	4	71592088	0	0	0	1	1	1	1	1	1	0	0	0	2	1	1	1	0	0	0	0	2	NA	1	0	1	1	1	1	0	1	1	1	0	0	0	1	1	0	1	1	1	0	1	1	1	0	1
c2_10688	4	71592216	4	4	3	4	4	4	4	3	3	2	4	3	4	4	4	4	3	3	3	4	4	4	4	2	3	4	3	4	4	4	4	3	4	3	3	3	4	4	4	4	4	3	4	4	4	4	4
c2_10687	4	71592285	0	0	1	0	0	0	0	1	1	2	0	1	0	0	0	0	1	1	1	0	0	0	0	2	1	0	1	0	0	0	0	1	0	1	1	1	0	0	0	0	0	1	0	0	0	0	0
c2_10683	4	71592527	4	4	3	4	4	4	4	3	3	2	4	3	4	4	4	4	3	3	3	4	4	4	4	2	3	4	3	4	4	4	4	3	4	3	3	3	4	4	4	4	4	3	4	4	4	4	4
c2_10681	4	71592572	2	3	3	3	4	4	4	3	3	3	3	4	4	2	2	3	3	3	3	4	4	NA	NA	3	3	4	3	3	4	4	4	4	4	3	4	4	3	2	4	3	3	3	3	4	3	4	2
c1_3515	4	71593900	4	3	3	3	3	3	3	2	2	2	4	3	2	3	3	3	3	3	3	4	2	NA	3	2	2	3	2	3	4	3	3	2	4	3	3	2	3	4	3	3	3	3	3	3	3	4	3
c1_3514	4	71593930	0	1	1	0	0	0	0	1	1	2	0	1	0	0	0	0	1	1	1	0	0	0	0	2	1	0	1	0	0	0	0	1	0	1	1	1	0	0	0	0	0	1	0	0	0	0	0
c2_10658	4	71638309	3	3	1	4	2	2	2	2	2	1	1	3	3	3	3	2	3	3	3	0	2	1	2	1	2	2	2	3	3	2	2	2	3	2	3	2	4	3	2	4	3	2	2	2	4	3	3
c2_10618	4	71826211	4	3	3	4	4	4	4	3	3	2	4	3	4	4	4	4	3	3	3	4	4	4	4	2	3	4	3	4	4	4	4	3	4	3	3	3	4	4	4	4	4	3	4	4	4	4	4
c2_10617	4	71826257	3	2	2	1	2	2	2	2	2	2	2	1	1	3	3	2	1	1	1	4	3	4	3	2	2	2	2	2	2	2	2	1	3	2	0	1	1	3	2	1	2	2	3	2	1	1	3
c1_3499	4	71826344	2	0	1	1	0	0	0	1	1	2	1	1	0	2	3	0	1	1	1	0	2	0	1	2	2	0	1	1	1	0	0	0	0	1	0	0	2	2	0	2	1	1	1	0	1	0	2
c2_10616	4	71826356	4	4	4	4	4	4	4	4	4	3	4	4	4	4	4	4	4	4	4	4	4	4	4	3	3	4	4	4	4	4	4	4	4	4	4	4	4	4	4	4	4	4	4	4	4	4	4
c2_10615	4	71826365	4	4	4	3	3	3	3	3	3	4	4	4	2	3	3	3	4	4	4	4	4	NA	3	4	3	3	3	3	4	3	3	3	4	4	4	3	3	4	3	3	3	4	3	3	3	4	3
c2_10614	4	71827521	0	0	0	0	0	0	0	0	0	1	0	0	0	0	0	0	0	0	0	0	0	0	0	1	1	0	0	0	0	0	0	0	0	0	0	0	0	0	0	0	0	0	0	0	0	0	0
c2_10613	4	71827833	4	4	4	4	4	4	4	4	4	3	4	4	4	4	4	4	4	4	4	4	4	4	4	3	3	4	4	4	4	4	4	4	4	4	4	4	4	4	4	4	4	4	4	4	4	4	4
c1_3497	4	71854295	2	2	2	2	2	2	2	3	3	3	1	2	2	3	3	2	3	3	3	0	2	1	2	3	3	2	3	3	1	2	2	2	1	2	2	3	3	3	2	3	2	3	2	2	3	1	3
c1_3495	4	71866559	0	1	1	0	0	0	0	1	1	2	0	1	0	0	0	0	1	1	1	0	0	0	0	2	1	0	1	0	0	0	0	1	0	1	1	1	0	0	0	0	0	1	0	0	0	0	0
c1_3494	4	71868365	4	4	4	4	4	4	4	4	4	3	4	4	4	4	4	4	4	4	4	4	4	4	4	3	3	4	4	4	4	4	4	4	4	4	4	4	4	4	4	4	4	4	4	4	4	4	4
c1_3484	4	71945107	1	4	2	0	3	3	3	2	2	4	2	4	1	3	3	2	2	2	2	4	3	3	2	4	2	2	2	3	1	2	2	2	3	3	4	3	2	2	3	2	1	3	2	2	1	3	3
c2_10568	4	71954528	1	4	2	0	3	3	3	2	2	4	1	4	1	3	3	2	2	2	3	4	3	3	2	4	1	3	2	3	1	2	2	2	3	3	4	3	2	2	3	2	1	3	2	2	NA	3	3
c2_10566	4	71954636	3	2	3	4	2	2	2	3	3	3	3	4	3	3	3	2	4	4	4	0	3	1	2	3	3	3	3	3	3	3	3	3	2	3	4	3	4	3	2	4	3	3	2	3	4	3	3
c2_10563	4	71956350	0	2	1	0	1	1	1	1	1	3	1	4	0	2	2	0	2	2	2	0	2	0	0	3	1	1	1	2	0	1	1	1	1	2	4	2	2	1	1	2	0	2	0	1	1	2	2
c1_3478	4	71956738	4	4	4	4	3	3	3	4	4	4	4	2	4	4	4	4	4	4	4	4	4	4	4	4	4	4	4	3	4	4	4	4	3	3	NA	3	2	3	3	2	4	4	4	4	4	3	4
c1_3476	4	71957094	1	2	1	0	2	2	2	2	2	2	1	0	1	1	1	2	0	0	0	4	NA	3	2	2	1	2	2	1	1	2	1	2	2	2	0	2	0	1	2	0	1	2	2	2	0	1	1
c2_10548	4	72022392	1	2	1	0	2	2	2	1	1	1	1	0	1	1	1	2	0	0	0	4	1	3	2	1	1	1	1	1	1	1	1	1	2	1	0	1	0	1	2	0	1	1	2	1	0	1	1
c2_10547	4	72022751	3	2	3	4	2	2	2	3	3	3	3	4	3	3	3	2	4	4	4	0	3	1	2	3	3	3	3	3	3	3	3	3	2	3	4	3	4	3	2	4	3	3	2	3	4	3	3
c1_3462	4	72026868	0	0	0	0	0	0	0	0	0	1	0	0	0	0	0	0	0	0	0	0	0	0	0	1	1	0	0	0	0	0	0	0	0	0	0	0	0	0	0	0	0	0	0	0	0	0	0
c1_3461	4	72026885	4	4	4	4	4	4	4	4	4	3	4	4	4	4	4	4	4	4	4	4	4	4	4	3	3	4	4	4	4	4	4	4	4	4	4	4	4	4	4	4	4	4	4	4	4	4	4
c1_3458	4	72039377	1	2	1	0	2	2	2	1	1	1	1	0	1	1	1	2	0	0	0	4	1	3	2	1	1	1	1	1	1	1	1	1	2	1	0	1	0	1	2	0	1	1	2	1	0	1	1
c2_10539	4	72039398	3	2	3	4	1	1	1	3	3	3	3	4	3	3	3	2	3	3	3	0	3	1	2	3	3	3	3	2	3	3	3	3	2	3	3	2	4	2	1	4	3	2	2	3	3	2	3
c1_7624	5	41204	0	NA	0	0	0	0	0	0	0	0	0	0	0	1	1	0	0	0	0	1	0	NA	0	0	0	0	0	1	0	0	0	0	0	0	0	0	0	0	0	0	0	0	0	0	0	0	1
c2_23776	5	65193	2	4	3	3	4	4	4	3	3	1	1	4	4	3	3	NA	3	3	3	3	3	NA	4	1	2	3	3	3	2	3	3	3	3	2	3	3	3	4	4	3	3	4	4	3	3	4	3
c2_23779	5	65263	1	0	1	1	0	1	1	1	1	1	1	0	0	NA	1	NA	1	1	1	1	1	0	1	1	1	1	1	1	1	1	1	1	1	1	1	1	1	1	0	1	1	0	1	1	1	0	0
c2_23780	5	65287	4	4	4	3	4	4	4	4	4	4	4	3	3	4	4	3	4	4	4	3	3	3	4	4	4	3	4	4	4	3	3	4	4	4	4	4	4	4	4	4	4	4	4	3	4	4	4
c2_23781	5	65301	3	4	3	3	4	4	4	3	3	3	2	4	4	4	4	4	3	3	3	4	3	4	4	3	3	3	3	4	2	3	3	3	3	2	3	3	3	4	4	3	3	4	4	3	3	4	4
c2_23803	5	71198	4	4	4	4	4	4	4	4	4	4	4	4	4	3	3	4	4	4	4	3	4	3	4	4	4	4	4	3	4	4	4	4	4	4	4	4	4	4	4	4	4	4	4	4	4	4	3
c2_23804	5	71209	3	4	3	3	4	4	4	3	3	2	1	4	4	4	4	3	3	3	3	4	3	4	4	2	2	3	3	4	2	3	3	3	3	2	3	3	3	4	4	3	3	4	4	3	3	4	4
c2_23805	5	71220	4	4	4	4	4	4	4	4	4	4	3	4	4	4	4	4	4	4	4	4	4	4	4	4	3	4	4	4	4	4	4	4	4	4	4	4	4	4	4	4	4	4	4	4	4	4	4
c2_33516	5	140720	1	1	1	1	2	2	2	1	1	3	1	2	1	2	2	3	1	1	1	3	3	3	2	3	2	3	1	1	1	3	3	2	1	0	0	0	1	1	2	1	2	3	2	3	2	3	2
c2_33517	5	140732	0	NA	0	0	0	0	0	0	0	1	1	0	0	0	0	1	0	0	0	1	0	NA	0	1	0	0	0	0	0	0	0	0	0	0	0	0	0	0	0	0	0	0	0	0	0	0	0
c2_33519	5	140897	1	0	3	2	1	1	1	1	1	0	NA	1	2	1	1	0	2	2	1	1	0	1	1	0	0	1	1	1	2	1	1	1	3	3	2	1	1	1	1	1	1	0	1	1	1	0	2
c2_33520	5	140918	0	1	0	1	1	1	1	1	1	0	1	0	0	0	0	1	1	1	1	0	1	NA	1	0	2	0	1	1	1	0	0	1	0	0	0	1	1	1	1	1	1	0	1	0	NA	1	0
c2_33521	5	140945	1	1	1	1	1	1	1	0	0	1	0	1	1	1	1	2	0	0	0	2	0	1	0	1	2	2	0	1	1	2	2	0	0	0	0	0	0	0	1	0	0	1	0	NA	1	1	1
c2_23669	5	190926	1	0	0	0	0	0	0	0	0	2	1	0	0	1	1	1	0	0	0	1	0	0	0	2	1	0	0	1	0	0	0	0	0	0	0	0	0	0	0	0	0	0	0	0	0	0	1
c2_23678	5	224801	2	4	3	3	4	4	4	3	3	1	2	4	4	3	3	3	3	3	3	3	3	NA	4	1	3	3	3	3	NA	3	3	3	3	2	3	3	3	4	4	3	3	4	4	3	3	4	3
c2_23717	5	291556	4	4	4	4	4	4	4	4	4	4	4	4	4	3	3	4	4	4	4	3	4	NA	4	4	4	4	4	3	4	4	4	4	4	4	4	4	4	4	4	4	4	4	4	4	4	4	3
c2_23727	5	324941	4	4	4	4	4	4	4	4	4	4	3	4	4	4	4	4	4	4	4	4	3	4	4	4	3	4	4	4	4	4	4	4	4	4	4	4	4	4	4	4	4	4	4	4	4	4	4
c2_23728	5	325029	4	3	3	3	3	3	3	3	3	3	3	2	3	3	3	1	3	3	3	2	3	2	2	3	2	2	3	3	1	2	NA	1	4	4	3	NA	3	4	3	3	1	1	2	NA	2	0	3
c2_23729	5	325030	4	4	4	4	4	4	4	4	4	3	3	4	4	4	4	3	4	4	4	4	4	4	4	3	3	4	4	4	4	4	4	4	4	4	4	4	4	4	4	4	4	4	4	4	4	4	4
c2_53298	5	360466	NA	3	1	3	1	1	1	0	0	1	2	3	1	2	2	0	3	3	3	1	3	1	0	1	2	0	0	NA	1	0	0	0	1	1	3	2	2	0	1	2	0	2	0	0	1	2	2
c2_53307	5	386684	3	4	4	4	4	4	4	4	4	3	4	4	4	4	4	4	4	4	4	4	4	4	4	3	3	4	4	4	4	4	4	4	4	4	4	4	4	4	4	4	4	4	4	4	4	4	4
c2_53306	5	386689	0	0	0	0	0	0	0	0	0	1	0	0	0	0	0	0	0	0	0	0	0	0	0	1	1	0	0	0	0	0	0	0	0	0	0	0	0	0	0	0	0	0	0	0	0	0	0
c2_23735	5	388873	3	4	4	3	2	2	2	3	3	4	4	4	4	2	2	4	3	3	3	4	3	NA	3	4	3	4	3	2	3	4	4	3	3	4	4	3	3	2	2	3	4	4	3	4	2	4	2
c2_23739	5	389174	1	NA	1	2	3	3	3	3	3	2	0	2	2	3	3	3	2	2	2	2	2	2	3	2	2	2	3	3	NA	2	2	3	1	1	1	2	2	3	3	2	3	4	3	2	3	4	3
c2_23740	5	389266	1	NA	1	2	3	3	3	3	3	2	0	2	2	3	3	3	2	2	2	2	2	2	3	2	2	2	3	3	2	2	2	3	1	1	1	2	2	3	3	2	3	4	3	2	3	4	3
c2_23741	5	389308	2	3	1	2	3	3	3	3	3	2	0	2	2	3	3	3	2	2	NA	2	2	2	3	2	2	2	3	3	2	2	2	3	1	1	1	2	2	3	3	2	3	4	3	2	3	4	3
c1_7621	5	391001	2	4	1	2	3	3	3	3	3	3	0	1	2	3	3	3	2	2	2	2	2	2	3	3	2	2	3	3	2	2	2	3	1	1	1	2	2	3	3	2	3	4	3	2	3	4	3
c1_7622	5	391031	2	4	1	2	3	3	3	3	3	3	0	1	2	3	3	3	2	1	2	2	2	NA	3	3	2	2	3	3	2	2	1	3	1	1	1	2	2	3	3	NA	3	4	3	2	3	4	3
c2_50430	5	569290	1	0	0	0	0	0	0	0	0	0	0	0	0	0	0	0	0	0	0	0	0	0	0	0	0	0	0	0	0	0	0	0	0	0	0	0	0	0	0	0	0	0	0	0	0	0	0
c2_47087	5	688447	1	2	0	2	0	0	0	2	2	2	1	1	1	0	0	0	1	1	1	1	2	1	1	2	2	0	2	1	0	0	0	1	1	3	3	2	3	1	0	3	1	2	1	0	1	2	0
c2_23828	5	694091	2	3	0	0	0	0	0	1	1	3	1	1	1	1	1	1	0	0	0	2	0	1	0	3	1	0	1	2	0	0	0	0	1	1	0	1	1	1	0	1	0	1	0	0	0	0	1
c2_23829	5	694151	3	4	4	4	4	4	4	4	4	2	3	3	4	4	4	3	4	4	4	2	4	3	4	2	3	4	4	4	4	4	4	4	4	4	4	4	4	4	4	4	4	4	4	4	4	4	4
c2_23831	5	694355	1	1	0	0	0	0	0	0	0	1	0	0	0	0	0	0	0	0	0	1	0	1	0	1	0	0	0	0	0	0	0	0	0	0	0	0	0	0	0	0	0	0	0	0	0	0	0
c2_23832	5	694469	3	1	4	3	2	2	2	1	1	2	4	3	3	2	2	4	3	3	3	4	2	3	2	2	3	3	1	1	4	3	3	3	4	3	4	3	2	2	2	2	3	2	2	3	3	4	2
c2_23833	5	694521	0	0	0	0	0	0	0	0	0	0	0	0	0	0	0	1	0	0	0	0	1	1	1	0	0	0	0	0	1	0	0	2	0	0	0	1	0	1	0	0	2	0	1	0	1	2	0
c2_23834	5	694541	4	4	3	3	3	3	3	4	4	4	4	2	3	3	3	2	4	4	4	3	3	NA	4	4	3	2	4	4	3	2	2	4	4	4	3	4	3	4	3	3	4	3	4	2	3	3	3
c2_23835	5	694562	4	4	4	4	4	4	4	4	4	4	4	4	4	4	4	3	4	4	4	4	3	4	3	4	4	4	4	4	3	4	4	2	4	4	4	3	4	3	4	4	2	4	3	4	3	2	4
c2_23836	5	694653	1	NA	0	0	0	0	0	0	0	1	0	0	0	1	1	0	0	0	0	1	0	NA	0	1	0	0	0	1	0	0	0	0	0	0	0	0	0	0	0	0	0	0	0	0	0	0	1
c2_23841	5	703580	3	4	3	3	3	3	3	4	4	2	3	1	3	1	1	0	3	3	3	1	3	2	4	2	2	2	4	1	3	2	2	4	4	4	3	4	3	4	3	3	4	2	4	2	3	2	1
c2_23843	5	705734	1	NA	0	1	1	1	1	2	2	1	0	1	1	1	1	1	1	1	1	0	2	1	2	1	1	1	2	3	1	1	1	2	1	1	0	2	2	3	1	2	2	1	2	1	2	2	1
c2_37067	5	809333	4	4	4	4	4	4	4	4	4	4	3	4	4	4	4	4	4	4	4	4	4	4	4	4	4	4	4	4	4	4	4	4	4	4	4	4	4	4	4	4	4	4	4	4	4	4	4
c2_43523	5	904438	3	4	4	1	3	3	3	1	1	2	4	2	2	4	4	3	2	2	2	3	3	3	3	2	2	2	1	2	3	2	2	3	4	0	1	1	2	3	3	2	3	2	3	2	2	2	4
c1_15684	5	1041105	1	3	0	1	2	2	2	3	3	2	0	1	1	1	1	1	2	2	2	0	2	1	3	2	1	1	3	2	1	1	1	3	1	1	0	2	3	3	2	3	3	3	3	1	2	3	1
c2_24329	5	1076900	3	4	4	4	4	4	4	4	4	4	4	4	4	4	4	4	4	4	4	4	4	4	4	4	4	4	4	4	4	4	4	4	4	4	4	4	4	4	4	4	4	4	4	4	4	4	4
c2_40379	5	1091964	4	4	3	3	3	3	3	4	4	4	4	2	3	2	2	2	4	4	4	3	3	NA	4	4	3	2	4	2	3	2	NA	4	4	4	3	4	4	4	3	4	4	3	4	2	3	3	2
c2_56464	5	1266079	3	2	4	3	4	4	4	3	3	2	3	3	3	4	4	4	3	3	3	3	3	3	4	2	3	4	3	3	4	4	4	4	NA	2	1	2	2	3	4	2	4	3	4	4	4	2	4
c2_33508	5	1400727	1	4	0	1	2	2	2	3	3	2	1	1	1	2	2	2	2	2	2	0	4	1	3	2	2	1	3	2	1	1	1	3	1	1	0	2	2	2	2	2	2	3	3	1	1	2	2
c2_33509	5	1400794	4	4	3	3	3	3	3	4	4	4	4	3	3	3	3	2	4	4	4	3	4	3	4	4	3	2	4	3	3	2	2	4	4	4	4	4	4	4	3	4	4	3	4	2	3	3	3
c2_33512	5	1401412	1	NA	0	0	0	0	0	0	0	1	0	0	0	0	0	0	0	0	0	1	0	1	0	1	1	0	0	0	0	0	0	0	0	0	0	0	0	0	0	0	0	0	0	0	0	0	0
c2_33514	5	1408684	4	3	4	4	4	4	4	4	4	4	4	4	4	3	3	4	3	3	3	4	4	4	4	4	4	4	4	3	4	4	4	4	4	4	4	4	4	4	4	4	4	3	4	4	4	3	3
c2_33522	5	1414020	1	0	1	1	1	1	1	0	0	2	1	1	1	1	1	3	0	0	0	3	0	2	0	2	2	2	0	1	1	2	2	0	0	0	0	0	0	0	1	0	0	1	0	2	1	1	1
c1_10042	5	1438051	4	NA	4	4	4	4	4	4	4	3	3	4	4	4	4	3	4	4	4	3	4	NA	4	3	4	4	4	4	4	4	4	4	4	4	4	4	4	4	4	4	4	4	4	4	4	4	4
c2_33536	5	1438486	0	1	0	1	1	1	1	1	1	0	0	0	0	1	1	1	1	1	1	0	1	0	1	0	1	0	1	2	1	0	0	1	1	0	0	1	1	1	1	1	1	0	1	0	1	1	1
c2_33537	5	1438693	4	3	4	3	3	3	3	3	3	4	4	4	4	3	3	3	3	3	3	4	3	NA	3	4	3	4	3	2	3	4	4	3	3	4	4	3	3	3	3	3	3	4	3	4	3	3	3
c2_33543	5	1505540	0	0	0	0	0	0	0	0	0	0	0	0	0	1	1	0	0	0	0	0	0	0	0	0	0	0	0	1	0	0	0	0	0	0	0	0	0	0	0	0	0	0	0	0	0	0	1
c2_33545	5	1505744	4	2	4	3	3	3	3	3	3	4	3	2	4	2	2	3	1	1	1	4	1	NA	3	4	2	3	3	1	4	3	3	4	4	4	1	4	3	3	3	3	4	3	3	3	3	3	2
c2_33563	5	1596529	1	NA	0	0	0	0	0	0	0	1	1	0	0	0	0	0	0	0	0	1	0	1	0	1	2	0	0	0	0	0	0	0	0	0	0	0	0	0	0	0	0	0	0	0	0	0	0
c2_52061	5	1832192	NA	2	3	3	3	3	3	2	2	1	1	3	2	3	3	2	3	3	3	1	NA	2	2	1	1	3	2	3	2	3	3	1	2	2	3	1	2	2	3	2	3	2	2	3	3	2	3
c2_52066	5	1847520	2	NA	4	4	3	3	3	2	2	0	2	3	3	2	2	3	3	3	3	3	1	2	2	0	3	3	2	3	4	3	3	2	3	3	4	3	2	2	3	2	2	2	2	3	3	3	2
c2_52067	5	1847556	4	4	3	3	3	3	3	4	4	4	4	1	3	3	3	1	4	4	4	2	4	3	4	4	2	2	4	3	3	2	2	4	3	4	3	4	4	4	3	4	4	3	4	2	3	3	3
c2_52069	5	1847677	1	4	0	1	2	2	2	3	3	2	0	0	1	3	3	2	2	2	2	1	3	2	3	2	1	1	3	3	1	1	1	3	1	1	0	2	3	3	2	3	3	3	3	1	2	3	3
c2_52070	5	1853441	1	2	3	NA	1	1	1	1	1	1	3	2	NA	0	0	1	1	1	1	1	2	1	1	1	0	1	1	0	3	1	1	2	2	3	4	3	2	2	1	2	2	0	1	1	2	2	0
c2_52084	5	1902218	4	4	4	4	4	4	4	4	4	3	3	4	4	4	4	4	4	4	4	4	3	4	4	3	4	4	4	4	3	4	4	4	4	4	4	3	4	4	4	4	4	4	4	4	4	NA	4
c2_11605	5	1957512	4	4	4	4	4	4	4	4	4	3	3	4	4	4	4	4	4	4	4	4	4	4	4	3	4	4	4	4	3	4	4	4	4	4	4	3	4	4	4	4	4	4	4	4	4	3	4
c2_11766	5	1996437	3	NA	4	4	4	4	4	4	4	3	3	4	4	4	4	4	4	4	4	3	4	NA	4	3	3	4	4	4	4	4	4	4	4	4	4	4	4	4	4	4	4	4	4	4	4	4	4
c2_11758	5	1997209	4	4	4	4	4	4	4	4	4	3	3	4	4	4	4	4	4	4	4	4	4	4	4	3	4	4	4	4	4	4	4	4	4	4	4	4	4	4	4	4	4	4	4	4	4	4	4
c2_11739	5	2068315	4	4	4	4	4	4	4	4	4	4	4	4	4	4	4	4	4	4	4	4	4	4	4	4	4	4	4	4	4	4	4	4	4	4	4	4	4	4	4	4	4	4	4	4	4	4	4
c2_11737	5	2068427	4	4	2	4	4	4	4	4	4	3	2	4	4	4	4	4	4	4	4	4	4	4	4	3	4	4	4	2	2	4	4	4	4	4	4	2	4	4	4	4	4	4	4	4	4	3	4
c2_11734	5	2078006	4	4	4	4	4	4	4	4	4	4	4	3	4	3	3	3	4	4	4	4	4	4	4	4	4	4	4	3	4	4	4	4	4	4	3	4	3	4	4	3	4	4	4	4	4	4	3
c2_11725	5	2079802	0	1	0	0	0	0	0	0	0	0	0	0	0	1	1	0	0	0	0	0	1	0	0	0	0	0	0	1	0	0	0	0	0	0	0	0	0	NA	0	0	1	0	0	0	1	1	1
c2_11712	5	2149871	1	NA	0	0	0	0	0	0	0	1	1	0	0	0	0	0	0	0	0	1	0	1	0	1	1	0	0	0	0	0	0	0	0	0	0	0	0	0	0	0	0	0	0	0	0	0	0
c2_11707	5	2214471	4	4	4	4	4	4	4	4	4	4	4	4	4	4	4	3	4	4	4	3	4	NA	4	4	4	4	4	4	4	4	4	4	4	4	4	4	4	4	4	4	4	4	4	4	4	4	4
c2_11695	5	2261237	3	3	3	4	4	4	4	4	4	3	3	4	4	4	4	4	4	4	4	3	3	3	3	3	3	3	4	3	4	3	3	3	4	4	4	4	4	4	4	4	4	4	3	3	4	4	4
c2_11685	5	2288291	4	4	4	4	4	4	4	4	4	4	4	4	4	4	4	3	4	4	4	3	4	NA	4	4	4	4	4	4	4	4	4	4	4	4	4	4	4	4	4	4	4	4	4	4	4	4	4
c2_11977	5	3515956	4	4	4	4	4	4	4	4	4	4	4	4	4	3	3	3	4	4	4	4	4	4	4	4	4	3	4	4	4	3	3	4	3	4	4	4	4	3	4	4	4	4	4	3	3	4	3
c2_11925	5	3708757	1	2	2	2	1	1	1	2	2	2	1	1	2	1	1	2	1	1	1	1	1	1	1	2	4	2	2	4	4	2	2	1	1	4	2	2	2	2	1	2	2	1	1	2	4	2	1
c2_11924	5	3708760	4	4	4	4	4	4	4	4	4	4	4	4	4	4	4	4	4	4	4	4	4	4	4	4	4	4	4	4	4	4	4	4	4	4	4	4	4	4	4	4	4	4	4	4	4	4	4
c1_3793	5	3709723	3	1	1	1	3	3	3	1	1	1	2	1	1	3	3	1	2	2	2	2	3	2	2	1	0	1	1	0	0	1	1	3	2	0	0	1	0	1	3	0	1	2	2	1	0	1	3
c2_11829	5	4041510	3	4	3	3	3	3	3	4	4	4	2	3	3	4	4	3	3	3	3	3	3	NA	4	4	3	3	4	4	3	3	3	3	4	4	3	3	4	4	3	4	3	3	4	3	3	2	4
c2_22957	5	4418403	0	0	2	1	0	0	0	1	1	2	2	1	0	2	2	1	1	1	1	1	1	NA	0	2	2	1	1	1	2	1	1	0	2	1	3	1	1	0	0	1	0	0	0	1	1	0	2
c2_22959	5	4434048	0	0	0	0	0	0	0	0	0	0	0	0	0	0	0	0	0	0	0	0	0	0	0	0	0	0	0	0	0	0	0	0	0	0	0	0	0	0	0	0	0	0	0	0	0	0	0
c1_12446	5	4730905	4	4	4	4	4	4	4	4	4	3	3	4	4	3	3	3	4	4	4	3	4	4	4	3	3	4	4	3	4	4	4	4	4	4	4	4	4	4	4	4	4	4	4	4	4	4	3
c2_54366	5	4888820	0	0	0	0	0	0	0	0	0	1	0	0	0	0	0	0	0	0	0	0	0	0	0	1	1	0	0	0	0	0	0	0	0	0	0	0	0	0	0	0	0	0	0	0	0	0	0
c2_8256	5	4983604	4	3	3	4	3	3	3	3	3	3	4	4	3	3	3	3	4	4	4	4	4	NA	3	3	4	2	3	4	4	2	2	4	3	3	4	4	3	3	3	3	4	4	3	2	4	4	3
c2_50312	5	4997295	4	3	2	3	4	4	4	3	3	2	2	2	3	3	3	3	2	2	2	4	4	NA	3	2	2	2	3	3	3	2	2	4	2	3	1	3	3	4	4	3	3	3	3	2	3	3	3
c2_50309	5	5050162	0	0	0	0	0	0	0	0	0	0	1	0	0	0	0	0	0	0	0	2	0	1	0	0	0	0	0	0	0	0	0	0	0	0	0	0	0	0	0	0	0	0	0	0	0	0	0
c2_50305	5	5052466	0	0	0	0	0	0	0	0	0	0	1	0	0	0	0	0	0	0	0	0	0	0	0	0	0	0	0	0	0	0	0	0	0	0	0	0	0	0	0	0	0	0	0	0	0	0	0
c2_50304	5	5055627	1	1	3	1	1	1	1	1	1	2	3	1	1	2	2	1	2	2	2	0	0	NA	1	2	2	2	1	1	1	2	2	0	2	1	2	1	1	0	1	1	1	1	1	2	1	1	2
c2_50303	5	5055684	2	2	1	2	1	1	1	2	2	3	1	1	2	1	1	2	0	0	0	2	2	2	2	3	4	2	2	3	1	2	2	2	0	2	1	1	2	2	1	2	2	1	2	2	3	1	1
c2_50302	5	5055763	4	3	4	3	3	3	3	3	3	4	4	3	4	4	4	4	4	4	4	4	4	NA	3	4	3	4	3	3	4	4	4	3	4	3	3	4	3	4	3	3	3	3	3	4	3	4	4
c2_50299	5	5056005	4	4	4	4	4	4	4	4	4	4	4	4	4	4	4	4	4	4	4	4	4	4	4	4	4	4	4	4	4	4	4	4	4	4	4	4	4	4	4	4	4	4	4	4	4	4	4
c2_8515	5	5058407	4	4	3	4	4	4	4	4	4	4	4	NA	4	4	4	4	4	4	4	4	4	4	4	4	4	3	4	4	4	3	3	4	4	4	3	4	4	4	4	4	4	4	4	3	4	4	4
c2_54035	5	5368339	4	4	4	4	4	4	4	4	4	4	4	4	4	4	4	3	4	4	4	2	4	3	4	4	4	4	4	4	4	4	4	4	4	4	4	4	4	4	4	4	4	4	4	4	4	4	4
c2_12510	5	5506532	1	0	0	0	0	0	0	0	0	0	0	0	0	0	0	0	0	0	0	0	0	0	0	0	0	0	0	0	0	0	0	0	0	0	0	0	0	0	0	0	0	0	0	0	0	0	0
c2_51478	5	5573355	3	4	3	4	4	4	4	4	4	4	2	4	4	4	4	4	4	4	4	3	4	NA	4	4	4	4	4	4	4	4	4	4	4	4	4	4	4	4	4	4	4	4	4	4	4	4	4
c2_51473	5	5574612	4	4	4	4	4	4	4	4	4	4	4	4	4	4	4	4	4	4	4	3	4	3	4	4	4	4	4	4	4	4	4	4	4	4	4	4	4	4	4	4	4	4	4	4	4	4	4
c2_51470	5	5574733	2	0	1	1	0	0	0	0	0	0	2	0	1	0	0	0	0	0	0	1	0	NA	0	0	0	0	0	1	1	0	0	0	0	0	0	0	1	1	0	1	0	0	0	0	0	1	0
c1_14839	5	5692751	3	3	1	2	2	2	2	1	1	3	3	3	3	3	3	4	3	3	3	2	2	2	3	3	3	2	1	2	3	2	2	3	2	1	2	1	1	3	2	1	3	3	3	2	2	4	3
c1_14841	5	5693667	4	4	4	4	4	4	4	4	4	4	4	4	4	4	4	3	4	4	4	3	4	3	4	4	4	4	4	4	4	4	4	4	4	4	4	4	4	4	4	4	4	4	4	4	4	4	4
c2_50432	5	5693690	4	4	4	4	4	4	4	4	4	4	4	4	4	4	4	4	4	4	4	3	4	NA	4	4	4	4	4	4	4	4	4	4	4	4	4	4	4	4	4	4	4	4	4	4	4	4	4
c2_47644	5	5920033	4	4	4	3	4	4	4	4	4	3	4	4	3	4	4	3	4	4	4	2	4	3	4	3	3	4	4	3	3	4	4	4	4	4	4	4	3	3	4	3	4	4	4	4	4	3	4
c2_47646	5	5921198	2	1	3	3	1	1	1	1	1	1	3	1	2	3	3	2	1	1	1	2	2	1	0	1	2	3	1	2	2	3	3	0	3	1	2	2	2	2	1	2	0	0	0	3	2	1	3
c2_47648	5	5932020	4	4	4	4	4	4	4	4	4	3	4	4	4	4	4	3	4	4	4	2	4	3	4	3	3	4	4	4	4	4	4	4	4	4	4	4	4	4	4	4	4	4	4	4	4	4	4
c2_47649	5	5932061	3	4	3	4	4	4	4	4	4	3	3	3	4	4	4	3	4	4	4	1	3	2	4	3	3	4	4	4	4	4	4	4	4	4	4	4	4	4	4	4	4	4	4	4	4	4	4
c2_47659	5	5946439	3	4	4	4	4	4	4	4	4	4	4	4	4	4	4	4	4	4	4	4	4	4	4	4	4	4	4	4	4	4	4	4	4	4	4	4	4	4	4	4	4	4	4	4	4	4	4
c2_47660	5	5946481	1	0	0	0	0	0	0	0	0	1	0	0	0	0	0	1	0	0	0	2	0	1	0	1	1	0	0	0	0	0	0	0	0	0	0	0	0	0	0	0	0	0	0	0	0	0	0
c2_47663	5	5946946	3	0	1	0	1	1	1	0	0	0	2	2	0	0	0	1	1	1	1	0	2	1	1	0	0	1	0	0	1	1	1	2	1	1	2	1	0	0	1	0	1	1	1	1	1	2	0
c2_47598	5	5952206	4	NA	4	4	4	4	4	4	4	4	4	3	4	4	4	4	4	4	4	3	4	3	4	4	4	4	4	4	4	4	4	4	4	4	4	4	4	4	4	4	4	4	4	4	4	4	4
c1_14127	5	5967825	1	0	0	1	0	0	0	0	0	0	0	0	1	0	0	0	0	0	0	0	0	0	0	0	0	0	0	1	1	0	0	0	0	0	0	0	1	1	0	1	0	0	0	0	0	1	0
c2_47607	5	5972364	0	1	0	0	1	1	1	0	0	1	0	2	0	0	0	1	1	1	1	3	0	NA	0	1	1	0	0	0	0	0	0	1	0	1	1	1	0	0	1	0	0	1	0	0	0	1	0
c2_47609	5	5972404	4	4	4	4	4	4	4	4	4	3	4	4	4	4	4	3	4	4	4	2	4	3	4	3	3	4	4	4	4	4	4	4	4	4	4	4	4	4	4	4	4	4	4	4	4	4	4
c2_52436	5	6147926	3	3	3	4	3	3	3	4	4	3	3	4	4	1	1	3	4	4	4	3	4	NA	4	3	3	3	4	3	4	3	3	4	3	4	3	3	4	4	3	4	4	4	4	3	4	4	1
c2_52455	5	6204099	4	3	4	4	4	4	4	4	4	3	3	4	4	2	2	4	4	4	4	4	4	4	4	3	3	4	4	2	4	4	4	4	4	4	4	4	4	4	4	4	4	4	4	4	4	4	2
c2_47284	5	6354190	4	4	4	4	4	4	4	4	4	3	4	4	4	4	4	4	4	4	4	3	4	3	4	3	3	4	4	4	4	4	4	4	4	4	4	4	4	4	4	4	4	4	4	4	4	4	4
c2_47300	5	6395068	3	4	4	4	4	4	4	4	4	4	4	4	4	4	4	4	4	4	4	4	4	4	4	4	4	4	4	4	4	4	4	4	4	4	4	4	4	4	4	4	4	4	4	4	4	4	4
c2_47301	5	6395149	3	4	4	4	4	4	4	4	4	4	4	4	4	4	4	NA	4	4	4	4	4	4	4	4	4	2	4	4	4	3	2	4	4	4	4	4	3	3	4	3	4	4	4	2	4	4	4
c2_47302	5	6397015	1	0	0	0	0	0	0	0	0	0	0	0	0	0	0	0	0	0	0	0	0	0	0	0	0	0	0	0	0	0	0	0	0	0	0	0	0	0	0	0	0	0	0	0	0	0	0
c2_47303	5	6397142	1	0	0	0	0	0	0	0	0	0	0	0	0	0	0	0	0	0	0	0	0	0	0	0	0	0	0	0	0	0	0	0	0	0	0	0	0	0	0	0	0	0	0	0	0	0	0
c2_47252	5	6402146	4	3	4	3	4	4	4	4	4	4	4	3	3	4	4	4	4	4	4	3	4	NA	4	4	4	4	4	3	3	4	4	4	4	4	4	4	4	4	4	4	4	4	4	4	4	3	4
c2_38197	5	6567537	4	4	4	4	4	4	4	4	4	3	4	4	4	4	4	4	4	4	4	3	4	4	4	3	NA	4	4	4	4	4	4	4	4	4	4	4	4	4	4	4	4	4	4	4	4	4	4
c2_38193	5	6583448	0	0	0	0	0	0	0	0	0	0	0	0	0	0	0	0	0	0	0	1	0	NA	0	0	0	0	0	0	0	0	0	0	0	0	0	0	0	0	0	0	0	0	0	0	0	0	0
c2_38172	5	6625026	3	4	4	4	4	4	4	4	4	4	4	4	4	4	4	4	4	4	4	4	4	4	4	4	4	4	4	4	4	4	4	4	4	4	4	4	4	4	4	4	4	4	4	4	4	4	4
c2_38171	5	6625039	4	3	4	3	4	4	4	4	4	4	4	3	3	4	4	4	4	4	4	3	4	3	4	4	4	4	4	3	3	4	4	4	4	4	4	4	4	4	4	4	4	4	4	4	4	3	4
c2_38167	5	6625290	1	0	0	0	0	0	0	0	0	0	0	0	0	0	0	2	0	0	0	1	0	1	1	0	0	1	0	0	NA	1	1	NA	0	0	0	0	1	0	0	1	1	0	1	1	1	NA	0
c2_38163	5	6626727	1	NA	1	2	0	0	0	1	1	1	1	1	1	0	0	1	1	1	1	2	0	1	0	1	1	0	1	1	1	0	0	0	1	1	1	1	0	0	0	0	0	0	0	0	1	1	0
c2_38229	5	6772274	2	3	2	3	2	2	2	4	4	3	2	2	3	1	1	3	2	2	2	3	3	NA	4	3	2	4	4	3	4	4	4	4	2	4	3	2	4	3	2	4	3	2	4	4	3	2	1
c2_55452	5	6965234	4	4	4	4	4	4	4	4	4	3	4	4	4	4	4	4	4	4	4	4	4	4	4	3	3	4	4	4	4	4	4	4	4	4	4	4	4	4	4	4	4	4	4	4	4	4	4
c2_45522	5	7200278	3	NA	3	4	4	4	4	4	4	4	3	4	4	3	3	3	4	4	4	3	4	3	4	4	4	4	4	4	4	4	4	4	4	4	4	4	4	4	4	4	4	4	4	4	4	4	3
c2_45517	5	7332437	3	3	3	4	4	4	4	4	4	3	2	3	4	3	3	2	4	4	4	2	4	3	4	3	3	3	4	3	4	3	3	4	4	4	4	4	4	4	4	4	4	4	4	3	4	4	3
c1_11265	5	7547043	3	4	4	4	4	4	4	4	4	4	3	4	4	4	4	4	4	4	4	4	4	4	4	4	4	4	4	4	4	4	4	4	4	4	4	4	4	4	4	4	4	4	4	4	4	4	4
c2_37719	5	7675049	4	4	4	4	4	4	4	4	4	3	4	4	4	4	4	4	4	4	4	4	4	4	4	3	3	4	4	4	4	4	4	4	4	4	4	4	4	4	4	4	4	4	4	4	4	4	4
c2_37697	5	7717307	4	2	4	3	3	3	3	NA	2	3	4	3	3	4	4	4	4	4	4	4	2	NA	3	3	3	3	2	3	4	3	3	3	2	1	3	3	1	3	3	1	3	3	3	3	3	4	4
c2_37692	5	7741542	2	3	2	3	4	4	4	4	4	4	4	2	3	2	2	4	2	2	2	3	2	3	4	4	3	3	4	2	4	3	3	4	3	4	2	3	4	3	4	4	3	NA	4	3	3	2	2
c1_11078	5	8166198	3	4	4	4	4	4	4	4	4	4	4	4	4	4	4	4	4	4	4	4	4	4	4	4	4	4	4	4	4	4	4	4	4	4	4	4	4	4	4	4	4	4	4	4	4	4	4
c2_43515	5	9144438	3	4	4	4	4	4	4	4	4	4	4	4	4	4	4	4	4	4	4	4	4	4	4	4	4	4	4	4	4	4	4	4	4	4	4	4	4	4	4	4	4	4	4	4	4	4	4
c2_43535	5	9273361	4	4	4	4	4	4	4	4	4	4	NA	4	4	4	4	4	4	4	4	4	4	4	4	4	4	4	4	4	4	4	4	4	4	4	4	4	4	4	4	4	4	4	4	4	4	4	4
c2_55894	5	9558289	1	0	0	0	0	0	0	0	0	0	0	0	0	0	0	0	0	0	0	0	0	0	0	0	0	0	0	0	0	0	0	0	0	0	0	0	0	0	0	0	0	0	0	0	0	0	0
c2_55899	5	9639945	0	2	1	1	2	2	2	0	0	1	1	1	1	2	2	1	0	0	0	1	2	2	2	1	2	1	0	2	1	1	1	1	NA	0	1	1	1	2	NA	1	1	0	2	1	NA	1	2
c1_14645	5	10031602	3	4	4	4	4	4	4	4	4	4	4	4	4	4	4	4	4	4	4	4	4	4	4	4	4	4	4	4	4	4	4	4	4	4	4	4	4	4	4	4	4	4	4	4	4	4	4
c2_32877	5	10273830	3	4	4	4	4	4	4	4	4	4	3	4	4	4	4	4	4	4	4	4	4	4	4	4	4	4	4	4	4	4	4	4	4	4	4	4	4	4	4	4	4	4	4	4	4	4	4
c1_9825	5	10307318	3	4	4	4	4	4	4	3	3	NA	3	4	3	4	4	3	3	3	3	4	4	4	4	NA	3	4	3	4	3	4	4	3	2	2	3	2	3	2	4	3	3	3	4	4	4	2	4
c2_32854	5	10418984	1	0	0	0	0	0	0	1	1	2	1	0	1	0	0	0	1	1	1	0	0	0	0	2	1	0	1	0	0	0	0	0	1	2	1	2	1	1	0	1	0	1	0	0	0	1	0
c2_32828	5	10543629	3	4	4	4	4	4	4	4	4	3	4	4	4	4	4	3	4	4	4	4	1	4	4	3	3	4	4	4	3	4	4	3	4	4	4	4	4	3	4	4	3	4	4	4	4	3	4
c2_51915	5	10714562	0	0	0	0	0	0	0	0	0	0	0	0	0	0	0	2	0	0	0	0	NA	0	0	0	0	0	0	0	2	0	0	2	0	0	0	0	0	2	0	0	2	0	0	0	0	2	0
c2_51899	5	10808069	1	0	0	0	0	0	0	0	0	0	0	0	0	0	0	0	0	0	0	0	0	0	0	0	0	0	0	0	0	0	0	0	0	0	0	0	0	0	0	0	0	0	0	0	0	0	0
c2_43663	5	11157517	2	3	3	2	3	3	3	1	1	2	3	2	2	4	4	2	2	2	2	4	2	NA	3	2	2	2	1	4	3	2	2	2	2	0	2	1	1	2	3	1	2	1	3	2	2	2	4
c1_15864	5	11714089	3	4	4	4	4	4	4	4	4	4	4	4	4	4	4	4	4	4	4	4	4	4	4	4	4	4	4	4	4	4	4	4	4	4	4	4	4	4	4	4	4	4	4	4	4	4	4
c2_38456	5	12209043	0	0	0	0	0	0	0	0	0	1	0	0	0	0	0	0	0	0	0	0	0	0	0	1	1	0	0	0	0	0	0	0	0	0	0	0	0	0	0	0	0	0	0	0	0	0	0
c2_53296	5	14011967	4	NA	2	3	2	2	2	3	3	4	3	3	2	2	2	3	3	3	3	4	4	4	4	4	4	2	3	3	1	2	2	3	3	4	4	1	NA	4	2	3	3	2	4	2	3	3	2
c2_38739	5	14151270	1	2	0	1	0	0	0	1	1	2	1	1	1	0	0	0	1	1	1	1	2	NA	0	2	1	1	1	1	0	1	1	0	1	2	2	2	2	1	0	2	0	1	0	1	0	2	0
c2_38737	5	14151730	3	3	4	4	4	4	4	4	4	4	4	4	4	4	4	4	4	4	4	4	3	4	4	4	4	4	4	4	4	4	4	4	4	4	4	4	4	4	4	4	4	4	4	4	4	4	4
c2_44034	5	14363563	2	3	1	3	2	2	2	2	2	3	2	3	2	2	2	2	2	2	2	3	4	3	3	3	3	3	2	2	1	3	3	1	4	3	3	3	3	2	2	3	2	2	3	3	3	3	2
c1_12966	5	14428203	3	4	4	4	4	4	4	4	4	4	4	4	4	4	4	4	4	4	4	4	4	4	4	4	4	4	4	4	4	4	4	4	4	4	4	4	4	4	4	4	4	4	4	4	4	4	4
c2_37554	5	14586944	4	NA	4	4	4	4	4	4	4	4	4	4	4	4	4	4	4	4	4	4	4	4	4	4	4	4	4	4	4	4	4	4	4	4	4	4	4	4	4	4	4	4	4	4	4	4	4
c2_53962	5	14877362	3	2	4	3	4	4	4	4	4	3	3	3	4	4	4	4	3	3	3	3	3	4	4	3	3	3	4	3	4	3	3	4	3	2	NA	3	2	4	4	2	4	3	4	3	4	2	4
c2_51980	5	15061631	1	0	0	0	0	0	0	0	0	0	0	0	0	0	0	0	0	0	0	0	0	0	0	0	0	0	0	0	0	0	0	0	0	0	0	0	0	0	0	0	0	0	0	0	0	0	0
c2_54743	5	15144817	3	4	4	4	4	4	4	4	4	4	4	4	4	4	4	4	4	4	4	4	4	4	4	4	4	4	4	4	4	4	4	4	4	4	4	4	4	4	4	4	4	4	4	4	4	4	4
c2_54742	5	15144915	1	0	0	0	0	0	0	0	0	0	0	0	0	0	0	0	0	0	0	0	0	0	0	0	0	0	0	0	0	0	0	0	0	0	0	0	0	0	0	0	0	0	0	0	0	0	0
c2_49280	5	15735037	4	4	4	2	4	4	4	2	2	4	4	4	4	3	3	4	4	4	4	4	4	3	2	4	4	4	2	2	4	4	4	3	4	1	1	4	1	4	4	1	2	2	2	4	2	4	3
c2_49282	5	15735180	4	3	4	4	4	4	4	4	4	2	3	4	4	3	3	3	4	4	4	3	1	3	4	2	4	3	4	3	3	3	3	3	4	4	4	4	4	4	4	4	4	4	4	2	4	4	3
c2_49286	5	15767704	1	2	0	1	0	0	0	1	1	2	1	1	1	0	0	0	1	1	1	1	2	1	0	2	1	1	1	1	0	1	1	0	2	2	2	2	2	1	0	2	0	1	0	1	0	2	0
c2_53565	5	15799188	3	4	4	4	4	4	4	4	4	4	4	4	4	4	4	4	4	4	4	4	4	4	4	4	4	4	4	4	4	4	4	4	4	4	4	4	4	4	4	4	4	4	4	4	4	4	4
c2_49278	5	15805565	3	1	4	2	4	4	4	2	2	1	4	2	2	4	4	4	2	2	2	2	1	3	4	1	2	2	2	2	4	2	2	4	1	1	1	1	1	2	4	1	4	2	4	2	4	1	4
c2_48317	5	16835124	3	3	3	3	3	3	3	3	3	3	2	4	3	3	3	2	3	3	3	3	4	NA	4	3	2	3	3	3	3	3	3	4	4	4	4	3	4	4	3	4	4	3	4	3	3	4	3
c2_44073	5	17003787	3	4	4	4	4	4	4	4	4	4	4	4	4	4	4	4	4	4	4	4	4	4	4	4	4	4	4	4	4	4	4	4	4	4	4	4	4	4	4	4	4	4	4	4	4	4	4
c1_15249	5	17620118	3	3	4	4	4	4	4	3	3	2	3	4	3	4	4	4	4	4	4	4	3	4	4	2	3	3	3	4	3	3	3	4	2	3	4	3	2	3	4	2	4	4	4	3	4	4	4
c1_12835	5	17840305	3	3	3	3	3	3	3	3	3	3	2	4	3	3	3	2	3	3	3	3	4	NA	4	3	2	3	3	3	3	3	3	4	4	4	4	3	4	4	3	4	4	3	4	3	3	4	3
c2_43566	5	18120712	4	NA	4	4	4	4	4	4	4	4	4	4	4	4	4	4	4	4	4	4	4	4	4	4	4	4	4	4	4	4	4	4	4	4	4	4	4	4	4	4	4	4	4	4	4	4	4
c2_43568	5	18167048	1	0	0	0	0	0	0	0	0	0	0	0	0	0	0	0	0	0	0	0	0	0	0	0	0	0	0	0	0	0	0	0	0	0	0	0	0	0	0	0	0	0	0	0	0	0	0
c1_14700	5	18295841	1	0	0	0	0	0	0	0	0	0	0	0	0	0	0	0	0	0	0	0	0	0	0	0	0	0	0	0	0	0	0	0	0	0	0	0	0	0	0	0	0	0	0	0	0	0	0
c1_5058	5	18632465	1	1	0	0	1	1	1	1	1	2	1	0	1	0	0	1	0	0	0	1	1	1	2	2	1	2	1	0	1	2	2	0	2	1	0	1	2	2	1	2	0	0	2	2	1	0	0
c2_15676	5	18718517	3	2	4	3	3	3	3	3	3	2	4	3	2	3	3	3	3	3	3	3	2	3	2	2	2	2	3	4	2	2	2	4	1	3	4	3	2	2	3	2	4	4	2	2	2	4	3
c2_15722	5	19108700	3	3	4	4	3	3	3	3	3	2	3	4	3	4	4	4	4	4	4	4	3	3	2	2	3	3	3	4	3	3	3	4	2	3	4	3	2	2	3	2	4	4	2	3	3	4	4
c2_49666	5	19633164	3	NA	4	4	4	4	4	4	4	4	4	4	4	4	4	4	4	4	4	4	4	4	4	4	4	4	4	4	4	4	4	4	4	4	4	4	4	4	4	4	4	4	4	4	4	4	4
c2_52058	5	20265189	3	4	3	3	3	3	3	3	3	3	2	4	3	3	3	1	3	3	3	2	3	3	4	3	2	2	3	3	3	2	2	3	3	4	4	3	4	3	3	4	4	3	4	2	3	4	3
c2_52056	5	20273756	1	0	0	1	0	0	0	0	0	0	0	1	0	0	0	1	1	1	1	0	0	0	0	0	0	0	0	0	0	0	0	0	0	1	2	1	0	0	0	0	0	1	0	0	0	2	0
c2_52055	5	20273826	3	3	4	2	4	4	4	4	4	4	4	NA	3	3	3	3	2	2	2	3	3	NA	4	4	3	4	4	3	3	4	4	4	3	3	2	3	4	4	4	4	3	3	4	4	3	NA	3
c2_52053	5	20274281	3	0	3	3	2	2	2	3	3	2	3	2	1	2	2	4	3	3	3	3	1	3	2	2	2	2	3	3	1	2	2	3	1	2	3	2	1	2	2	1	2	3	2	2	2	2	2
c1_15192	5	20318671	1	1	0	0	1	1	1	1	1	2	1	0	1	0	0	0	0	0	0	0	1	1	2	2	1	1	1	0	1	1	1	0	2	1	0	1	2	2	1	2	0	0	2	1	1	0	0
c1_15536	5	20380406	3	4	4	4	4	4	4	4	4	4	3	4	4	4	4	4	4	4	4	4	4	4	4	4	4	4	4	4	4	4	4	4	4	4	4	4	4	4	4	4	4	4	4	4	4	4	4
c1_12912	5	22620356	4	4	4	4	4	4	4	4	4	4	4	4	4	4	4	4	4	4	4	4	4	4	4	4	4	4	4	4	4	4	4	4	4	4	4	4	4	4	4	4	4	4	4	4	4	4	4
c2_49322	5	25090309	0	2	2	1	2	2	2	1	1	0	1	0	2	1	1	1	1	1	1	0	1	0	0	0	1	2	1	0	2	2	2	2	1	1	1	2	1	1	2	1	1	2	0	2	1	1	1
c2_49323	5	25092573	0	2	2	1	2	2	2	1	1	0	1	0	2	1	1	1	1	1	1	0	1	0	0	0	1	2	1	0	2	2	2	2	1	1	1	2	1	1	2	1	1	2	0	2	1	1	1
c1_9603	5	27186875	3	4	4	4	4	4	4	4	4	4	4	4	4	4	4	4	4	4	4	4	4	4	4	4	4	4	4	4	4	4	4	4	4	4	4	4	4	4	4	4	4	4	4	4	4	4	4
c2_56304	5	28306604	3	4	4	4	4	4	4	4	4	4	4	4	4	4	4	4	4	4	4	4	4	4	4	4	4	4	4	4	4	4	4	4	4	4	4	4	4	4	4	4	4	4	4	4	4	4	4
c2_50532	5	29043101	0	1	0	0	1	1	1	1	1	2	0	0	1	0	0	0	0	0	0	0	1	1	2	2	1	1	1	0	1	1	1	0	2	1	0	1	2	2	1	2	0	0	2	1	1	0	0
c2_49587	5	31705860	4	NA	4	4	4	4	4	4	4	4	NA	4	4	4	4	4	4	4	4	4	4	4	4	4	4	4	4	4	4	4	4	4	4	4	4	4	4	4	4	4	4	4	4	4	4	4	4
c1_4464	5	32104744	3	2	4	3	3	3	3	2	2	3	3	3	3	4	4	3	4	4	4	4	4	3	1	3	4	4	2	3	3	4	4	3	1	2	3	3	1	2	3	1	3	3	1	4	2	4	4
c1_4454	5	32680860	0	1	2	2	2	2	2	1	1	1	1	1	2	2	2	1	3	3	3	1	2	1	0	1	3	2	1	1	2	2	2	0	1	1	1	3	0	0	2	0	2	2	0	2	2	3	2
c2_13865	5	32758033	4	4	4	4	4	4	4	4	4	4	4	4	4	4	4	4	4	4	4	4	4	4	4	4	4	4	4	4	4	4	4	4	4	4	4	4	4	4	4	4	4	4	4	4	4	4	4
c2_13856	5	32845925	1	0	0	0	0	0	0	0	0	0	0	0	0	0	0	0	0	0	0	0	0	0	0	0	0	0	0	0	0	0	0	0	0	0	0	0	0	0	0	0	0	0	0	0	0	0	0
c2_38252	5	33270249	2	2	0	0	1	1	1	1	1	3	1	1	1	1	1	3	0	0	0	2	2	2	2	3	2	1	1	1	1	1	1	0	2	1	0	1	2	2	1	2	0	0	2	1	1	0	1
c2_57072	5	34469818	0	1	0	1	0	0	0	0	0	0	0	1	2	1	1	0	2	2	2	1	1	NA	0	0	1	0	0	1	2	0	0	1	0	1	1	1	1	0	0	1	1	2	0	0	1	2	1
c2_49385	5	34686144	1	4	1	3	3	3	3	3	3	2	1	3	4	1	1	2	3	3	3	1	3	2	3	2	3	2	3	2	4	2	2	3	4	4	3	4	4	3	3	4	3	4	3	2	4	3	1
c2_54570	5	35390434	4	3	4	3	4	4	4	4	4	4	4	2	3	3	3	4	3	3	3	3	3	NA	4	4	3	4	4	3	3	4	4	4	3	4	4	4	4	4	4	4	3	4	4	4	3	3	3
c2_38365	5	35572771	3	4	4	4	4	4	4	4	4	3	3	4	4	3	3	2	4	4	4	2	3	3	4	3	3	3	4	3	4	3	3	4	4	4	4	4	4	4	4	4	4	4	4	3	4	4	3
c2_38364	5	35572914	3	4	4	4	4	4	4	4	4	2	3	4	4	3	3	2	4	4	4	2	3	3	4	2	3	3	4	3	4	3	3	4	4	4	4	4	4	4	4	4	4	4	4	3	4	4	3
c2_50226	5	36824795	1	1	0	0	1	1	1	1	1	2	1	0	1	0	0	0	0	0	0	0	1	1	2	2	1	1	1	0	1	1	1	0	2	1	0	1	2	2	1	2	0	0	2	1	1	0	0
c2_50231	5	36834630	1	1	0	0	1	1	1	1	1	2	1	0	1	0	0	0	0	0	0	0	1	1	2	2	1	1	1	0	1	1	1	0	2	1	0	1	2	2	1	2	0	0	2	1	1	0	0
c2_47966	5	38614493	3	4	4	4	4	4	4	4	4	3	3	4	4	3	3	2	4	4	4	2	3	3	4	3	3	3	4	3	4	3	3	4	4	4	4	4	4	4	4	4	4	4	4	3	4	4	3
c2_47976	5	38615229	4	3	4	3	4	4	4	4	4	4	4	NA	3	3	3	4	3	3	3	3	3	NA	4	4	3	4	4	3	3	4	4	4	3	4	4	4	4	4	4	4	3	4	4	4	3	3	3
c1_14402	5	39207879	1	0	0	0	0	0	0	0	0	0	0	0	0	0	0	0	0	0	0	0	0	0	0	0	0	0	0	0	0	0	0	0	0	0	0	0	0	0	0	0	0	0	0	0	0	0	0
c2_57242	5	39678342	0	1	0	0	1	1	1	1	1	2	0	0	1	0	0	0	0	0	0	0	1	1	2	2	1	1	1	0	1	1	1	0	2	1	0	1	2	2	1	2	0	0	2	1	1	0	0
c2_57244	5	39678357	0	1	0	1	0	0	0	0	0	0	0	NA	1	1	1	0	1	1	1	1	1	1	0	0	1	0	0	1	1	0	0	0	1	0	0	0	0	0	0	0	1	0	0	0	1	1	1
c2_57245	5	39681703	1	1	0	0	1	1	1	1	1	2	1	0	1	0	0	0	0	0	0	0	1	1	2	2	1	1	1	0	1	1	1	0	2	1	0	1	2	2	1	2	0	0	2	1	1	0	0
c2_52398	5	40450702	4	3	4	3	4	4	4	4	4	4	4	NA	3	3	3	4	3	3	3	3	3	3	4	4	3	4	4	3	3	4	4	4	3	4	4	4	4	4	4	4	3	4	4	4	3	3	3
c2_40088	5	41539479	3	4	4	3	4	4	4	4	4	3	3	3	4	3	3	1	3	3	3	2	3	3	4	3	3	3	4	3	4	NA	3	4	4	3	2	3	4	4	4	4	4	3	4	3	4	2	3
c2_40089	5	41539529	3	3	4	4	3	3	3	3	3	2	4	4	3	4	4	4	4	4	4	4	3	3	2	2	3	3	3	4	3	3	3	4	2	3	4	3	2	2	3	2	4	4	2	3	3	4	4
c1_11868	5	41539860	3	NA	4	4	3	3	3	3	3	2	4	4	3	4	4	4	4	4	4	4	3	3	2	2	3	3	3	4	3	3	3	4	2	3	4	3	2	2	3	2	4	4	2	3	3	4	4
c1_11870	5	41541268	3	4	4	4	4	4	4	4	4	4	4	4	4	4	4	4	4	4	4	4	4	4	4	4	4	4	4	4	4	4	4	4	4	4	4	4	4	4	4	4	4	4	4	4	4	4	4
c2_40092	5	41542623	3	4	4	4	4	4	4	4	4	3	3	4	4	3	3	2	4	4	4	2	3	3	4	3	3	3	4	3	4	3	3	4	4	4	4	4	4	4	4	4	4	4	4	3	4	4	3
c1_14086	5	42206237	1	0	0	0	0	0	0	0	0	0	0	0	0	0	0	0	0	0	0	0	0	0	0	0	0	0	0	0	0	0	0	0	0	0	0	0	0	0	0	0	0	0	0	0	0	0	0
c2_47405	5	42260024	1	0	0	1	0	0	0	1	1	0	0	0	0	NA	1	2	0	0	0	2	0	1	1	0	0	2	1	2	0	2	2	NA	1	1	0	0	1	0	0	1	1	1	1	2	1	0	NA
c1_1802	5	42300779	2	4	2	4	3	3	3	3	3	2	3	4	3	3	3	4	2	2	2	3	4	3	3	2	3	4	3	3	3	4	4	2	4	3	3	3	3	3	3	3	3	2	3	4	4	3	3
c2_5215	5	42894565	3	NA	4	3	4	4	4	4	4	3	3	3	3	2	2	2	3	3	3	2	2	3	4	3	2	3	4	3	3	3	3	4	3	3	3	4	4	4	4	4	3	4	4	3	3	3	2
c2_5214	5	42894591	1	0	0	1	0	0	0	0	0	1	1	1	1	2	2	2	1	1	1	2	2	1	0	1	2	1	0	1	1	1	1	0	1	1	1	0	0	0	0	0	1	0	0	1	1	1	2
c2_5212	5	42898344	1	3	1	2	1	1	1	0	0	1	1	2	1	3	3	2	1	1	1	2	2	1	0	1	2	3	0	1	1	3	3	0	2	1	3	1	0	0	1	0	2	0	0	3	1	3	3
c1_1875	5	43212090	3	4	4	4	4	4	4	4	4	4	4	4	4	4	4	4	4	4	4	4	4	4	4	4	4	4	4	4	4	4	4	4	4	4	4	4	4	4	4	4	4	4	4	4	4	4	4
c2_5156	5	43217989	3	3	4	4	4	4	4	3	3	3	4	4	3	4	4	4	4	4	4	4	4	4	4	3	4	4	3	4	4	4	4	4	4	3	4	3	3	3	4	3	4	4	4	4	4	4	4
c2_5154	5	43218223	3	3	4	4	4	4	4	3	3	3	3	4	3	4	4	4	4	4	4	4	4	4	4	3	4	4	3	4	4	4	4	4	4	3	4	3	3	3	4	3	4	4	4	4	4	4	4
c2_5153	5	43218244	4	4	4	4	4	4	4	4	4	4	3	4	4	4	4	4	4	4	4	4	4	4	4	4	4	4	4	4	4	4	4	4	4	4	4	4	4	4	4	4	4	4	4	4	4	4	4
c2_5152	5	43218321	0	0	0	1	0	0	0	0	0	1	0	1	0	0	0	1	1	1	1	0	0	0	0	1	1	1	0	0	0	1	1	0	0	1	2	1	0	0	0	0	0	1	0	1	0	2	0
c2_5151	5	43218399	0	0	0	1	0	0	0	0	0	1	0	1	0	0	0	1	1	1	1	0	0	0	0	1	1	1	0	0	0	1	1	0	0	1	2	1	0	0	0	0	0	1	0	1	0	2	0
c2_5150	5	43218748	1	NA	0	0	0	0	0	0	0	0	0	1	0	1	1	2	0	0	0	2	0	1	0	0	0	1	0	1	0	1	1	0	1	1	1	0	0	0	0	0	0	0	0	1	0	0	1
c1_1874	5	43218843	4	4	4	3	3	3	3	4	4	2	3	2	4	3	3	3	3	3	3	4	2	3	2	2	2	3	4	4	3	3	3	4	3	3	2	3	3	3	3	3	4	3	2	3	3	2	3
[truncated: 2,495 more rows]
[truncated: 356 more columns]

## Sheet: Table S3
Table S3. Phenotype descriptive statistics in each cluster for potato populations determinate by phenotype values. The highest values are in bold.
Population	Phenotype Cluster	Number of samples	Tuber Skin (TSC) and Flesh Color (TFC)	Trait	Units	Mean	Standard deviation
Diploid	P_D_Cluster_1	44	TSC: Yellow-orange (45%); Pink-red (25%) / TFC: Yellow (44%)	TPC	mg GAE/100g	767.97	331.45
				AA_DDPH	μmol TE/100g	4452.7	2880.5
				AA_FRAP	mg AAE/100g	704.96	299.09
				AAC	mg AA/100g	3.55	0.56
	P_D_Cluster_2	27	TSC: Pink-red (37%); Purple-blackish (33%) / TFC: Yellow (27%)	TPC	mg GAE/100g	814.68	276.07
				AA_DDPH	μmol TE/100g	7656.01	5008.01
				AA_FRAP	mg AAE/100g	1076.81	653.57
				AAC	mg AA/100g	4.92	0.55
	P_D_Cluster_3	13	TSC: Pink-red (77%) / TFC: Yellow (70%)	TPC	mg GAE/100g	1352.92	486.03
				AA_DDPH	μmol TE/100g	16589.9	4336.02
				AA_FRAP	mg AAE/100g	2432.5	800.45
				AAC	mg AA/100g	4.14	0.47
Tetraploid	P_T_Cluster_1	52	TSC: Purple-blackish (63%) / TFC: White-cream (44%)	TPC	mg GAE/100g	1817.94	527.43
				AA_DDPH	μmol TE/100g	9319.59	4316.93
				AA_FRAP	mg AAE/100g	1463.31	689.67
				AAC	mg AA/100g	2.4	0.42
	P_T_Cluster_2	158	TSC: Purple-blackish (35%); Pink-red (33%) / TFC: White-cream (85%)	TPC	mg GAE/100g	906.95	309.38
				AA_DDPH	μmol TE/100g	4245.6	1880.68
				AA_FRAP	mg AAE/100g	653.42	188
				AAC	mg AA/100g	2.35	0.34
	P_T_Cluster_3	109	TSC: Pink-red (45%) ; Purple-blackish (35%) /TFC: White-cream (81%)	TPC	mg GAE/100g	578.96	304.57
				AA_DDPH	μmol TE/100g	3440.1	2126.56
				AA_FRAP	mg AAE/100g	576.73	258.4
				AAC	mg AA/100g	3.09	0.47

## Sheet: Table S4
Table S4. Values for TPC, AA_DDPH, AA_FRAP and AAC in each potato subpopulation of diploid and tetraploid genotypes determined by the genetic structure analysis. Most common colors for skin and flesh tuber are also presented. The highest values are in bold.
Population	Genotype subpopulation	Number of samples	Tuber Skin (TSC) and Flesh Color (TFC)	Data measures	TPC	AA_DDPH	AA_FRAP	AAC
					(mg GAE/100gFW)	(µmol TE/100gFW)	(mg AAE/100g FW)	(mg AA/100g FW)
Diploid	G_Diploid_1	21	TSC: Pink red (48%) / TFC: Yellow (67%)	Mean	875.6	9179.38	1617.52	4.25
				Standard deviation	293.84	6932, 94	1161.24	0.86
	G_Diploid_2	12	TSC: Yellow-orange (33%); Pink red (25%) / TFC: Yellow (42%)	Mean	1126.38	10538.3	1248.1	4.24
				Standard deviation	394.52	5858.06	534.33	0.79
	G_Diploid_3	51	TSC: Pink red (39%); Yellow-orange (31%) / TFC: Yellow (59%)	Mean	813.15	5864.17	838.62	3.97
				Standard deviation	417.61	4631.62	512.3	0.8
Tetraploid	G_Tetraploid_1	228	TSC: Purple-blackish (41%), Pink-red (32%) / TFC: White-cream (82%)	Mean	936.06	4801.99	777.14	2.62
				Standard deviation	541.49	3177.52	477.41	0.55
	G_Tetraploid_2	91	TSC: Purple-blackish (36%), Pink-red (33%) / TFC: White-cream (79%)	Mean	961.73	4786.15	714.37	2.6
				Standard deviation	548.63	3357.44	423.43	0.5

## Sheet: Table S5
Table S5. Phenotype descriptive statistics in each cluster for potato populations determinate by phenotype and genotype values. The highest values are in bold.
Phenotype Cluster	Type of potatoes	Number of samples	Tuber Skin (TSC) and Flesh Color (TFC)	Trait	Units	Mean	Standard deviation
PG_Cluster_1	Tetraploids (99%)	99	TSC: Purple-blackish (43%); Pink-red (30%) / TFC: White-Cream (86%)	TPC	mg GAE/100g	1291.81	320.91
				AA_DDPH	μmol TE/100g	5779.78	2516.8
				AA_FRAP	mg AAE/100g	870.77	262.23
				AAC	mg AA/100g	2.52	0.5
PG_Cluster_2	Diploids (95%)	63	TSC: Yellow-Orange (38%); Pink-red (29%); Purple-blackish (21%) / TFC: Yellow (56%)	TPC	mg GAE/100g	732.22	289.87
				AA_DDPH	μmol TE/100g	4812.4	3262.72
				AA_FRAP	mg AAE/100g	694.39	266.38
				AAC	mg AA/100g	4.02	0.73
PG_Cluster_3	Tetraploids (100%)	25	TSC: Purple-blackish (68%) / TFC: White-Cream (92%)	TPC	mg GAE/100g	2062.41	547.37
				AA_DDPH	μmol TE/100g	12208.7	2954.61
				AA_FRAP	mg AAE/100g	1984.8	622.53
				AAC	mg AA/100g	2.46	0.37
PG_Cluster_4	Tetraploids (100%)	195	TSC: Pink-red (36%); Purple-blackish (21%) / TFC: White-cream (82%)	TPC	mg GAE/100g	628.55	265.67
				AA_DDPH	μmol TE/100g	3352.77	1754.65
				AA_FRAP	mg AAE/100g	553.62	168.77
				AAC	mg AA/100g	2.65	0.53
PG_Cluster_5	Diploids (100%)	21	TSC: Pink-red (67%) / TFC: Yellow (67%)	TPC	mg GAE/100g	1245.95	426.82
				AA_DDPH	μmol TE/100g	14967.1	4687.79
				AA_FRAP	mg AAE/100g	2208.63	797.35
				AAC	mg AA/100g	4.52	0.68

## Sheet: Table S6
Population	GWAS Model	SNP-Trait Association (STA)	SNP	Chrom	Position (bp)	Trait	Model Single-locus1	LOD Scores	R2 (%)	Pleiotropic STA	Multi-population STA
Diploid	Single-locus	STA_Diploid_1	c1_12409	6	36765007	TPC	1.3	3.5	7.192	NO	NO
	Single-locus	STA_Diploid_2	c1_2319	9	39333997	TPC	1.3	3.5	3.354	NO	NO
	Single-locus	STA_Diploid_3	c1_449	9	18826247	TPC	1.3	3.5	3.354	NO	NO
	Single-locus	STA_Diploid_4	c2_1483	9	33680215	TPC	1.3	3.5	3.354	NO	NO
	Single-locus	STA_Diploid_5	c2_1486	9	33681501	TPC	1.3	3.5	3.354	NO	NO
	Single-locus	STA_Diploid_6	c2_1493	9	34912758	TPC	1.3	3.5	3.354	NO	NO
	Single-locus	STA_Diploid_7	c2_1514	9	32671957	TPC	1.3	3.5	3.354	NO	NO
	Single-locus	STA_Diploid_8	c2_40266	6	40585733	TPC	1.3	3.7	14.96	NO	NO
	Single-locus	STA_Diploid_9	c2_4200	9	35649402	TPC	1.3	3.5	3.354	NO	NO
	Single-locus	STA_Diploid_10	c2_48195	2	2906866	TPC	1.3	3.8	2.232	NO	NO
	Single-locus	STA_Diploid_11	c2_51250	9	26294853	TPC	1.3	3.5	3.354	NO	NO
	Single-locus	STA_Diploid_12	c2_55124	9	32588719	TPC	1.3	3.5	3.354	NO	NO
	Single-locus	STA_Diploid_13	c2_55279	3	45386107	AA_DPPH	2.4	3.6	31.14	NO	YES
	Single-locus	STA_Diploid_14	c2_55280	3	45386311	AA_DPPH	2.4	3.6	31.14	NO	YES
	Single-locus	STA_Diploid_15	c2_58247	9	40414635	TPC	1.3	3.5	3.354	NO	NO
	Single-locus	STA_Diploid_16	c2_680	9	36646002	TPC	1.3	3.5	3.354	NO	NO
	Single-locus	Nothing	Nothing			AA_FRAP			NA	NO	NO
	Single-locus	Nothing	Nothing			AAC			NA	NO	NO
Mixed	Single-locus	STA_Mixed_1	c1_12945	4	57899405	AA_DPPH	1,3,4,5	4,6 - 6	0.7334	YES	YES
	Single-locus					AA_FRAP	1,3,4,5	5,4 - 6,8	2.078
	Single-locus					AAC	3,4,5	3,5 - 4,4	0.2292
	Single-locus	STA_Mixed_2	c1_3687	6	30456106	AA_DPPH	3.6	3,5 - 4,2	0.1749	YES	NO
	Single-locus					AAC	3.6	3,8 -4,0	1.55	YES	NO
	Single-locus	STA_Mixed_3	c1_5088	2	28832309	AA_DPPH	3.5	3,5 - 3,8	0.02411	NO	NO
	Single-locus	STA_Mixed_4	c2_15040	2	45649739	AA_FRAP	3,4,5	3.5	7.796	NO	NO
	Single-locus	STA_Mixed_5	c2_17631	3	53309062	AA_DPPH	6.8	3.9	2.378	NO	NO
	Single-locus	STA_Mixed_6	c2_22024	9	54194311	TPC	3.5	3.6	1.019	NO	NO
	Single-locus	STA_Mixed_7	c2_35902	6	49260100	AA_DPPH	1.3	4,1 - 4,7	0.7696	NO	NO
	Single-locus					AAC	1.3	3,8 - 4,9	0.4176	NO	NO
	Single-locus	STA_Mixed_8	c2_38229	5	6772274	AA_DPPH	1.7	3.5	0.1316	NO	NO
	Single-locus	STA_Mixed_9	c2_4030	9	3619115	AA_DPPH	1,3,5	3,5 - 5,1	5.152	YES	YES
	Single-locus					AA_FRAP	3,4,5	3,5 - 4,4	4.881
	Single-locus					TPC	1,3,4,5	3,6 - 4,8	0.1717
	Single-locus	STA_Mixed_10	c2_4197	9	51565516	AA_FRAP	1.8	4,0 -5,0	0.09796	NO	YES
	Single-locus	STA_Mixed_11	c2_43408	2	44944694	TPC	1.7	3,7 - 4,9	2.128	NO	YES
	Single-locus	STA_Mixed_12	c2_43998	4	57899561	AA_FRAP	4.6	3,7 - 4,0	0.1762	NO	YES
	Single-locus					TPC	2,3,4,6	3,5 - 4,2	4.449
	Single-locus	STA_Mixed_13	c2_43999	4	57899858	AA_DPPH	1,3,5,7	5,1 - 5,7	0.2616	NO	NO
	Single-locus					AA_FRAP	3,5,7	3,5 - 3,9	1.568
	Single-locus	STA_Mixed_14	c2_44000	4	57899966	AA_FRAP	4.6	3,7 - 4,0	0.1627	YES	YES
	Single-locus					TPC	2,3,4,6	3,5 - 4,2	4.41
	Single-locus	STA_Mixed_15	c2_48239	2	29093511	AA_DPPH	1.3	3,9 - 4,6	7.112	NO	NO
	Single-locus					AAC	1.3	3,5 - 4,4	0.2004
	Single-locus	STA_Mixed_16	c2_48378	3	39198646	AA_DPPH	3.4	3,5 - 4,0	2.129	NO	NO
	Single-locus	STA_Mixed_17	c2_48381	3	39198462	AA_DPPH	3.6	3,5 - 3,7	0.1387	NO	NO
	Single-locus	STA_Mixed_18	c2_51155	9	49754441	AAC	3.4	3,5 - 4,1	0.58	NO	NO
	Single-locus	STA_Mixed_19	c2_52135	2	28112404	AAC	3.5	3,5 - 4,2	0.8091	NO	NO
	Single-locus	STA_Mixed_20	c2_54191	6	46612395	AA_DPPH	1,3,7	3,6 - 4,8	1.308	NO	NO
	Single-locus					AAC	1,3,7	3,6 - 5,0	2.107	NO	NO
	Single-locus	STA_Mixed_21	c2_54815	1	1125639	AA_DPPH	3,4,5	3.7	0.3433	NO	NO
	Single-locus	STA_Mixed_22	c2_55279	3	45386107	AA_DPPH	1.3	3,9 - 4,5	0.1275	YES	YES
	Single-locus					AAC	1.3	3,5 - 4,5	0.09383
	Single-locus	STA_Mixed_23	c2_55280	3	45386311	AA_DPPH	1,3,8	4,3 - 5,3	0.03118	YES	YES
	Single-locus					AA_FRAP	3.8	3,5 - 4,3	0.03681
	Single-locus					AAC	1.3	4,0 - 4,8	0.0417
	Single-locus	STA_Mixed_24	c2_56059	6	38291420	AA_DPPH	1,3,5	3,6 - 3,7	3.87	YES	YES
	Single-locus					AA_FRAP	1.5	3.5	2.41
	Single-locus	STA_Mixed_25	c2_7558	2	4057618	AA_DPPH	2,3,4,8	3,4 - 3,9	1.563	NO	NO
Tetraploid	Single-locus	STA_Tetraploid_1	c1_12945	4	57899405	AA_DPPH	1,3,4,5	3,5 - 4,7	4.096	YES	YES
	Single-locus					AA_FRAP	1,3,4,5	4,8 - 4,7	5.14
	Single-locus					AAC	4.5	3.9	5.14
	Single-locus	STA_Tetraploid_2	c1_4237	9	6755187	AA_DPPH	1,2,4,5	3,5 - 4,1	4.871	NO	NO
	Single-locus					AA_FRAP	3,4,5	4	6.506	NO	NO
	Single-locus	STA_Tetraploid_3	c1_9566	1	72320482	AA_FRAP	3,4,6	3.5	6.63	NO	NO
	Single-locus	STA_Tetraploid_4	c2_30254	8	32229217	AA_DPPH	1.8	4,2 - 4,7	9.228	NO	NO
	Single-locus					AA_FRAP	1.8	3,6 - 5,0	6.036	NO	NO
	Single-locus	STA_Tetraploid_5	c2_30973	1	88322772	AA_FRAP	3.5	2,8 - 3,9	4.146	NO	NO
	Single-locus	STA_Tetraploid_6	c2_36027	4	58830957	AA_DPPH	1.8	3,8 - 4,2	11.03	NO	NO
	Single-locus	STA_Tetraploid_7	c2_38552	2	47627484	AA_DPPH	3.6	3,9 - 4,6	1.732	NO	NO
	Single-locus	STA_Tetraploid_8	c2_4030	9	3619115	AA_DPPH	1,3,5	3,6 -5,2	4.81	YES	YES
	Single-locus					AA_FRAP	1,3,4,5	3,6 - 5,4	4.158
	Single-locus					TPC	3.5	3,7 - 4,4	1.34
	Single-locus	STA_Tetraploid_9	c2_40858	9	52147350	AA_FRAP	3,4,5	3,7 - 4,4	7.494	NO	NO
	Single-locus					TPC	3,4,5	4,2 - 5,0	3.114	NO	NO
	Single-locus	STA_Tetraploid_10	c2_4197	9	51565516	AA_FRAP	1.8	5,4 - 6,0	8.922	NO	YES
	Single-locus	STA_Tetraploid_11	c2_43408	2	44944694	TPC	1.7	3,5 - 4,5	2.186	NO	YES
	Single-locus	STA_Tetraploid_12	c2_44000	4	57899966	TPC	2.4	3,4 -3,5	6.594	NO	YES
	Single-locus	STA_Tetraploid_13	c2_44804	9	46744528	AA_FRAP	1,3,6	4,6 - 5,8	3.937	NO	NO
	Single-locus	STA_Tetraploid_14	c2_46448	1	85760205	AA_FRAP	2.7	3,8 - 4,0	6.916	NO	NO
	Single-locus	STA_Tetraploid_15	c2_56059	6	38291420	AA_DPPH	1,3,5	3,5 - 3,9	1.667	YES	YES
	Single-locus					AA_FRAP	1,3,5	4.4	0.7882
	Single-locus	STA_Tetraploid_16	c2_5966	11	2832278	AA_DPPH	1,3,4,6	4,4 - 5,5	4.972	YES	NO
	Single-locus					AA_FRAP	1,3,4,6	3,6 - 5,1	10.17
	Single-locus	STA_Tetraploid_17	c2_9035	6	57680515	AA_DPPH	1,2,3,6	3.7	15.92	NO	NO
1: 1: General; 2: Additive; 3: Diplo-General; 4: Diplo-Additive; 5: 1-dom-alt; 6: 1-dom-ref; 7: 2-dom-alt ; 8: 2-dom-ref
STAs in bold were pleiotropics, while the STAs with grey color are detected in two o more populations

## Sheet: Table S7
Population	GWAS Model	Quantitative Trait Nucleotide (QTN)	SNP	Chrom	Position (bp)	Trait	Models Multi-locus1	LOD score	R2 (%)	Pleiotropic STA	Multi-population STA
Diploid	Multi-locus	QTN_Diploid_1	c2_40242	6	40303649	TPC	2,3,4	3.3589	11,96 - 25,76	NO	NO
	Multi-locus	QTN_Diploid_2	c2_55279	3	45386107	AA_DPPH	1,4,6	6.4205	49,7 - 63,8	NO	NO
	Multi-locus					AA_FRAP	4.6	3.0091	22,7 - 25,3	NO	NO
Mixed	Multi-locus	QTN_Mixed_1	c1_12945	4	57899405	TPC	2, 3, 5, 6	3,5 - 4,8	3,3 - 10	YES	YES
	Multi-locus					AA_DPPH	1,2,3,4,5,6	4,2 - 15,8	5,1 - 28,6
	Multi-locus					AA_FRAP	1,2,3,4,5,6	3,6 - 15,4	5,1 - 32,5
	Multi-locus	QTN_Mixed_2	c1_14280	2	2905932	AA_DPPH	5.6	5,0 - 6,5	11,5 - 12,1	NO	NO
	Multi-locus	QTN_Mixed_3	c1_8319	4	66074599	TPC	2, 5, 6	4,1 - 4,3	9,2 - 12,9	NO	YES
	Multi-locus	QTN_Mixed_4	c1_9566	1	72320482	AA_FRAP	4.6	5.0579	10,4 - 11,0	NO	NO
	Multi-locus	QTN_Mixed_5	c2_23602	4	656465	AA_DPPH	5.6	3,6 - 4,7	2,4 - 4,2	NO	NO
	Multi-locus	QTN_Mixed_6	c2_4030	9	3619115	AA_DPPH	1,2,3	5,2 - 6,4	8,4 - 24,7	NO	NO
	Multi-locus	QTN_Mixed_7	c2_40523	10	14785936	TPC	1,2,4,5,6	3,7 - 9,1	0,08 - 0,25	NO	NO
	Multi-locus	QTN_Mixed_8	c2_43998	4	57899561	TPC	1.4	5,4 - 6,0	9,3 - 22,4	NO	NO
	Multi-locus	QTN_Mixed_9	c2_45616	10	48165825	TPC	5.6	6,1 - 7,2	9,3 - 10,6	NO	NO
	Multi-locus	QTN_Mixed_10	c2_48381	3	39198462	AA_DPPH	3.5	3,9 - 4,5	2,6 - 9,5	NO	NO
	Multi-locus	QTN_Mixed_11	c2_51155	9	49754441	AAC	1,2,4,5,6	3,5 - 4,7	13,6 - 30,8	NO	NO
Tetraploid	Multi-locus	QTN_Tetraploid_1	c1_12945	4	57899405	AA_DPPH	1,2,4,5,6	5,5 - 12,3	17,3 - 36,4	YES	YES
	Multi-locus					AA_FRAP	1,2,3,4,5,6	3,8 - 11,3	5,2 - 31,2
	Multi-locus	QTN_Tetraploid_2	c1_14197	12	49660431	TPC	1,2,4,5,6	3,3 - 4,1	4,8 - 7,85	NO	NO
	Multi-locus	QTN_Tetraploid_3	c1_16542	2	42320744	AA_FRAP	1,2,3,5,6	3,8 - 5,9	3,6 - 14,9	NO	NO
	Multi-locus	QTN_Tetraploid_4	c1_3740	4	6178872	AA_FRAP	1.2	4,9 - 5,1	11,9 - 21,5	NO	NO
	Multi-locus	QTN_Tetraploid_5	c1_4347	11	1163793	AAC	1,2,3,4,5	3,6 - 4,2	3,7 - 22,0	NO	NO
	Multi-locus	QTN_Tetraploid_6	c1_594	1	76480694	AA_DPPH	4.6	4,6 - 5,4	10,1 - 10.2	NO	NO
	Multi-locus	QTN_Tetraploid_7	c1_6992	6	53677174	AA_DPPH	1.2	3.6691	6,6 - 7,8	NO	NO
	Multi-locus	QTN_Tetraploid_8	c1_8319	4	66074599	TPC	1,2,4,5,6	3,0 - 5,6	4,6 - 11,3	NO	YES
	Multi-locus	QTN_Tetraploid_9	c1_8619	1	6529837	AA_FRAP	1.2	3,8 - 4,2	2,4 - 3,6	NO	NO
	Multi-locus	QTN_Tetraploid_10	c1_8659	6	56645417	TPC	4.6	3,6 - 6,5	5,1 - 11,1	NO	NO
	Multi-locus	QTN_Tetraploid_11	c2_11534	4	6614553	TPC	1,2,4,5,6	3,1 - 4,4	5,8 - 9,7	NO	NO
	Multi-locus	QTN_Tetraploid_12	c2_15040	2	45649739	TPC	4.5	4,8 - 7,7	13,9 - 22,6	NO	NO
	Multi-locus	QTN_Tetraploid_13	c2_21077	12	46657785	AA_FRAP	4,5,6	5,2 - 7,8	13,9 - 18,3	NO	NO
	Multi-locus	QTN_Tetraploid_14	c2_52715	1	8498611	AAC	4.5	4,30 -4,31	12,2 - 14,2	NO	NO
	Multi-locus	QTN_Tetraploid_15	c2_646	3	18855669	TPC	1,2,5	3,0 - 3,6	8,0 - 26,8	NO	NO
1: 1: mrMLM; 2: FASTmrMLM; 3: FASTmrEMMA; 4: pLARmEB; 5: pKWmEB; 6: ISIS EM-BLASSO
QTNs in bold were pleiotropics, while the QTNs with grey color are detected in two o more populations
